# Supplementary material for: Immunotyping the Tumor Microenvironment Reveals Molecular Heterogeneity for Personalized Immunotherapy in Cancer
Source: Adv Sci (Weinh). 2025 May 28;12(25):2417593. doi: 10.1002/advs.202417593 (PMC12224993; doi:10.1002/advs.202417593)
Supplement: Supplementary file 2 — Supporting Information [file ADVS-12-2417593-s002.xlsx]

## Sheet: Catalog
README
Table-S1: Signature genes of TMEclsuters
Table-S2: TME cluster and patient characteristics of GC cohorts
Table-S3: Relative cell abundance of ACRG and TCGA gastric cancer cohorts
Table-S4: Statistical results of cellular interaction between IS and IE/IA subtypes
Table-S5: Statistical results of ligand-receptor interaction between IS and IE/IA subtypes
Table-S6: Statistical results of ligand-receptor interaction between 3 TME subtypes

## Sheet: S1
Table-S1: Signature genes of TMEclsuters
genes	IE	IS	IA	cluster
LOC100506248	-0.589459	-0.173691	0.666806	IA
PTMA	-0.4879	-0.249914	0.649224	IA
MIR1244-3	-0.505649	-0.238539	0.654081	IA
MIR7703	-0.41682	-0.346355	0.67642	IA
STAT1	-0.324788	-0.419702	0.664406	IA
CXCL8	-0.827744	0.489354	0.264205	IS
KPNA2	-0.754601	0.240268	0.42955	IA
EPAS1	0.302329	0.330944	-0.563704	IS
CD74	0.012716	-0.467502	0.417593	IA
MTHFD2	-0.762737	0.115355	0.55106	IA
CXCL1	-0.775191	0.391231	0.308897	IS
PSMB9	-0.32383	-0.379148	0.626406	IA
PTTG1	-0.782384	0.138503	0.546758	IA
WARS	-0.411077	-0.356906	0.681147	IA
TAP1	-0.519369	-0.329175	0.748978	IA
MCM6	-0.774796	0.0294487	0.640191	IA
MTHFD1	-0.573329	-0.164033	0.644063	IA
LOC100129518	-0.853815	0.407169	0.361991	IS
PDGFRA	0.582819	0.0685369	-0.564697	IE
FHL1	0.854528	-0.141618	-0.606027	IE
FEN1	-0.799444	0.169643	0.532904	IA
PSMB10	-0.222204	-0.414241	0.571063	IA
DST	0.534985	0.226941	-0.668711	IE
ANLN	-0.796571	0.197761	0.504655	IA
CXCL10	-0.329696	-0.423635	0.672237	IA
CXCL9	-0.197347	-0.494067	0.622833	IA
PRC1	-0.736613	0.214213	0.437944	IA
NOC3L	-0.504681	-0.222969	0.638975	IA
UHRF1	-0.758815	0.0927485	0.568404	IA
CCL5	0.0249786	-0.486084	0.424068	IA
CDC20	-0.739042	0.225072	0.430082	IA
CCNA2	-0.762262	0.073815	0.588729	IA
BUB1B	-0.789006	0.18276	0.511892	IA
BIRC5	-0.796381	0.225112	0.47942	IA
MAP4K3	0.453215	0.160676	-0.537555	IE
UBE2S	-0.762269	0.159826	0.509891	IA
WLS	0.583963	0.182264	-0.669932	IE
DLGAP5	-0.775675	0.162163	0.519293	IA
IDO1	-0.401915	-0.339142	0.656973	IA
CPA3	0.553478	0.0516485	-0.523951	IE
G0S2	-0.651711	0.568139	0.0404014	IS
IRF1	-0.316419	-0.415187	0.65306	IA
KIF2C	-0.816233	0.223612	0.49789	IA
CCL3L3	-0.742822	0.526319	0.157193	IS
DTL	-0.763059	0.0131402	0.645033	IA
CENPF	-0.759379	0.194405	0.475706	IA
MMP9	-0.597727	0.491973	0.0637347	IS
KIF11	-0.755114	0.0380319	0.615374	IA
SYNPO2	0.794182	-0.183318	-0.515837	IE
TPX2	-0.774992	0.266215	0.423324	IA
ZNF367	-0.720078	-0.072355	0.686393	IA
RCC1	-0.670488	-0.0568852	0.62951	IA
TK1	-0.776418	0.03861	0.633189	IA
BARD1	-0.619041	-0.083324	0.609443	IA
GZMB	-0.54187	-0.219185	0.66753	IA
CPED1	0.822437	-0.276861	-0.454421	IE
CENPE	-0.783927	0.177352	0.512476	IA
BUB1	-0.793799	0.217808	0.483892	IA
HCAR3	-0.75089	0.468048	0.217556	IS
CXCL11	-0.277136	-0.423083	0.626471	IA
KIF18B	-0.771272	0.159174	0.518241	IA
XYLT1	0.494581	0.108279	-0.525145	IE
KIF20A	-0.752257	0.248994	0.419533	IA
CHAF1A	-0.700095	-0.0834089	0.679318	IA
LMNB2	-0.752154	0.0374529	0.613356	IA
CDCA5	-0.8187	0.17884	0.541056	IA
SPAG5	-0.752157	0.253457	0.415355	IA
FOXF2	0.731806	-0.0252373	-0.607032	IE
FOXM1	-0.814636	0.243658	0.478139	IA
TEAD4	-0.802469	0.17256	0.532834	IA
DDIAS	-0.795048	0.148375	0.548614	IA
TYMP	-0.599249	-0.103333	0.610743	IA
NCAPH	-0.81761	0.206247	0.514993	IA
ASF1B	-0.748494	0.0353629	0.61212	IA
AQP9	-0.603456	0.480588	0.0791036	IS
APOL3	0.00648628	-0.483597	0.437712	IA
CD8A	0.106176	-0.536519	0.400379	IA
ABI3BP	0.791845	-0.334054	-0.37565	IE
MYZAP	0.617952	0.041559	-0.570221	IE
COL4A5	0.704557	-0.0487042	-0.562056	IE
PDGFD	0.824474	-0.194443	-0.531725	IE
CDC45	-0.800785	0.172809	0.531156	IA
CKAP2L	-0.818049	0.297727	0.431514	IA
PTTG3P	-0.793076	0.10895	0.583055	IA
OSM	-0.697194	0.523467	0.120516	IS
SDPR	0.801661	-0.193408	-0.513028	IE
SHCBP1	-0.79756	0.28166	0.4286	IA
BRIP1	-0.662349	-0.0512125	0.617301	IA
PSRC1	-0.763094	0.263394	0.415664	IA
TREM1	-0.643277	0.542184	0.0569312	IS
HCFC2	0.709821	-0.243768	-0.387782	IE
POLD1	-0.703783	-0.0517419	0.653465	IA
ODF3B	-0.114049	-0.42626	0.488947	IA
GZMH	-0.0961265	-0.496457	0.537862	IA
ETV7	-0.441868	-0.371264	0.720823	IA
PDE7B	0.699493	-0.110063	-0.501451	IE
RAD54L	-0.810866	0.154625	0.556506	IA
C14orf28	0.720075	-0.246311	-0.39428	IE
ABCA8	0.866472	-0.18475	-0.576775	IE
KLHL3	0.610589	0.0459516	-0.567907	IE
GBP4	-0.207527	-0.507629	0.64403	IA
ADH1B	0.908113	-0.335515	-0.47443	IE
MB21D1	-0.48576	-0.267069	0.663107	IA
TMEM100	0.918889	-0.194052	-0.613384	IE
CD1C	0.764549	-0.204614	-0.470799	IE
TSPAN18	0.425775	0.205368	-0.554894	IE
FPR2	-0.550355	0.44647	0.0646526	IS
EREG	-0.508532	0.532234	-0.0499788	IS
MYOCD	0.828456	-0.168779	-0.558679	IE
ADGRL3	0.680607	-0.0177793	-0.569781	IE
COL4A6	0.761966	-0.176947	-0.493936	IE
HPGDS	0.693104	-0.0663098	-0.536056	IE
IL24	-0.534544	0.546916	-0.0410379	IS
ADAMTS8	0.769572	-0.305175	-0.382943	IE
HHIP	0.813712	-0.181551	-0.534275	IE
IL1A	-0.688231	0.663498	-0.0155628	IS
NEGR1	0.8232	-0.211976	-0.514555	IE
ADAMTSL1	0.802451	-0.277647	-0.43649	IE
MIR3945HG	-0.507768	0.473528	0.00317787	IS
LAG3	-0.351716	-0.385319	0.656075	IA
ARMCX4	0.571408	0.108682	-0.591671	IE
RIMS1	0.873508	-0.240346	-0.531871	IE
ARHGAP28	0.542887	0.103558	-0.562414	IE
PROK2	-0.552512	0.530388	-0.0104147	IS
MUCL1	-0.522235	0.575859	-0.0781682	IS
USP30-AS1	-0.176738	-0.462644	0.576281	IA
EPHA7	0.745508	-0.179393	-0.477521	IE
GPR84	-0.663385	0.439119	0.168723	IS
IFNG	-0.460033	-0.375117	0.739997	IA
FASLG	-0.153528	-0.462269	0.555952	IA
FCER1A	0.86625	-0.216169	-0.547782	IE
C1QTNF7	0.855371	-0.294115	-0.466965	IE
MAMDC2	0.889591	-0.26534	-0.522808	IE
SCN4B	0.831743	-0.188847	-0.543114	IE

## Sheet: S2
Table-S2: TME subtype and patient characteristics of GC cohorts
ID	ProjectID	Technology	platform	Gender	Age	RFS_time	RFS_status	OS_time	OS_status	Lauren	Differtiation	TMEscoreA	TMEscoreB	TMEscore	TMEscore_binary	IE_probility	IS_probility	IA_probility	TMEsubtype	AJCC_Stage_confuse	T_stage	N_stage	M_stage	Lymph_node_examined	Positive_lymph_nodes	Revisedlocation	MSI	EBV	Hpylori	Subtype	TP53mutated
GSM1379261	GSE57303	Affymetrix	HG-U133_Plus_2	M	64			27	1	Diffuse		2.10176	-6.50893	8.61069	Low	0.0544398	0.377301	0.568259	IA	3	3	1	0
GSM1379262	GSE57303	Affymetrix	HG-U133_Plus_2	M	60			12	1	Diffuse		-2.42588	-8.15501	5.72912	Low	0.372826	0.516533	0.11064	IS	3	3	2	0
GSM1379263	GSE57303	Affymetrix	HG-U133_Plus_2	M	59			49	0	Diffuse		-2.01468	-4.78202	2.76734	Low	0.174586	0.508619	0.316795	IS	3	3	2	0
GSM1379264	GSE57303	Affymetrix	HG-U133_Plus_2	M	66			54	0	Diffuse		9.06173	-11.7721	20.8339	High	0.0125099	0.0230504	0.96444	IA	2	3	0	0
GSM1379265	GSE57303	Affymetrix	HG-U133_Plus_2	M	63			15	1	Diffuse		-0.997663	10.0491	-11.0467	Low	0.885267	0.0990863	0.0156465	IE	4	4	2	0
GSM1379266	GSE57303	Affymetrix	HG-U133_Plus_2	M	49			58	0	Diffuse		4.82774	-8.16974	12.9975	High	0.0637219	0.194484	0.741794	IA	3	3	1	0
GSM1379267	GSE57303	Affymetrix	HG-U133_Plus_2	M	67			60	0	Intestinal		-3.86515	12.6766	-16.5418	Low	0.582127	0.363638	0.0542351	IE	2	3	0	0
GSM1379268	GSE57303	Affymetrix	HG-U133_Plus_2	M	58			22	1	Mixed		0.878663	-7.37438	8.25304	Low	0.111554	0.470507	0.417939	IS	2	3	0	0
GSM1379269	GSE57303	Affymetrix	HG-U133_Plus_2	F	45			60	0	Intestinal		-3.23222	20.5458	-23.778	Low	0.93159	0.058614	0.00979581	IE	3	3	2	0
GSM1379270	GSE57303	Affymetrix	HG-U133_Plus_2	F	79			8	0	Intestinal		-3.63926	-8.95447	5.31521	Low	0.40884	0.373269	0.21789	IE	4	3	3	0
GSM1379271	GSE57303	Affymetrix	HG-U133_Plus_2	F	47			40	1	Mixed		9.73286	-0.166075	9.89894	Low	0.0388907	0.026415	0.934694	IA	3	3	2	0
GSM1379272	GSE57303	Affymetrix	HG-U133_Plus_2	M				18	1	Intestinal		-0.125382	-1.9792	1.85382	Low	0.448684	0.364336	0.18698	IE	3	3	2	0
GSM1379273	GSE57303	Affymetrix	HG-U133_Plus_2	M	62			31	1	Intestinal		-5.46852	-10.3016	4.83306	Low	0.477365	0.316203	0.206431	IE	3	3	2	0
GSM1379274	GSE57303	Affymetrix	HG-U133_Plus_2	F	63			23	1	Intestinal		1.64371	-9.46777	11.1115	High	0.0783971	0.183663	0.73794	IA	3	3	1	0
GSM1379275	GSE57303	Affymetrix	HG-U133_Plus_2	M	56			14	1	Intestinal		-2.43277	-1.09968	-1.33309	Low	0.1235	0.693346	0.183154	IS	4	2	2	1
GSM1379276	GSE57303	Affymetrix	HG-U133_Plus_2	F	50			44	1	Diffuse		-2.14805	3.56744	-5.71549	Low	0.370589	0.587726	0.0416846	IS	3	3	2	0
GSM1379277	GSE57303	Affymetrix	HG-U133_Plus_2	F	71			50	0	Mixed		5.02152	-1.10774	6.12926	Low	0.0330528	0.131539	0.835409	IA	3	3	1	0
GSM1379278	GSE57303	Affymetrix	HG-U133_Plus_2	M	44			51	0	Mixed		-4.58609	-13.5591	8.97297	Low	0.385211	0.322425	0.292364	IE	3	3	1	0
GSM1379279	GSE57303	Affymetrix	HG-U133_Plus_2	M	59			29	1	Mixed		-3.12996	9.95489	-13.0849	Low	0.0479187	0.91874	0.0333416	IS	3	3	2	0
GSM1379280	GSE57303	Affymetrix	HG-U133_Plus_2	M	74			22	1	Mixed		-3.59845	4.53119	-8.12964	Low	0.301477	0.622692	0.0758305	IS	3	3	1	0
GSM1379281	GSE57303	Affymetrix	HG-U133_Plus_2	M	71			2	1	Diffuse		7.25125	8.30268	-1.05144	Low	0.0507933	0.727786	0.22142	IS	4	3	1	1
GSM1379282	GSE57303	Affymetrix	HG-U133_Plus_2	M	74			58	0	Diffuse		3.74739	-11.9858	15.7332	High	0.0718802	0.119199	0.808921	IA	2	3	0	0
GSM1379283	GSE57303	Affymetrix	HG-U133_Plus_2	M	75			51	1	Mixed		-4.23216	24.3203	-28.5524	Low	0.934464	0.0553155	0.0102208	IE	2	3	0	0
GSM1379284	GSE57303	Affymetrix	HG-U133_Plus_2	M	66			25	0	Intestinal		-6.82455	6.96619	-13.7907	Low	0.637351	0.312367	0.050282	IE	2	3	0	0
GSM1379285	GSE57303	Affymetrix	HG-U133_Plus_2	M	69			48	0	Intestinal		0.0822419	0.135628	-0.0533863	Low	0.788757	0.122067	0.0891759	IE	3	3	1	0
GSM1379286	GSE57303	Affymetrix	HG-U133_Plus_2	M	57			60	0	Intestinal		-3.05304	-3.34493	0.291892	Low	0.311419	0.343006	0.345574	IA	3	3	2	0
GSM1379287	GSE57303	Affymetrix	HG-U133_Plus_2	F	68			60	0	Diffuse		0.0196933	7.19501	-7.17532	Low	0.521011	0.317657	0.161332	IE	1	2	0	0
GSM1379288	GSE57303	Affymetrix	HG-U133_Plus_2	M	68			8	1	Diffuse		-4.22048	-3.32093	-0.89955	Low	0.125191	0.769525	0.105284	IS	3	3	2	0
GSM1379289	GSE57303	Affymetrix	HG-U133_Plus_2	M	51			24	1	Intestinal		-5.39631	-4.73907	-0.657243	Low	0.116057	0.734118	0.149825	IS	4	4	2	1
GSM1379290	GSE57303	Affymetrix	HG-U133_Plus_2	M	38			60	0	Diffuse		-0.558716	20.3829	-20.9416	Low	0.853411	0.128095	0.0184941	IE	3	3	1	0
GSM1379291	GSE57303	Affymetrix	HG-U133_Plus_2	F	50			5	1	Intestinal		6.15468	-3.50345	9.65813	Low	0.110242	0.19023	0.699528	IA	4	4	1	0
GSM1379292	GSE57303	Affymetrix	HG-U133_Plus_2	M	57			22	1	Diffuse		-8.66239	-3.16071	-5.50168	Low	0.724772	0.188333	0.086895	IE	3	3	1	0
GSM1379293	GSE57303	Affymetrix	HG-U133_Plus_2	M	60			10	1	Mixed		-8.52773	-7.48583	-1.04189	Low	0.67773	0.300181	0.0220884	IE	2	3	0	0
GSM1379294	GSE57303	Affymetrix	HG-U133_Plus_2	F	74			52	0	Diffuse		-0.646597	1.9687	-2.6153	Low	0.156085	0.498601	0.345314	IS	3	3	1	0
GSM1379295	GSE57303	Affymetrix	HG-U133_Plus_2	F	65			13	1	Diffuse		2.79884	5.6221	-2.82327	Low	0.136772	0.628974	0.234254	IS	4	4	1	1
GSM1379296	GSE57303	Affymetrix	HG-U133_Plus_2	M	64			44	0	Intestinal		-4.83671	-2.13026	-2.70645	Low	0.170577	0.674007	0.155416	IS	3	3	2	0
GSM1379297	GSE57303	Affymetrix	HG-U133_Plus_2	F	49			49	0	Intestinal		1.79732	-5.88362	7.68094	Low	0.0563281	0.0866188	0.857053	IA	3	2	2	0
GSM1379298	GSE57303	Affymetrix	HG-U133_Plus_2	M	47			38	0	Diffuse		-4.09865	24.5945	-28.6932	Low	0.871909	0.118075	0.0100163	IE	3	3	2	0
GSM1379299	GSE57303	Affymetrix	HG-U133_Plus_2	M	63			24	1	Intestinal		-2.62556	-5.12729	2.50173	Low	0.079237	0.169777	0.750985	IA	4	4	1	0
GSM1379300	GSE57303	Affymetrix	HG-U133_Plus_2	M	69			50	0	Diffuse		-2.72483	9.55747	-12.2823	Low	0.241942	0.687711	0.070347	IS	4	4	3	0
GSM1379301	GSE57303	Affymetrix	HG-U133_Plus_2	M	54			17	0	Diffuse		5.40091	-3.42558	8.82649	Low	0.177792	0.198344	0.623864	IA	3	3	1	0
GSM1379302	GSE57303	Affymetrix	HG-U133_Plus_2	M	56			15	1	Diffuse		-5.20542	-5.02482	-0.180597	Low	0.110872	0.547487	0.341642	IS	3	3	1	0
GSM1379303	GSE57303	Affymetrix	HG-U133_Plus_2	M	61			26	1	Mixed		0.792234	6.86398	-6.07174	Low	0.552487	0.343738	0.103776	IE	3	3	1	0
GSM1379304	GSE57303	Affymetrix	HG-U133_Plus_2	M	66			13	1	Diffuse		-3.09066	5.36929	-8.45995	Low	0.114077	0.799705	0.0862179	IS	4	4	0	1
GSM1379305	GSE57303	Affymetrix	HG-U133_Plus_2	F	61			60	0	Diffuse		-1.49538	-3.70885	2.21347	Low	0.472487	0.21571	0.311803	IE	3	3	2	0
GSM1379306	GSE57303	Affymetrix	HG-U133_Plus_2	F	67			60	0	Mixed		5.27328	-8.46613	13.7394	High	0.0158637	0.0704217	0.913715	IA	3	3	1	0
GSM1379307	GSE57303	Affymetrix	HG-U133_Plus_2	M	56			13	1	Diffuse		14.8007	-0.371144	15.1718	High	0.080809	0.12816	0.791032	IA	4	4	2	0
GSM1379308	GSE57303	Affymetrix	HG-U133_Plus_2	F	71			49	0	Diffuse		5.88294	-13.6525	19.5355	High	0.0339815	0.0439932	0.922025	IA	3	3	1	0
GSM1379309	GSE57303	Affymetrix	HG-U133_Plus_2	M	47			60	0	Diffuse		-2.76095	-7.48749	4.72654	Low	0.338796	0.421082	0.240122	IS	2	3	0	0
GSM1379310	GSE57303	Affymetrix	HG-U133_Plus_2	M	75			36	1	Diffuse		-2.57394	15.6144	-18.1883	Low	0.88875	0.0788277	0.0324222	IE	3	3	1	0
GSM1379311	GSE57303	Affymetrix	HG-U133_Plus_2	M	63			6	1	Diffuse		-2.75373	-5.1875	2.43378	Low	0.191267	0.318104	0.49063	IA	3	2	2	0
GSM1379312	GSE57303	Affymetrix	HG-U133_Plus_2	M	61			50	0	Mixed		-2.9904	7.99326	-10.9837	Low	0.250775	0.648092	0.101133	IS	3	3	2	0
GSM1379313	GSE57303	Affymetrix	HG-U133_Plus_2	M	74			20	1	Diffuse		-1.02227	-9.45406	8.43179	Low	0.0526091	0.381597	0.565794	IA	3	3	1	0
GSM1379314	GSE57303	Affymetrix	HG-U133_Plus_2	M	69			4	1	Mixed		-5.02558	3.27846	-8.30404	Low	0.335889	0.554947	0.109164	IS	3	3	1	0
GSM1379315	GSE57303	Affymetrix	HG-U133_Plus_2	M	65			12	1	Diffuse		7.01093	-4.14259	11.1535	High	0.0416275	0.0711531	0.887219	IA	3	3	2	0
GSM1379316	GSE57303	Affymetrix	HG-U133_Plus_2	M	68			9	0	Intestinal		-2.30128	-0.642449	-1.65883	Low	0.137589	0.136086	0.726325	IA	4	3	3	0
GSM1379317	GSE57303	Affymetrix	HG-U133_Plus_2	M	37			60	0	Diffuse		9.83408	-0.938534	10.7726	High	0.0308741	0.0516467	0.917479	IA	3	3	1	0
GSM1379318	GSE57303	Affymetrix	HG-U133_Plus_2	F	61			60	0	Diffuse		13.4249	-11.6566	25.0815	High	0.00287532	0.0434413	0.953683	IA	1	2	0	0
GSM1379319	GSE57303	Affymetrix	HG-U133_Plus_2	M	78			33	1	Intestinal		-1.9009	-4.36685	2.46594	Low	0.0913397	0.14134	0.767321	IA	3	3	1	0
GSM1379320	GSE57303	Affymetrix	HG-U133_Plus_2	M	64			60	0	Diffuse		3.30848	6.4644	-3.15592	Low	0.152977	0.599149	0.247873	IS	3	3	1	0
GSM1379321	GSE57303	Affymetrix	HG-U133_Plus_2	M	65			17	1	Intestinal		-5.46886	-10.0156	4.54678	Low	0.19429	0.577598	0.228113	IS	4	4	1	0
GSM1379322	GSE57303	Affymetrix	HG-U133_Plus_2	F	40			46	0	Diffuse		6.01122	-1.7078	7.71902	Low	0.021121	0.0845611	0.894318	IA	2	3	0	0
GSM1379323	GSE57303	Affymetrix	HG-U133_Plus_2	M	49			13	0	Diffuse		-2.92346	-5.49918	2.57572	Low	0.319625	0.391782	0.288593	IS	1	2	0	0
GSM1379324	GSE57303	Affymetrix	HG-U133_Plus_2	M	60			37	0	Mixed		-1.6528	0.488038	-2.14084	Low	0.720178	0.119093	0.16073	IE	3	3	2	0
GSM1379325	GSE57303	Affymetrix	HG-U133_Plus_2	M	69			50	0	Intestinal		1.94286	-4.17426	6.11712	Low	0.0745905	0.29499	0.630419	IA	3	3	2	0
GSM1379326	GSE57303	Affymetrix	HG-U133_Plus_2	M	55			7	0	Mixed		0.432786	-3.78241	4.21519	Low	0.0880209	0.145893	0.766086	IA	3	3	2	0
GSM1379327	GSE57303	Affymetrix	HG-U133_Plus_2	F	65			5	1	Mixed		-1.16135	-4.35865	3.1973	Low	0.0842031	0.588085	0.327712	IS	4	2	2	1
GSM1379328	GSE57303	Affymetrix	HG-U133_Plus_2	M	55			9	1	Diffuse		12.1309	3.5425	8.58842	Low	0.152547	0.129957	0.717496	IA	4	3	3	0
GSM1379329	GSE57303	Affymetrix	HG-U133_Plus_2	M	47			8	1	Intestinal		-2.64068	6.32822	-8.96891	Low	0.279738	0.608248	0.112013	IS	4	3	2	1
GSM1379330	GSE57303	Affymetrix	HG-U133_Plus_2	F				32	1	Diffuse		-2.32619	25.8298	-28.156	Low	0.989143	0.00713514	0.00372201	IE	4	3	3	0
GSM1523727	GSE62254	Affymetrix	HG-U133_Plus_2	M	67	3.97		88.73	0	Intestinal	MD	-1.06111	-1.27022	0.605857	Low	0.143784	0.0986009	0.757615	IA	2	2	1	0	20	3	Body	1	0		MSI	0
GSM1523728	GSE62254	Affymetrix	HG-U133_Plus_2	F	68	4.03		88.23	0	Intestinal	PD	1.14698	-0.333586	0.737172	High	0.00769956	0.100484	0.891816	IA	2	2	1	0	40	1	Body	1			MSI	0
GSM1523729	GSE62254	Affymetrix	HG-U133_Plus_2	F	42	74.97	0	88.23	0	Diffuse	PD	-0.890264	-0.00790607	-0.354529	Low	0.868707	0.103164	0.0281291	IE	2	2	1	0	21	1	Antrum	0	0	0	MSS/TP53+	1
GSM1523744	GSE62254	Affymetrix	HG-U133_Plus_2	M	69	89.77	0	105.7	0	Diffuse	PD	-0.0111602	-0.984842	0.7988	High	0.0499607	0.0621685	0.887871	IA	2	2	1	0	24	3	Antrum	1	0	1	MSI	0
GSM1523745	GSE62254	Affymetrix	HG-U133_Plus_2	M	68	84.6	0	105.53	0	Diffuse	PD	-0.271024	-0.0175928	-0.0955426	Low	0.0550849	0.81613	0.128785	IS	3	3	2	0	52	11	Antrum	0	0		MSS/TP53-	0
GSM1523746	GSE62254	Affymetrix	HG-U133_Plus_2	M	56	5.77	1	25.5	1	Mixed	PD	-0.945263	0.161819	-0.515272	Low	0.566593	0.3825	0.0509066	IE	2	2	1	0	22	5	Antrum	0	0	0	MSS/TP53-	0
GSM1523747	GSE62254	Affymetrix	HG-U133_Plus_2	M	60	6.37	1	8.7	1	Mixed	PD	-0.631563	-0.888658	0.468787	Low	0.100833	0.250779	0.648388	IA	3	2	2	0	27	10	Antrum	0	0		MSS/TP53+	1
GSM1523748	GSE62254	Affymetrix	HG-U133_Plus_2	F	68	81.37	0	104.93	0	Diffuse	PD	-0.799778	0.581029	-0.798228	Low	0.93183	0.0540046	0.0141651	IE	3	3	1	0	26	1	Antrum	0	0		MSS/TP53+	1
GSM1523765	GSE62254	Affymetrix	HG-U133_Plus_2	F	52	9.6	1	14.2	1	Diffuse	MD	-1.09714	-0.815619	0.220431	Low	0.687577	0.173953	0.13847	IE	3	3	2	0	41	7	Body	0	0		MSS/TP53-	0
GSM1523768	GSE62254	Affymetrix	HG-U133_Plus_2	M	52	9.4	1	24.23	1	Intestinal	MD	0.0964351	0.834359	-0.641476	Low	0.0256559	0.9692	0.00514384	IS	3	2	2	0	26	9	Body	0	0	0	MSS/TP53-	0
GSM1523769	GSE62254	Affymetrix	HG-U133_Plus_2	F	71	9.8	1	13.73	1	Diffuse	signet	0.416117	0.676267	-0.3829	Low	0.877797	0.101489	0.0207138	IE	4	3	3	0	42	18	Antrum	0	0		MSS/TP53-	0
GSM1523770	GSE62254	Affymetrix	HG-U133_Plus_2	M	63	12.23	0	22.07	1	Intestinal	PD	1.71847	-1.1903	1.66771	High	0.0029123	0.0198914	0.977196	IA	2	2	1	0	43	3	Body	1	0	0	MSI	0
GSM1523771	GSE62254	Affymetrix	HG-U133_Plus_2	F	62	8.93	1	12.67	1	Diffuse	PD	0.257552	2.55044	-1.97594	Low	0.969028	0.00537674	0.0255954	IE	4	4	2	1	41	15	Antrum	0	0	0	EMT	0
GSM1523772	GSE62254	Affymetrix	HG-U133_Plus_2	F	58	5.8	1	10.03	1	Diffuse	PD	-0.640447	1.81091	-1.73682	Low	0.971897	0.0157594	0.0123437	IE	4	3	1	1	19	3	Antrum	0	0		EMT	0
GSM1523773	GSE62254	Affymetrix	HG-U133_Plus_2	F	75	2.8	1	4.33	1	Diffuse	signet	-0.408683	2.34191	-2.07598	Low	0.98529	0.00830754	0.00640206	IE	4	3	3	0	62	60	Body	0	0		EMT	0
GSM1523774	GSE62254	Affymetrix	HG-U133_Plus_2	M	56	67.07	0	97.7	0	Intestinal	MD	-1.19378	2.00851	-2.12237	Low	0.992331	0.00308296	0.00458555	IE	3	2	2	0	29	10	Antrum	0	0	0	EMT	0
GSM1523775	GSE62254	Affymetrix	HG-U133_Plus_2	F	77	95.23	0	97.6	0	Diffuse	PD	-0.290018	-0.608039	0.378377	Low	0.0327959	0.866927	0.100278	IS	2	2	1	0	32	2	Antrum	1	0		MSI	0
GSM1523776	GSE62254	Affymetrix	HG-U133_Plus_2	M	48	97.2	0	97.47	0	Diffuse	PD	1.40291	-1.30321	1.63186	High	0.00331301	0.00243535	0.994252	IA	2	2	1	0	50	4	Antrum	1	0		MSI	0
GSM1523777	GSE62254	Affymetrix	HG-U133_Plus_2	M	60	62.2	0	92.93	0	Intestinal	MD	-1.09369	-0.536085	-0.00618263	Low	0.106844	0.799936	0.0932201	IS	4	2	3	0	62	18	Antrum	0	0	0	MSS/TP53-	0
GSM1523778	GSE62254	Affymetrix	HG-U133_Plus_2	F	56	11.7	0	92.63	0	Diffuse	signet	0.325365	0.830343	-0.545375	Low	0.098514	0.840451	0.0610347	IS	3	3	2	0	43	10	Body	0	0		MSS/TP53-	0
GSM1523779	GSE62254	Affymetrix	HG-U133_Plus_2	F	77	74.2	0	92.6	0	Diffuse	PD	0.486879	-0.597559	0.684839	High	0.232784	0.091985	0.675231	IA	3	3	2	0	37	7	Antrum	1	0	0	MSI	0
GSM1523780	GSE62254	Affymetrix	HG-U133_Plus_2	F	84	2.63	1	16.4	1	Intestinal	MD	1.00045	-0.154536	0.531711	Low	0.0102151	0.032444	0.957341	IA	4	4	1	0	11	2	Antrum	1	0		MSI	0
GSM1523781	GSE62254	Affymetrix	HG-U133_Plus_2	F	37	2.23	0	2.93	1	Intestinal	MD	-2.06889	-0.341211	-0.560557	Low	0.120995	0.840363	0.0386426	IS	4	2	3	0	31	29	Antrum	0	0		MSS/TP53-	0
GSM1523782	GSE62254	Affymetrix	HG-U133_Plus_2	M	63	0.4	1	4.4	1	Intestinal	mucinous	-0.118645	-0.685913	0.511385	Low	0.00361801	0.817782	0.1786	IS	4	2	3	0	26	18	Antrum	0	0		MSS/TP53+	1
GSM1523783	GSE62254	Affymetrix	HG-U133_Plus_2	F	55	89.1	0	91.93	0	Diffuse	mucinous	-0.782109	-0.111173	-0.226441	Low	0.930589	0.0670314	0.00238007	IE	3	2	2	0	49	10	Body	0	0		MSS/TP53+	1
GSM1523784	GSE62254	Affymetrix	HG-U133_Plus_2	F	44	84.3	0	91.3	0	Diffuse	PD	-0.645306	0.39769	-0.586046	Low	0.893796	0.0933771	0.012827	IE	3	2	2	0	72	7	Body	0			MSS/TP53-	0
GSM1523785	GSE62254	Affymetrix	HG-U133_Plus_2	F	60	8.9	0	11.77	1	Intestinal	PD	0.533159	-0.117813	0.312281	Low	0.116414	0.0523944	0.831192	IA	2	2	1	0	35	5	Antrum	1			MSI	0
GSM1523786	GSE62254	Affymetrix	HG-U133_Plus_2	F	44	23.53	0	28.47	1	Diffuse	PD	0.191496	0.39587	-0.245261	Low	0.966158	0.0250911	0.00875119	IE	4	2	3	1	25	17	NOS	0	0	1	MSS/TP53+	1
GSM1523787	GSE62254	Affymetrix	HG-U133_Plus_2	F	57	84.43	0	89.63	0	Intestinal	MD	-1.07589	-1.45255	0.74859	High	0.101394	0.14253	0.756076	IA	4	2	3	0	74	21	Body	0	0		MSS/TP53+	1
GSM1523788	GSE62254	Affymetrix	HG-U133_Plus_2	F	42	7.67	1	8.27	1	Diffuse	signet	-0.24252	1.7391	-1.5169	Low	0.93669	0.0564333	0.00687625	IE	4	2	3	1	34	34	Body	0	0		EMT	0
GSM1523789	GSE62254	Affymetrix	HG-U133_Plus_2	M	69	8.43	1	11.8	1	Diffuse	signet	-0.686772	0.575606	-0.747983	Low	0.848271	0.0956689	0.0560606	IE	4	2	3	1	52	18	Antrum	0	0	0	MSS/TP53-	0
GSM1523790	GSE62254	Affymetrix	HG-U133_Plus_2	M	62	57.27	1	80.93	0	Intestinal	MD	2.19664	-0.119093	0.98782	High	0.00329292	0.0934523	0.903255	IA	2	2	1	0	46	1	Body	1	0		MSI	0
GSM1523791	GSE62254	Affymetrix	HG-U133_Plus_2	M	60	58.7	0	81.13	0	Intestinal	MD	1.99599	-0.859022	1.51002	High	0.00307981	0.0207509	0.976169	IA	1	2	0	0	26	0	Antrum	1	0	0	MSI	0
GSM1523792	GSE62254	Affymetrix	HG-U133_Plus_2	M	55	59.83	0	80.8	0	Intestinal	WD	-0.0478561	-0.494409	0.38388	Low	0.156648	0.10631	0.737042	IA	1	2	0	0	29	0	Antrum	0	0		MSS/TP53-	0
GSM1523793	GSE62254	Affymetrix	HG-U133_Plus_2	F	82	12.57	0	80.73	0	Diffuse	PD	0.416561	0.105507	0.0828431	Low	0.088722	0.759051	0.152227	IS	2	2	1	0	37	3	Body	0	0		MSS/TP53+	1
GSM1523794	GSE62254	Affymetrix	HG-U133_Plus_2	M	67	0.63	1	27	1	Diffuse	PD	1.46621	-0.284054	0.826209	High	0.00731278	0.0946894	0.897998	IA	4	2	3	0	35	16	Cardia	1	0		MSI	0
GSM1523795	GSE62254	Affymetrix	HG-U133_Plus_2	M	70	49.07	0	80.07	0	Intestinal	MD	-0.32193	-0.253769	0.0764627	Low	0.061637	0.908547	0.0298159	IS	1	2	0	0	47	0	Body	0	0		MSS/TP53+	1
GSM1523796	GSE62254	Affymetrix	HG-U133_Plus_2	M	53	49.87	1	57.63	1	Intestinal	MD	0.137176	1.65826	-1.29701	Low	0.0717006	0.920852	0.00744698	IS	3	3	1	0	67	1	Body	0	0		EMT	0
GSM1523797	GSE62254	Affymetrix	HG-U133_Plus_2	M	63	24.5	1	28.27	1	Intestinal	MD	-0.356414	-0.51049	0.271885	Low	0.838573	0.122915	0.0385118	IE	3	3	2	0	29	15	Antrum	1	0		MSI	0
GSM1523798	GSE62254	Affymetrix	HG-U133_Plus_2	M	84	28.07	0	61.83	1	Diffuse	PD	1.78937	0.544883	0.281085	Low	0.419274	0.0952249	0.485501	IA	2	2	1	0	19	5	Body	0	1		EMT	0
GSM1523799	GSE62254	Affymetrix	HG-U133_Plus_2	M	81	3.1	0	77.5	0	Intestinal	others	0.184049	-0.588285	0.554485	Low	0.0495809	0.852249	0.0981703	IS	2	2	1	0	47	4	Body	0		0	MSS/TP53+	1
GSM1523800	GSE62254	Affymetrix	HG-U133_Plus_2	M	73	48.67	0	76.93	0	Intestinal	MD	1.89167	-1.71987	2.1699	High	0.000863401	0.043502	0.955635	IA	3	2	2	0	59	11	Body	1	0		MSI	0
GSM1523801	GSE62254	Affymetrix	HG-U133_Plus_2	M	74	60.63	0	76.93	0	Mixed	MD	1.15901	-1.16802	1.42269	High	0.0161169	0.0131379	0.970745	IA	2	2	1	0	36	4	Antrum	1		1	MSI	0
GSM1523802	GSE62254	Affymetrix	HG-U133_Plus_2	F	70	1.2		76.77	0	Intestinal	PD	0.093781	-0.600522	0.527865	Low	0.216416	0.548466	0.235118	IS	2	2	1	0	24	1	Antrum	0	0		MSS/TP53-	0
GSM1523803	GSE62254	Affymetrix	HG-U133_Plus_2	F	72	0.63	0	7.07	1	Mixed	others	-0.147831	-0.357085	0.231329	Low	0.688521	0.148572	0.162907	IE	4	3	3	0	36	27	Cardia	0			MSS/TP53+	1
GSM1523804	GSE62254	Affymetrix	HG-U133_Plus_2	F	37	60.07	0	76.7	0	Diffuse	mucinous	-0.228726	0.445055	-0.455769	Low	0.220594	0.773924	0.00548219	IS	3	3	1	0	38	3	Antrum	0	0	1	MSS/TP53+	1
GSM1523805	GSE62254	Affymetrix	HG-U133_Plus_2	F	72	2.97	0	4.47	1	Mixed	PD	1.32248	0.54158	0.0944667	Low	0.131152	0.107649	0.761198	IA	3	3	2	0	17	11	Body	1	0		MSI	0
GSM1523806	GSE62254	Affymetrix	HG-U133_Plus_2	M	68	0.53	1	12.7	1	Intestinal	MD	-0.267993	-0.0607213	-0.0591343	Low	0.540964	0.360057	0.0989788	IE	3	3	2	0	32	13	Body	0	0	0	MSS/TP53-	0
GSM1523807	GSE62254	Affymetrix	HG-U133_Plus_2	F	70	71.67	0	73.73	0	Intestinal	WD	0.436441	0.287364	-0.0574347	Low	0.0494564	0.88867	0.0618731	IS	2	2	1	0	67	3	Antrum	0			MSS/TP53-	0
GSM1523808	GSE62254	Affymetrix	HG-U133_Plus_2	M	56	72.5	0	73.5	0	Diffuse	PD	0.420922	0.739965	-0.432909	Low	0.123512	0.841282	0.0352063	IS	3	3	1	0	20	5	Antrum	1	0		MSI	0
GSM1523809	GSE62254	Affymetrix	HG-U133_Plus_2	M	77	11.53	0	73.43	0	Intestinal	MD	0.828358	-0.669669	0.882119	High	0.0101112	0.0885836	0.901305	IA	2	2	1	0	20	2	Antrum	0			MSS/TP53+	1
GSM1523810	GSE62254	Affymetrix	HG-U133_Plus_2	M	66	0.73		73.07	0	Intestinal	PD	2.58528	-0.634295	1.56565	High	0.000619561	0.0277013	0.971679	IA	1	2	0	0	21	0	Antrum	1	0		MSI	0
GSM1523811	GSE62254	Affymetrix	HG-U133_Plus_2	F	80	4.8	0	72.87	0	Intestinal	PD	1.4248	-0.314001	0.833845	High	0.0459057	0.0539659	0.900128	IA	1	2	0	0	33	0	Antrum	1	0		MSI	0
GSM1523812	GSE62254	Affymetrix	HG-U133_Plus_2	M	62	59	0	72.83	0	Diffuse	PD	1.69735	0.166448	0.552459	Low	0.0732912	0.0152024	0.911506	IA	3	3	1	0	32	5	Body	0	1		MSS/TP53+	1
GSM1523813	GSE62254	Affymetrix	HG-U133_Plus_2	M	70	59.37	0	72.83	0	Diffuse	signet	-0.241755	0.449131	-0.464377	Low	0.0871669	0.134285	0.778548	IA	3	3	1	0	53	5	Antrum	1	0	0	MSI	0
GSM1523814	GSE62254	Affymetrix	HG-U133_Plus_2	M	68	59.47	0	72.73	0	Intestinal	hepatoid	-0.00600161	-0.576427	0.467752	Low	0.0345634	0.2399	0.725537	IA	2	2	1	0	31	2	Body	0	0	1	MSS/TP53+	1
GSM1523815	GSE62254	Affymetrix	HG-U133_Plus_2	M	64	18.77	1	25.17	1	Mixed	others	-0.146628	-0.115235	0.0345422	Low	0.0926432	0.0506652	0.856692	IA	3	2	2	0	66	10	Antrum	0	0		MSS/TP53-	0
GSM1523816	GSE62254	Affymetrix	HG-U133_Plus_2	M	66	36.53	0	72.07	0	Intestinal	MD	-0.588583	-1.0557	0.622469	Low	0.203071	0.209888	0.587041	IA	2	2	1	0	52	3	Cardia	0			MSS/TP53-	0
GSM1523817	GSE62254	Affymetrix	HG-U133_Plus_2	M	73	5.83	1	6.23	1	Diffuse	PD	-1.53641	-0.151909	-0.499062	Low	0.146475	0.753395	0.10013	IS	4	3	3	0	28	19	Body	0	0		MSS/TP53-	0
GSM1523818	GSE62254	Affymetrix	HG-U133_Plus_2	F	66	7.87	1	9.83	1	Diffuse	PD	-0.35595	-1.12518	0.77347	High	0.828049	0.0891266	0.0828245	IE	4	3	3	0	55	43	Body	0	0	0	MSS/TP53+	1
GSM1523819	GSE62254	Affymetrix	HG-U133_Plus_2	F	77	8.1	0	10.1	1	Intestinal	MD	-1.53904	-0.55593	-0.170575	Low	0.867561	0.111689	0.0207496	IE	4	4	1	0	36	6	Cardia	0	0		MSS/TP53+	1
GSM1523820	GSE62254	Affymetrix	HG-U133_Plus_2	M	64	0.77		23.7	1	Intestinal	MD	-0.295858	-0.863005	0.583982	Low	0.0109414	0.906271	0.0827881	IS	3	3	1	0	11	1	Cardia	0	0		MSS/TP53+	1
GSM1523821	GSE62254	Affymetrix	HG-U133_Plus_2	M	64	63.83	0	71.1	0	Intestinal	MD	0.766766	-0.918033	1.05973	High	0.0324232	0.0406824	0.926894	IA	4	4	1	0	30	2	Body	1	0		MSI	0
GSM1523822	GSE62254	Affymetrix	HG-U133_Plus_2	M	66	59.7	0	70.97	0	Intestinal	MD	1.50994	-0.110944	0.702734	High	0.0109232	0.117148	0.871929	IA	1	2	0	0	38	0	Antrum	1	0	1	MSI	0
GSM1523823	GSE62254	Affymetrix	HG-U133_Plus_2	F	64	59.2	0	70.9	0	Intestinal	MD	1.93455	-0.970657	1.57616	High	0.000869649	0.0466117	0.952519	IA	3	2	2	0	55	10	Antrum	1	0	0	MSI	0
GSM1523824	GSE62254	Affymetrix	HG-U133_Plus_2	M	64	70.27	0	70.67	0	Intestinal	MD	0.64767	-0.567598	0.725596	High	0.0378719	0.0757875	0.886341	IA	2	2	1	0	48	2	Body	0	0	0	MSS/TP53-	0
GSM1523825	GSE62254	Affymetrix	HG-U133_Plus_2	M	69	2.83	1	4	1	Intestinal	PD	-1.07136	-0.495578	-0.0301683	Low	0.0447101	0.823102	0.132188	IS	3	3	2	0	16	12	Antrum	1	0		MSI	0
GSM1523826	GSE62254	Affymetrix	HG-U133_Plus_2	M	74	1.83	0	2.7	1	Intestinal	PD	0.542752	0.38903	-0.0972566	Low	0.74086	0.21656	0.04258	IE	3	3	1	0	22	6	Antrum	0	0		MSS/TP53-	0
GSM1523827	GSE62254	Affymetrix	HG-U133_Plus_2	F	36	69.53	0	70.03	0	Diffuse	mucinous	0.37459	0.635563	-0.366536	Low	0.933535	0.0479188	0.018546	IE	3	3	1	0	56	6	Body	0			MSS/TP53-	0
GSM1523828	GSE62254	Affymetrix	HG-U133_Plus_2	M	72	1.37	1	5.87	1	Intestinal	MD	-0.202102	0.740935	-0.68632	Low	0.020818	0.962757	0.016425	IS	4	3	3	0	33	22	Antrum	1	0		MSI	0
GSM1523829	GSE62254	Affymetrix	HG-U133_Plus_2	M	68	47.43	0	69.83	0	Intestinal	WD	-0.548587	-0.199649	-0.059586	Low	0.781032	0.162904	0.056064	IE	2	2	0	0	45	0	Antrum	0	0		MSS/TP53-	0
GSM1523830	GSE62254	Affymetrix	HG-U133_Plus_2	M	59	32.43	1	53.43	1	Intestinal	MD	0.690609	-1.12863	1.20063	High	0.0492523	0.0511867	0.899561	IA	2	2	1	0	23	1	Antrum	1		0	MSI	0
GSM1523831	GSE62254	Affymetrix	HG-U133_Plus_2	M	68	0.1	1	30.9	1	Diffuse	PD	-0.639344	-0.272148	-0.0372483	Low	0.394939	0.251476	0.353585	IE	4	2	1	1	22	4	Antrum	0	0		MSS/TP53+	1
GSM1523832	GSE62254	Affymetrix	HG-U133_Plus_2	M	62	6.7	1	17.67	1	Intestinal	PD	-0.0902699	0.401141	-0.363808	Low	0.819002	0.107705	0.0732929	IE	3	2	2	0	46	15	Body	0	0		MSS/TP53+	1
GSM1523833	GSE62254	Affymetrix	HG-U133_Plus_2	M	65	8.03	1	8.87	1	Diffuse	signet	-0.450454	-0.718022	0.403036	Low	0.0633069	0.877839	0.0588536	IS	4	3	3	0	89	51	Antrum	1	0		MSI	0
GSM1523834	GSE62254	Affymetrix	HG-U133_Plus_2	F	66	18.2	1	44.57	1	Diffuse	signet	0.674434	0.715938	-0.310519	Low	0.0941543	0.897024	0.00882203	IS	3	3	1	0	29	4	Body	0		1	MSS/TP53+	1
GSM1523835	GSE62254	Affymetrix	HG-U133_Plus_2	M	54	59.03	0	69.3	0	Intestinal	MD	-0.808943	1.27351	-1.3668	Low	0.0612008	0.866433	0.0723661	IS	2	2	1	0	35	1	Body	0	0	0	EMT	0
GSM1523836	GSE62254	Affymetrix	HG-U133_Plus_2	M	56	59.97	0	69.23	0	Intestinal	MD	0.724266	-0.164868	0.428152	Low	0.0234178	0.908888	0.067694	IS	3	3	1	0	31	1	Body	0	0	0	MSS/TP53+	1
GSM1523837	GSE62254	Affymetrix	HG-U133_Plus_2	M	70	3		26.83	1	Intestinal	MD	-1.2525	-0.6229	0.000237222	Low	0.754136	0.161282	0.0845821	IE	1	2	0	0	13	0	Body	0	0	0	MSS/TP53-	0
GSM1523838	GSE62254	Affymetrix	HG-U133_Plus_2	M	65	9.7	0	10.33	1	Intestinal	MD	2.01367	-0.699924	1.38741	High	0.00503878	0.0751607	0.919801	IA	3	3	2	0	47	7	Antrum	1	0	0	MSI	0
GSM1523839	GSE62254	Affymetrix	HG-U133_Plus_2	M	57	68.2	0	69.13	0	Diffuse	mucinous	-0.372044	0.451859	-0.519431	Low	0.0444115	0.952111	0.00347711	IS	3	3	2	0	60	12	Body	0	0	0	MSS/TP53-	0
GSM1523840	GSE62254	Affymetrix	HG-U133_Plus_2	M	78	5.67	1	22.83	1	Diffuse	others	-0.316178	-0.114462	-0.0348359	Low	0.0785978	0.136413	0.784989	IA	2	2	1	0	64	1	Cardia	0	0	0	MSS/TP53+	1
GSM1523841	GSE62254	Affymetrix	HG-U133_Plus_2	M	65	17.27	1	42.07	1	Mixed	PD	0.111308	-0.419399	0.387232	Low	0.310112	0.102559	0.587329	IA	2	2	1	0	69	1	Body	0	1		MSS/TP53+	1
GSM1523842	GSE62254	Affymetrix	HG-U133_Plus_2	M	70	46.2	0	48.73	1	Diffuse	PD	0.134488	0.0320369	0.0283988	Low	0.625289	0.232135	0.142576	IE	2	2	1	0	34	6	Antrum	0	0	1	MSS/TP53-	0
GSM1523843	GSE62254	Affymetrix	HG-U133_Plus_2	F	65	10.83	1	25.87	1	Diffuse	PD	-0.136032	0.476287	-0.44366	Low	0.777788	0.13105	0.0911619	IE	4	4	2	1	54	15	Antrum	0	0		MSS/TP53-	0
GSM1523844	GSE62254	Affymetrix	HG-U133_Plus_2	M	54	34.67	1	68.9	0	Intestinal	PD	-0.595756	0.895791	-0.97225	Low	0.0742176	0.861756	0.0640265	IS	3	3	2	0	14	9	Antrum	0	0	1	EMT	0
GSM1523845	GSE62254	Affymetrix	HG-U133_Plus_2	F	77	6.1	0	9.67	1	Diffuse	others	0.899383	0.0172228	0.350627	Low	0.0126685	0.728513	0.258819	IS	4	3	3	0	25	19	Antrum	0	0		MSS/TP53+	1
GSM1523846	GSE62254	Affymetrix	HG-U133_Plus_2	M	63	43.8	0	68.37	0	Diffuse	PD	0.813166	0.319389	0.0691946	Low	0.145951	0.032689	0.82136	IA	3	2	2	0	36	15	Cardia	0	1		EMT	0
GSM1523847	GSE62254	Affymetrix	HG-U133_Plus_2	F	31	58.8	0	68.13	0	Intestinal	others	0.735174	-1.09961	1.19503	High	0.00371182	0.0417159	0.954572	IA	2	2	1	0	51	4	Antrum	1	0		MSI	0
GSM1523848	GSE62254	Affymetrix	HG-U133_Plus_2	M	68	49.03	0	68.13	0	Diffuse	others	2.50883	0.0962068	0.938788	High	0.046629	0.0325519	0.920819	IA	3	3	1	0	35	5	Body	0	1		EMT	0
GSM1523849	GSE62254	Affymetrix	HG-U133_Plus_2	M	65	0.53	1	28.03	1	Intestinal	MD	0.540948	1.71376	-1.17855	Low	0.207128	0.471013	0.321859	IS	3	3	1	0	30	6	Antrum	0	0	1	EMT	0
GSM1523850	GSE62254	Affymetrix	HG-U133_Plus_2	M	38	10.03	1	36.4	1	Diffuse	signet	-0.644088	1.9035	-1.81383	Low	0.986137	0.00526479	0.00859855	IE	4	4	2	0	32	9	Body	0	0		EMT	0
GSM1523851	GSE62254	Affymetrix	HG-U133_Plus_2	F	77	9.17	0	67.23	0	Intestinal	MD	1.5539	-0.981714	1.43084	High	0.00372294	0.334107	0.66217	IA	1	2	0	0	40	0	Antrum	1	0		MSI	0
GSM1523852	GSE62254	Affymetrix	HG-U133_Plus_2	M	55	27.8	0	31	1	Intestinal	MD	0.120476	-0.134998	0.158967	Low	0.149272	0.830661	0.0200667	IS	3	3	1	0	37	5	Antrum	0	0	1	MSS/TP53-	0
GSM1523853	GSE62254	Affymetrix	HG-U133_Plus_2	M	68	1.83		66.73	0	Intestinal	MD	-0.311125	0.0840164	-0.194684	Low	0.155536	0.218897	0.625567	IA	1	2	0	0	27	0	Antrum	0	0		MSS/TP53-	0
GSM1523854	GSE62254	Affymetrix	HG-U133_Plus_2	M	69	58.87	0	66.73	0	Diffuse	mucinous	0.959492	0.0814373	0.322621	Low	0.15953	0.623223	0.217247	IS	2	2	1	0	31	2	Antrum	0	0	0	MSS/TP53-	0
GSM1523855	GSE62254	Affymetrix	HG-U133_Plus_2	M	77	12.13	1	21.93	1	Intestinal	MD	-1.30218	-0.7754	0.104488	Low	0.0221506	0.955148	0.0227015	IS	3	2	2	0	26	7	Body	0	0	0	MSS/TP53-	0
GSM1523856	GSE62254	Affymetrix	HG-U133_Plus_2	F	51	65.47	0	66.2	0	Diffuse	others	0.444686	-0.33998	0.457626	Low	0.0287229	0.15002	0.821257	IA	2	2	1	0	55	1	Antrum	1	0		MSI	0
GSM1523857	GSE62254	Affymetrix	HG-U133_Plus_2	F	75	5.9	1	14.43	1	Intestinal	MD	-0.584033	1.61468	-1.55388	Low	0.933995	0.0219885	0.0440163	IE	3	3	2	0	35	14	Antrum	0	0	0	MSS/TP53-	0
GSM1523858	GSE62254	Affymetrix	HG-U133_Plus_2	F	42	5.93	1	17.1	1	Diffuse	signet	-1.87726	3.24696	-3.40969	Low	0.997872	0.00179157	0.000336796	IE	1	2	0	0	40	0	NOS	0	0		EMT	0
GSM1523859	GSE62254	Affymetrix	HG-U133_Plus_2	M	67	50.03	0	53.13	0	Intestinal	MD	-0.292913	-0.168401	0.0185946	Low	0.0521571	0.892951	0.0548923	IS	2	2	1	0	40	3	Body	0	0		MSS/TP53+	1
GSM1523860	GSE62254	Affymetrix	HG-U133_Plus_2	M	66	0.73		42.2	1	Mixed	PD	1.73563	-0.888264	1.4283	High	0.00195184	0.0222518	0.975796	IA	1	2	0	0	32	0	Antrum	1	0	1	MSI	0
GSM1523861	GSE62254	Affymetrix	HG-U133_Plus_2	M	64	59.37	0	64.8	0	Intestinal	MD	0.506971	-0.0386904	0.237122	Low	0.0284595	0.931537	0.0400035	IS	1	2	0	0	34	0	Body	0	0	0	MSS/TP53+	1
GSM1523862	GSE62254	Affymetrix	HG-U133_Plus_2	M	41	11.33	1	21	1	Diffuse	signet	-0.436979	2.64142	-2.33177	Low	0.993355	0.00381046	0.00283466	IE	4	3	3	0	54	19	Body	0	0		EMT	0
GSM1523863	GSE62254	Affymetrix	HG-U133_Plus_2	F	64	59.83	0	64.57	0	Mixed	PD	2.7136	-1.36892	2.21691	High	0.00146639	0.00315576	0.995378	IA	1	2	0	0	41	0	Antrum	1	0		MSI	0
GSM1523864	GSE62254	Affymetrix	HG-U133_Plus_2	M	52	60.2	0	63.97	0	Intestinal	MD	0.0164172	-0.882999	0.72691	High	0.718485	0.118437	0.163079	IE	1	2	0	0	47	0	Body	1	0		MSI	0
GSM1523865	GSE62254	Affymetrix	HG-U133_Plus_2	M	70	24.8	1	63.7	0	Intestinal	MD	-0.447323	-0.454013	0.188956	Low	0.0448844	0.0744063	0.880709	IA	2	2	1	0	33	5	Body	0	0		MSS/TP53-	0
GSM1523866	GSE62254	Affymetrix	HG-U133_Plus_2	F	86	3.9	0	4.37	1	Intestinal	PD	0.788251	0.727777	-0.274026	Low	0.128284	0.136892	0.734824	IA	4	3	2	1	16	10	Antrum	0	0	1	EMT	0
GSM1523867	GSE62254	Affymetrix	HG-U133_Plus_2	M	54	9.7	1	33.27	1	Intestinal	MD	0.170949	-0.318526	0.329134	Low	0.675113	0.232664	0.0922234	IE	3	2	2	0	38	8	Antrum	1	0	1	MSI	0
GSM1523868	GSE62254	Affymetrix	HG-U133_Plus_2	M	62	3.3	1	63.27	0	Mixed	PD	2.18806	-0.262419	1.10125	High	0.00343304	0.0248993	0.971668	IA	3	3	2	0	37	11	Body	1	0		MSI	0
GSM1523869	GSE62254	Affymetrix	HG-U133_Plus_2	F	67	14.1	0	62.53	0	Diffuse	PD	-0.176879	-0.537661	0.366845	Low	0.809609	0.139363	0.0510275	IE	2	2	1	0	46	5	Body	0	0	1	MSS/TP53+	1
GSM1523870	GSE62254	Affymetrix	HG-U133_Plus_2	M	75	59.17	0	62.47	0	Intestinal	MD	1.40981	-1.2861	1.6207	High	0.000405152	0.0130523	0.986543	IA	2	2	1	0	52	1	Antrum	1	0		MSI	0
GSM1523871	GSE62254	Affymetrix	HG-U133_Plus_2	F	70	21.77	0	62.37	0	Intestinal	MD	0.25201	-0.599118	0.590877	Low	0.0707352	0.743842	0.185423	IS	2	2	1	0	37	6	Antrum	1	0	0	MSI	0
GSM1523872	GSE62254	Affymetrix	HG-U133_Plus_2	F	61	13.6	1	15.03	1	Diffuse	PD	0.317806	0.401065	-0.198283	Low	0.663701	0.319893	0.0164058	IE	4	4	3	1	61	26	Body	0			MSS/TP53-	0
GSM1523873	GSE62254	Affymetrix	HG-U133_Plus_2	M	57	0.6	1	24.03	1	Diffuse	others	1.93496	-0.665029	1.32703	High	0.0306886	0.0184618	0.95085	IA	4	2	2	1	40	12	Body	0	1	1	MSS/TP53+	1
GSM1523874	GSE62254	Affymetrix	HG-U133_Plus_2	F	72	59.83	0	62.1	0	Intestinal	MD	0.476982	0.0510144	0.151791	Low	0.0017369	0.928374	0.0698895	IS	1	2	0	0	36	0	Antrum	0	0	1	MSS/TP53-	0
GSM1523875	GSE62254	Affymetrix	HG-U133_Plus_2	M	79	6.23	1	8.47	1	Intestinal	MD	-0.612504	-0.620632	0.257889	Low	0.0702339	0.558847	0.370919	IS	2	2	1	0	52	3	Body	0	0	0	MSS/TP53+	1
GSM1523876	GSE62254	Affymetrix	HG-U133_Plus_2	M	76	58.7	0	61.9	0	Intestinal	MD	0.832935	-1.0119	1.16313	High	0.0208252	0.0779712	0.901204	IA	1	2	0	0	33	0	Antrum	1	0	1	MSI	0
GSM1523877	GSE62254	Affymetrix	HG-U133_Plus_2	M	65	4.13	1	13.1	1	Intestinal	MD	-1.65576	-0.875412	0.0427002	Low	0.0170607	0.85496	0.12798	IS	3	2	2	0	44	12	Body	0	0	1	MSS/TP53-	0
GSM1523878	GSE62254	Affymetrix	HG-U133_Plus_2	M	56	59.7	0	61.87	0	Intestinal	MD	1.15691	-0.405443	0.79981	High	0.756296	0.0339596	0.209745	IE	2	2	1	0	28	2	Cardia	0	1	0	MSS/TP53+	1
GSM1523879	GSE62254	Affymetrix	HG-U133_Plus_2	M	63	0.67	0	61.17	0	Intestinal	MD	-0.524427	-0.162881	-0.0797806	Low	0.248071	0.683844	0.068085	IS	4	3	3	0	37	20	Body	0	0	0	MSS/TP53-	0
GSM1523880	GSE62254	Affymetrix	HG-U133_Plus_2	F	54	54.97	0	60.97	0	Diffuse	others	1.35697	-0.854752	1.24743	High	0.0107453	0.00885687	0.980398	IA	1	2	0	0	46	0	Body	1	0	1	MSI	0
GSM1523881	GSE62254	Affymetrix	HG-U133_Plus_2	M	74	13.73	1	14.9	1	Intestinal	MD	-0.773027	-0.543889	0.130203	Low	0.116257	0.142891	0.740852	IA	3	2	2	0	55	14	Cardia	0	0	0	MSS/TP53+	1
GSM1523882	GSE62254	Affymetrix	HG-U133_Plus_2	M	36	59.7	0	60.7	0	Diffuse	PD	0.845896	-1.78134	1.79601	High	0.00926632	0.0104625	0.980271	IA	3	2	2	0	75	7	Body	0	1		MSS/TP53+	1
GSM1523883	GSE62254	Affymetrix	HG-U133_Plus_2	M	77	30.03	1	39.53	1	Diffuse	PD	1.21533	-1.20951	1.47937	High	0.0556248	0.00655893	0.937816	IA	2	2	1	0	31	2	Antrum	0	0	0	MSS/TP53+	1
GSM1523884	GSE62254	Affymetrix	HG-U133_Plus_2	M	50	3.07	0	60.43	0	Diffuse	PD	-0.256331	0.846832	-0.794688	Low	0.915672	0.0514715	0.0328564	IE	3	3	1	0	45	6	Body	0	0		MSS/TP53+	1
GSM1523885	GSE62254	Affymetrix	HG-U133_Plus_2	F	53	59.97	0	60.23	0	Diffuse	PD	1.96004	-1.2926	1.84911	High	0.00209864	0.00479781	0.993104	IA	1	2	0	0	53	0	Antrum	1	0	0	MSI	0
GSM1523886	GSE62254	Affymetrix	HG-U133_Plus_2	M	49	3.97	1	5.6	1	Diffuse	signet	1.24146	1.72245	-0.901603	Low	0.0975408	0.871702	0.0307568	IS	4	3	3	0	42	22	Body	0	0	1	EMT	0
GSM1523887	GSE62254	Affymetrix	HG-U133_Plus_2	M	46	59.43	0	60.2	0	Diffuse	PD	1.03907	-0.868509	1.12975	High	0.00615326	0.114012	0.879834	IA	1	2	0	0	51	0	Antrum	0	0	0	MSS/TP53-	0
GSM1523888	GSE62254	Affymetrix	HG-U133_Plus_2	M	52	59.83	0	59.9	0	Intestinal	PD	2.47798	-0.892376	1.73266	High	0.00120223	0.000875703	0.997922	IA	1	2	0	0	44	0	Antrum	1	0		MSI	0
GSM1523889	GSE62254	Affymetrix	HG-U133_Plus_2	M	74	55.3	0	59.67	0	Intestinal	papillary	-0.771107	-0.788666	0.330644	Low	0.119169	0.796541	0.0842899	IS	1	2	0	0	45	0	Cardia	1	0	0	MSI	0
GSM1523890	GSE62254	Affymetrix	HG-U133_Plus_2	F	33	57.2	1	59.57	0	Diffuse	PD	-0.659094	0.0783502	-0.331154	Low	0.914653	0.0771299	0.00821756	IE	3	3	2	0	94	9	Body	0	0	1	MSS/TP53-	0
GSM1523891	GSE62254	Affymetrix	HG-U133_Plus_2	F	53	48.63	0	59.57	0	Intestinal	mucinous	0.00807961	0.697306	-0.565509	Low	0.0128345	0.976895	0.0102707	IS	1	2	0	0	39	0	Antrum	0	0	1	MSS/TP53-	0
GSM1523892	GSE62254	Affymetrix	HG-U133_Plus_2	M	59	47.5	0	59.47	0	Intestinal	MD	0.215869	-0.21834	0.265627	Low	0.17776	0.0465796	0.77566	IA	1	2	0	0	53	0	Antrum	0	0	1	MSS/TP53-	0
GSM1523893	GSE62254	Affymetrix	HG-U133_Plus_2	M	74	3.97	1	20.1	1	Intestinal	papillary	-0.62838	-0.417642	0.0858753	Low	0.767713	0.157904	0.0743834	IE	1	2	0	0	61	0	Body	0	0		MSS/TP53-	0
GSM1523894	GSE62254	Affymetrix	HG-U133_Plus_2	M	56	18.63	1	35.77	1	Intestinal	MD	-0.53287	-0.79993	0.436431	Low	0.0900303	0.158631	0.751338	IA	1	2	0	0	77	0	Body	0	0	1	MSS/TP53+	1
GSM1523895	GSE62254	Affymetrix	HG-U133_Plus_2	M	66	49.03	0	59.03	0	Intestinal	MD	0.423114	-1.33624	1.26151	High	0.00662644	0.0453505	0.948023	IA	1	2	0	0	32	0	Antrum	0	0	1	MSS/TP53-	0
GSM1523896	GSE62254	Affymetrix	HG-U133_Plus_2	M	51	18.3	1	28.03	1	Intestinal	MD	1.37488	-0.306229	0.807264	High	0.634817	0.0270921	0.338091	IE	2	2	1	0	64	1	Body	0	1	1	MSS/TP53+	1
GSM1523897	GSE62254	Affymetrix	HG-U133_Plus_2	F	78	57.5	0	58.87	0	Intestinal	MD	-0.701579	-1.38784	0.847578	High	0.0210825	0.745794	0.233124	IS	1	2	0	0	54	0	Antrum	0	0	0	MSS/TP53-	0
GSM1523898	GSE62254	Affymetrix	HG-U133_Plus_2	M	60	49.57	0	58.83	0	Intestinal	MD	-0.726753	-0.584633	0.182201	Low	0.0546814	0.739964	0.205354	IS	1	2	0	0	73	0	Antrum	0	0	1	MSS/TP53+	1
GSM1523899	GSE62254	Affymetrix	HG-U133_Plus_2	F	60	57.1	0	58.07	0	Intestinal	MD	-0.242709	-0.960362	0.684945	High	0.777251	0.0899612	0.132788	IE	2	2	1	0	142	1	Cardia	0	0	1	MSS/TP53+	1
GSM1523901	GSE62254	Affymetrix	HG-U133_Plus_2	F	65	53.57	0	57.47	0	Intestinal	PD	1.62178	-1.03652	1.50307	High	0.00366237	0.0171852	0.979152	IA	1	2	0	0	61	0	Antrum	1	0	0	MSI	0
GSM1523903	GSE62254	Affymetrix	HG-U133_Plus_2	M	60	38.43	1	39.8	1	Intestinal	MD	-0.678439	-0.00854041	-0.268122	Low	0.0830151	0.79755	0.119435	IS	3	4	0	0	41	0	Body	1			MSI	0
GSM1523904	GSE62254	Affymetrix	HG-U133_Plus_2	M	56	42.37	1	55.37	0	Intestinal	papillary	0.124162	-0.106068	0.136863	Low	0.837475	0.100347	0.0621785	IE	4	2	3	0	57	23	Cardia	0	0		MSS/TP53-	0
GSM1523905	GSE62254	Affymetrix	HG-U133_Plus_2	M	66	44.4	0	55.3	0	Diffuse	signet	-0.37294	-0.204156	0.015311	Low	0.848904	0.09834	0.0527555	IE	2	2	1	0	46	6	Antrum	0	0		MSS/TP53-	0
GSM1523906	GSE62254	Affymetrix	HG-U133_Plus_2	M	53	46.03	0	55.3	0	Diffuse	others	1.74227	-0.0575238	0.753366	High	0.0787735	0.00767806	0.913548	IA	1	2	0	0	14	0	Body	0			EMT	0
GSM1523908	GSE62254	Affymetrix	HG-U133_Plus_2	F	44	48.97	0	55.07	0	Diffuse	PD	1.51036	-0.601627	1.10315	High	0.0102354	0.0247662	0.964998	IA	4	4	3	0	58	23	Body	0	0	1	MSS/TP53-	0
GSM1523909	GSE62254	Affymetrix	HG-U133_Plus_2	M	74	49.33	0	54.53	0	Diffuse	PD	2.1831	-1.04416	1.7369	High	0.00201963	0.00955965	0.988421	IA	2	2	1	0	41	1	Antrum	1	0	1	MSI	0
GSM1523910	GSE62254	Affymetrix	HG-U133_Plus_2	M	53	48.5	0	54.33	0	Diffuse	PD	1.57128	-1.41087	1.78794	High	0.0103707	0.0195375	0.970092	IA	3	3	1	0	55	6	Body	1	0	1	MSI	0
GSM1523911	GSE62254	Affymetrix	HG-U133_Plus_2	F	72	6.97	1	21.83	1	Intestinal	MD	0.111646	-0.67054	0.592222	Low	0.0308465	0.917783	0.0513707	IS	4	3	3	0	45	28	Antrum	1	0	1	MSI	0
GSM1523918	GSE62254	Affymetrix	HG-U133_Plus_2	M	62	25.9	1	28.13	1	Diffuse	mucinous	-0.671716	2.03149	-1.92942	Low	0.254377	0.0491179	0.696505	IA	3	3	2	0	65	8	Antrum	0	0	0	EMT	0
GSM1523919	GSE62254	Affymetrix	HG-U133_Plus_2	M	64	78.2	0	84.1	0	Intestinal	PD	0.102419	0.246241	-0.159329	Low	0.918265	0.0572377	0.0244969	IE	4	4	1	0	42	1	Body	0	0	0	MSS/TP53+	1
GSM1523920	GSE62254	Affymetrix	HG-U133_Plus_2	M	44	3.23	1	9.33	1	Intestinal	MD	-0.736282	0.261996	-0.51225	Low	0.945178	0.0475534	0.00726847	IE	2	3	0	0	12	0	Body	0	0		MSS/TP53-	0
GSM1523921	GSE62254	Affymetrix	HG-U133_Plus_2	M	42	61	0	83.3	0	Diffuse	PD	0.964815	-0.603806	0.883724	High	0.00756256	0.0201156	0.972322	IA	2	2	1	0	59	2	Antrum	1	0		MSI	0
GSM1523922	GSE62254	Affymetrix	HG-U133_Plus_2	M	65	16.57	1	23.6	1	Intestinal	MD	0.169415	-0.211687	0.241364	Low	0.00326415	0.93229	0.0644462	IS	2	2	1	0	29	2	Body	0	0		MSS/TP53-	0
GSM1523923	GSE62254	Affymetrix	HG-U133_Plus_2	M	59	11.7	1	26.4	1	Diffuse	PD	-0.259153	-0.597867	0.382594	Low	0.0628706	0.850118	0.0870117	IS	2	2	1	0	59	2		0	0	1	MSS/TP53+	1
GSM1523924	GSE62254	Affymetrix	HG-U133_Plus_2	M	52	73.53	0	82.2	0	Diffuse	PD	-0.380617	0.597768	-0.641923	Low	0.971262	0.0248542	0.00388352	IE	2	2	1	0	40	1	Body	0	0	0	MSS/TP53-	0
GSM1523925	GSE62254	Affymetrix	HG-U133_Plus_2	F	59	4.37	1	6.3	1	Diffuse	PD	-0.482748	0.0779414	-0.259317	Low	0.113743	0.798098	0.0881592	IS	2	2	1	0	21	2	Antrum	0	0		MSS/TP53-	0
GSM1523926	GSE62254	Affymetrix	HG-U133_Plus_2	M	69	61.13	0	69.03	0	Intestinal	MD	-0.953155	-1.36205	0.724528	High	0.0528092	0.177001	0.77019	IA	2	2	1	0	38	5	Cardia	0	0		MSS/TP53+	1
GSM1523927	GSE62254	Affymetrix	HG-U133_Plus_2	M	46	80.77	0	80.77	0	Diffuse	PD	-0.952569	0.0511051	-0.427927	Low	0.893377	0.0996345	0.00698892	IE	2	2	1	0	52	3	Body	0	0		MSS/TP53+	1
GSM1523928	GSE62254	Affymetrix	HG-U133_Plus_2	M	69	17.93	0	54.13	1	Intestinal	papillary	-0.319679	-0.834246	0.550865	Low	0.0271164	0.12493	0.847954	IA	2	2	1	0	22	2	Cardia	0	0		MSS/TP53-	0
GSM1523929	GSE62254	Affymetrix	HG-U133_Plus_2	F	67	60.23	0	88.33	0	Intestinal	PD	1.27198	-0.681932	1.072	High	0.018926	0.0493246	0.931749	IA	3	2	2	0	41	9	Antrum	1	0		MSI	0
GSM1523930	GSE62254	Affymetrix	HG-U133_Plus_2	M	51	61.17	0	78.53	0	Intestinal	WD	-0.586831	0.189028	-0.392132	Low	0.127657	0.665128	0.207215	IS	2	2	1	0	34	3	Antrum	0	0	0	MSS/TP53-	0
GSM1523931	GSE62254	Affymetrix	HG-U133_Plus_2	F	61	71.93	0	77.6	0	Diffuse	PD	1.79438	-0.667314	1.27189	High	0.0424141	0.0325463	0.92504	IA	2	2	1	0	39	3	Antrum	0	1	1	MSS/TP53+	1
GSM1523932	GSE62254	Affymetrix	HG-U133_Plus_2	F	66	0.8	1	12.67	1	Intestinal	MD	-0.486618	-0.763166	0.425196	Low	0.0960185	0.552071	0.351911	IS	2	2	1	0	60	5	Antrum	0			MSS/TP53-	0
GSM1523933	GSE62254	Affymetrix	HG-U133_Plus_2	M	74	69.53	0	75.27	0	Diffuse	PD	0.137079	-0.768806	0.682689	High	0.00275595	0.928194	0.0690504	IS	2	2	1	0	38	2	Antrum	1	0	0	MSI	0
GSM1523934	GSE62254	Affymetrix	HG-U133_Plus_2	M	70	11.63	1	12.8	1	Intestinal	MD	-1.13964	-0.379463	-0.152567	Low	0.169009	0.598019	0.232971	IS	4	3	3	0	45	26	Body	0	0		MSS/TP53-	0
GSM1523935	GSE62254	Affymetrix	HG-U133_Plus_2	M	64	85.27	0	87.4	0	Diffuse	signet	-0.268425	1.42586	-1.2719	Low	0.0453732	0.936405	0.0182222	IS	2	3	0	0	33	0	Antrum	0	0		EMT	0
GSM1523936	GSE62254	Affymetrix	HG-U133_Plus_2	M	70	10.83	1	17.57	1	Diffuse	signet	-0.762286	0.932199	-1.06947	Low	0.981203	0.016281	0.00251624	IE	2	2	1	0	36	1	Antrum	0	0	0	MSS/TP53+	1
GSM1523937	GSE62254	Affymetrix	HG-U133_Plus_2	M	81	9.77	1	19.67	1	Intestinal	MD	0.432923	-0.301956	0.421841	Low	0.14514	0.113164	0.741695	IA	2	2	1	0	29	3	Antrum	0			MSS/TP53+	1
GSM1523938	GSE62254	Affymetrix	HG-U133_Plus_2	F	53	0.7	1	5.77	1	Diffuse	PD	-0.484216	2.42765	-2.17655	Low	0.943933	0.0259938	0.0300729	IE	4	3	3	0	45	44	Body	0	0		EMT	0
GSM1523939	GSE62254	Affymetrix	HG-U133_Plus_2	F	28	7.93	1	11.23	1	Diffuse	PD	-1.083	2.67256	-2.61911	Low	0.987544	0.0106721	0.00178364	IE	4	3	3	0	39	31	Body	0	0		EMT	0
GSM1523940	GSE62254	Affymetrix	HG-U133_Plus_2	M	69	13.87	1	20.03	1	Intestinal	MD	-1.06108	-0.616798	0.0728774	Low	0.101008	0.133008	0.765984	IA	4	3	3	0	29	26	Antrum	0	0		MSS/TP53-	0
GSM1523941	GSE62254	Affymetrix	HG-U133_Plus_2	M	70	0.6	1	4.53	1	Diffuse	PD	1.61791	-0.482263	1.0494	High	0.014144	0.00755466	0.978301	IA	4	2	3	0	42	28	Body	0	1		MSS/TP53-	0
GSM1523942	GSE62254	Affymetrix	HG-U133_Plus_2	M	70	69.57	0	70.27	0	Intestinal	MD	-0.583854	-0.241591	-0.0396737	Low	0.260176	0.599608	0.140217	IS	3	2	2	0	32	8	Antrum	0	0	1	MSS/TP53-	0
GSM1523943	GSE62254	Affymetrix	HG-U133_Plus_2	F	72	2.93	1	5.53	1	Diffuse	PD	0.287705	-0.445905	0.480377	Low	0.0693673	0.100728	0.829905	IA	4	3	2	1	31	21	Cardia	0	0		MSS/TP53-	0
GSM1523944	GSE62254	Affymetrix	HG-U133_Plus_2	M	71	11.5	0	69.63	0	Diffuse	others	1.31717	-0.718791	1.12039	High	0.00510501	0.0258898	0.969005	IA	3	2	2	0	44	12	Antrum	0	0		MSS/TP53+	1
GSM1523945	GSE62254	Affymetrix	HG-U133_Plus_2	M	53	15.27	1	17.53	1	Diffuse	signet	-0.013311	1.49858	-1.22778	Low	0.017618	0.973856	0.00852642	IS	4	4	3	0	34	29	NOS	0	0		EMT	0
GSM1523946	GSE62254	Affymetrix	HG-U133_Plus_2	M	50	3.7	0	68.93	0	Intestinal	MD	-0.0956086	-0.512589	0.379347	Low	0.0941803	0.806391	0.0994284	IS	3	2	2	0	36	11	Antrum	0	0		MSS/TP53+	1
GSM1523947	GSE62254	Affymetrix	HG-U133_Plus_2	F	74	64.23	0	68.43	0	Intestinal	MD	0.981592	-1.36822	1.51405	High	0.0120705	0.0323804	0.955549	IA	2	3	0	0	13	0	Antrum	1	0		MSI	0
GSM1523948	GSE62254	Affymetrix	HG-U133_Plus_2	M	52	15.33	1	27.47	1	Diffuse	PD	-0.965599	1.4784	-1.59744	Low	0.952458	0.045329	0.0022135	IE	4	3	3	0	35	24	Body	0	0		EMT	0
GSM1523949	GSE62254	Affymetrix	HG-U133_Plus_2	F	51	3.23	1	10.1	1	Diffuse	PD	-0.599169	2.24645	-2.07535	Low	0.993277	0.0031883	0.00353514	IE	4	3	2	1	12	9	Body	0	0		EMT	0
GSM1523950	GSE62254	Affymetrix	HG-U133_Plus_2	M	57	58.83	0	68.2	0	Intestinal	MD	-0.314709	-1.73907	1.29093	High	0.0123976	0.0731787	0.914424	IA	4	2	3	0	55	18	Antrum	0	0	0	MSS/TP53-	0
GSM1523951	GSE62254	Affymetrix	HG-U133_Plus_2	M	66	36.5	1	53.03	1	Diffuse	PD	1.4808	-0.408005	0.933229	High	0.0760996	0.0202421	0.903658	IA	4	4	2	1	33	7	Cardia	0	1		MSS/TP53+	1
GSM1523952	GSE62254	Affymetrix	HG-U133_Plus_2	F	54	100.87	0	100.87	0	Diffuse	PD	0.295359	0.352951	-0.168139	Low	0.113372	0.867342	0.0192854	IS	2	2	1	0	51	2	Antrum	1	0		MSI	0
GSM1523953	GSE62254	Affymetrix	HG-U133_Plus_2	M	70	84.77	0	84.77	0	Diffuse	PD	-1.92721	-0.931233	-0.0218335	Low	0.729896	0.183206	0.0868977	IE	3	2	2	0	50	8	Antrum	0		1	MSS/TP53-	0
GSM1523954	GSE62254	Affymetrix	HG-U133_Plus_2	M	62	60.23	0	100.87	0	Diffuse	PD	-1.89187	-1.04141	0.0823631	Low	0.325334	0.658932	0.0157346	IS	2	2	1	0	37	3	Antrum	0	0		MSS/TP53-	0
GSM1523955	GSE62254	Affymetrix	HG-U133_Plus_2	M	49	31.4	1	34.37	1	Mixed	MD	-1.77089	0.72682	-1.31091	Low	0.95216	0.0353114	0.0125285	IE	3	2	2	0	27	8	Body	0	0		MSS/TP53+	1
GSM1523956	GSE62254	Affymetrix	HG-U133_Plus_2	M	76	19.07	0	31.13	1	Mixed	WD	-0.25825	-0.267552	0.113526	Low	0.0659292	0.159199	0.774872	IA	2	2	1	0	41	1	Body	0	0		MSS/TP53-	0
GSM1523957	GSE62254	Affymetrix	HG-U133_Plus_2	F	37	70.03	0	100.63	0	Intestinal	PD	-1.5039	-0.928728	0.147764	Low	0.767889	0.135218	0.0968934	IE	2	2	1	0	18	6	Body	0			MSS/TP53+	1
GSM1523958	GSE62254	Affymetrix	HG-U133_Plus_2	M	56	97.2	0	100.23	0	Diffuse	PD	1.17733	0.356003	0.186986	Low	0.230213	0.157239	0.612548	IA	2	2	1	0	52	5	Body	0	1		MSS/TP53+	1
GSM1523959	GSE62254	Affymetrix	HG-U133_Plus_2	M	54	10.2	1	17.43	1	Intestinal	MD	-1.17537	-0.942116	0.291895	Low	0.0439942	0.805077	0.150929	IS	4	2	3	0	30	18	Antrum	0	0		MSS/TP53-	0
GSM1523960	GSE62254	Affymetrix	HG-U133_Plus_2	F	70	61.4	0	99	0	Intestinal	MD	-1.5686	-0.593085	-0.152253	Low	0.10283	0.786519	0.110651	IS	2	2	1	0	30	1	Body	0	0		MSS/TP53-	0
GSM1523961	GSE62254	Affymetrix	HG-U133_Plus_2	M	63	6.17	0	9.5	1	Intestinal	MD	0.176022	-0.785309	0.71194	High	0.00819979	0.0531726	0.938628	IA	2	2	1	0	16	2	Antrum	1	0	0	MSI	0
GSM1523962	GSE62254	Affymetrix	HG-U133_Plus_2	M	48	14.47	1	20.13	1	Diffuse	signet	-0.817638	2.30272	-2.20983	Low	0.982982	0.0156377	0.00138022	IE	3	3	2	0	44	10	Body	0	0	1	EMT	0
GSM1523963	GSE62254	Affymetrix	HG-U133_Plus_2	F	69	40.83	1	45.77	1	Intestinal	PD	-0.645806	-0.100363	-0.179992	Low	0.833637	0.134915	0.0314483	IE	2	2	1	0	29	4	Antrum	0	0		MSS/TP53-	0
GSM1523964	GSE62254	Affymetrix	HG-U133_Plus_2	M	61	98.53	0	98.53	0	Intestinal	MD	-0.098057	-1.01791	0.790542	High	0.130005	0.0919855	0.778009	IA	2	2	1	0	38	4	Body	1	0		MSI	0
GSM1523965	GSE62254	Affymetrix	HG-U133_Plus_2	M	52	8.9	1	11.47	1	Diffuse	signet	0.630625	0.801099	-0.397747	Low	0.00635958	0.977611	0.0160292	IS	4	3	3	0	45	21	Antrum	0	0	1	EMT	0
GSM1523966	GSE62254	Affymetrix	HG-U133_Plus_2	M	35	0.77	0	51.8	1	Diffuse	PD	0.120987	-0.502641	0.459056	Low	0.705728	0.113342	0.18093	IE	4	2	3	0	48	16	Body	0	0		MSS/TP53-	0
GSM1523967	GSE62254	Affymetrix	HG-U133_Plus_2	M	52	93.47	0	98.47	0	Diffuse	others	0.133123	0.0423105	0.0194656	Low	0.176476	0.134184	0.689339	IA	3	2	2	0	15	8	Cardia	0	0		MSS/TP53+	1
GSM1523968	GSE62254	Affymetrix	HG-U133_Plus_2	F	44	35.87	1	45.17	1	Diffuse	signet	-1.41852	2.63705	-2.72619	Low	0.994612	0.00395966	0.00142807	IE	4	3	0	1	36	0	NOS	0	0	0	EMT	0
GSM1523969	GSE62254	Affymetrix	HG-U133_Plus_2	M	69	12.13	1	17.9	1	Diffuse	PD	-1.36087	1.33252	-1.63872	Low	0.986148	0.0114366	0.00241536	IE	3	3	1	0	36	3	Antrum	0	0	0	MSS/TP53-	0
GSM1523970	GSE62254	Affymetrix	HG-U133_Plus_2	F	77	7.4	1	15.7	1	Mixed	PD	-2.05161	-0.619275	-0.326738	Low	0.0973212	0.824062	0.0786165	IS	2	2	1	0	43	6	Antrum	0	0		MSS/TP53-	0
GSM1523971	GSE62254	Affymetrix	HG-U133_Plus_2	F	45	11.67	1	13.3	1	Diffuse	signet	-1.39389	1.73315	-1.9789	Low	0.985763	0.0122878	0.00194952	IE	3	3	1	0	38	4	Cardia	0	0		EMT	0
GSM1523972	GSE62254	Affymetrix	HG-U133_Plus_2	M	70	6.03	1	6.5	1	Mixed	PD	-0.760264	-0.802273	0.34614	Low	0.051414	0.187719	0.760867	IA	4	2	1	1	28	1	Antrum	0	0		MSS/TP53-	0
GSM1523973	GSE62254	Affymetrix	HG-U133_Plus_2	M	62	23.77	0	87.27	0	Diffuse	PD	-0.848104	-0.289489	-0.10775	Low	0.790803	0.160357	0.04884	IE	3	2	2	0	50	8	Antrum	0	0		MSS/TP53-	0
GSM1523974	GSE62254	Affymetrix	HG-U133_Plus_2	M	61	91.93	0	98.23	0	Intestinal	MD	-0.99644	-0.627627	0.107919	Low	0.0792878	0.422168	0.498544	IA	2	2	1	0	41	6	Body	0	0	0	MSS/TP53-	0
GSM1523975	GSE62254	Affymetrix	HG-U133_Plus_2	M	67	1.9	1	7.2	1	Diffuse	PD	1.81164	1.46931	-0.463931	Low	0.272931	0.0512151	0.675854	IA	3	3	1	0	68	3	Antrum	0	1		EMT	0
GSM1523976	GSE62254	Affymetrix	HG-U133_Plus_2	M	69	24.53	1	56	1	Mixed	PD	-0.702596	-0.0198441	-0.268697	Low	0.178746	0.0794203	0.741833	IA	3	2	2	0	59	7	Antrum	0			MSS/TP53-	0
GSM1523977	GSE62254	Affymetrix	HG-U133_Plus_2	M	63	0.7	0	1	1	Diffuse	hepatoid	-1.53014	0.298183	-0.863655	Low	0.0728821	0.893605	0.0335126	IS	2	2	1	0	30	5	Antrum	0	0		MSS/TP53-	0
GSM1523978	GSE62254	Affymetrix	HG-U133_Plus_2	F	67	13.03	1	16.23	1	Diffuse	PD	0.105785	-0.817216	0.709488	High	0.0313261	0.918295	0.0503794	IS	4	2	3	0	58	20	Cardia	0	0		MSS/TP53+	1
GSM1523979	GSE62254	Affymetrix	HG-U133_Plus_2	M	78	3.37	1	9.43	1	Intestinal	MD	1.8956	-0.757968	1.38688	High	0.00152962	0.00519293	0.993277	IA	3	3	2	0	30	7	Antrum	1	0	0	MSI	0
GSM1523980	GSE62254	Affymetrix	HG-U133_Plus_2	F	77	4.33	0	6.7	1	Diffuse	PD	0.318473	0.579389	-0.34347	Low	0.91336	0.0698527	0.0167878	IE	3	3	2	0	34	14	Cardia	0	0		MSS/TP53+	1
GSM1523981	GSE62254	Affymetrix	HG-U133_Plus_2	M	51	77.07	0	97.2	0	Diffuse	signet	0.770753	1.50268	-0.913198	Low	0.016939	0.956197	0.0268642	IS	2	2	1	0	37	5	Antrum	0	0	0	EMT	0
GSM1523982	GSE62254	Affymetrix	HG-U133_Plus_2	M	56	4.63		8.7	1	Diffuse	signet	0.1407	1.4351	-1.11355	Low	0.0536998	0.942441	0.00385945	IS	4	3	2	1	29	10	Antrum	0	0	1	EMT	0
GSM1523983	GSE62254	Affymetrix	HG-U133_Plus_2	M	61	5.67	1	10.1	1	Diffuse	PD	0.545303	-0.480934	0.613399	Low	0.00632348	0.0764454	0.917231	IA	3	2	2	0	35	7	Cardia	1	0		MSI	0
GSM1523984	GSE62254	Affymetrix	HG-U133_Plus_2	M	57	21.8		96.97	0	Diffuse	PD	-0.757661	0.491711	-0.708295	Low	0.0708066	0.835387	0.0938066	IS	2	2	1	0	37	4	Antrum	0		1	EMT	0
GSM1523985	GSE62254	Affymetrix	HG-U133_Plus_2	M	70	0.73	0	77.53	1	Intestinal	MD	0.87868	-0.18711	0.508905	Low	0.012764	0.0490455	0.93819	IA	3	2	2	0	26	8	Cardia	0	1		MSS/TP53+	1
GSM1523986	GSE62254	Affymetrix	HG-U133_Plus_2	M	72	73.73	1	86.8	0	Diffuse	PD	0.616444	0.723804	-0.340448	Low	0.911101	0.0279789	0.0609198	IE	3	3	2	0	47	8	Antrum	0	0		MSS/TP53+	1
GSM1523987	GSE62254	Affymetrix	HG-U133_Plus_2	F	30	13.1	1	18.27	1	Diffuse	PD	-0.410293	0.244343	-0.365671	Low	0.360088	0.604219	0.0356936	IS	3	3	2	0	34	7	Body	0	0		MSS/TP53-	0
GSM1523988	GSE62254	Affymetrix	HG-U133_Plus_2	M	65	0.77		14.83	1	Diffuse	PD	-0.235403	2.95188	-2.50327	Low	0.927045	0.0434069	0.0295482	IE	3	2	2	0	21	13	Antrum	0	0		EMT	0
GSM1523989	GSE62254	Affymetrix	HG-U133_Plus_2	M	46	64.97	0	86.7	0	Intestinal	PD	-0.0401649	0.849511	-0.709223	Low	0.925917	0.052385	0.0216981	IE	4	3	3	0	37	22	Body	0	0		MSS/TP53-	0
GSM1523990	GSE62254	Affymetrix	HG-U133_Plus_2	M	40	5.73	1	14.17	1	Diffuse	PD	-1.09131	0.546384	-0.888176	Low	0.127665	0.727581	0.144755	IS	3	2	2	0	49	9	Body	0	0		EMT	0
GSM1523991	GSE62254	Affymetrix	HG-U133_Plus_2	F	63	12.1		95.2	0	Intestinal	MD	-0.656926	0.425011	-0.613043	Low	0.209606	0.0785203	0.711874	IA	2	2	1	0	29	2	Antrum	0			MSS/TP53-	0
GSM1523992	GSE62254	Affymetrix	HG-U133_Plus_2	F	70	15.63	1	20.13	1	Diffuse	PD	-0.942835	0.0708818	-0.440112	Low	0.814696	0.0986998	0.0866041	IE	4	3	3	0	35	22	Antrum	0	0		MSS/TP53+	1
GSM1523993	GSE62254	Affymetrix	HG-U133_Plus_2	M	69	35.47	0	68.13	1	Intestinal	MD	0.988574	0.187886	0.247583	Low	0.762338	0.118797	0.118865	IE	3	2	2	0	42	9	Antrum	0	0		MSS/TP53-	0
GSM1523994	GSE62254	Affymetrix	HG-U133_Plus_2	M	63	35.4	0	86.37	0	Intestinal	MD	-0.482317	0.369432	-0.496908	Low	0.950742	0.0288395	0.0204183	IE	3	2	2	0	40	13	Antrum	0	0		MSS/TP53-	0
GSM1523995	GSE62254	Affymetrix	HG-U133_Plus_2	M	82	6.07	0	6.37	1	Mixed	PD	-1.08996	-0.0958044	-0.363801	Low	0.129714	0.105293	0.764993	IA	3	2	2	0	23	9	Cardia	0	0		MSS/TP53-	0
GSM1523996	GSE62254	Affymetrix	HG-U133_Plus_2	F	75	30	1	35.2	1	Diffuse	signet	-0.956759	0.671205	-0.935435	Low	0.429419	0.561609	0.00897199	IS	2	2	1	0	28	2	Antrum	0	0		MSS/TP53+	1
GSM1523997	GSE62254	Affymetrix	HG-U133_Plus_2	F	72	18.17	1	25.2	1	Diffuse	MD	-0.518373	-0.650154	0.320138	Low	0.043269	0.0990171	0.857714	IA	4	4	3	0	37	16	Antrum	0	0	1	MSS/TP53-	0
GSM1523998	GSE62254	Affymetrix	HG-U133_Plus_2	M	59	9.37	1	21.23	1	Intestinal	MD	-1.37666	-1.02436	0.277366	Low	0.0884535	0.807361	0.104186	IS	3	2	2	0	47	11	Antrum	0	0		MSS/TP53-	0
GSM1523999	GSE62254	Affymetrix	HG-U133_Plus_2	M	66	57.63	0	93.87	0	Intestinal	WD					0.19015	0.704069	0.105781	IS	2	2	1	0	33	6	Body	0	0	1	MSS/TP53-	0
GSM1524000	GSE62254	Affymetrix	HG-U133_Plus_2	F	69	2.1		93.87	0	Diffuse	signet	0.171466	0.382513	-0.242487	Low	0.137928	0.806726	0.0553456	IS	3	3	2	0	29	9	Antrum	1	0		MSI	0
GSM1524001	GSE62254	Affymetrix	HG-U133_Plus_2	M	58	88.2	0	93.63	0	Intestinal	MD	-0.467346	-0.469638	0.193583	Low	0.378603	0.226534	0.394863	IA	2	2	1	0	37	4	Body	0	0	0	MSS/TP53-	0
GSM1524002	GSE62254	Affymetrix	HG-U133_Plus_2	M	64	5.07	0	86.13	0	Mixed	PD	2.30512	-1.57838	2.22213	High	0.00174948	0.00282253	0.995428	IA	3	3	2	0	25	8	Cardia	1	0		MSI	0
GSM1524003	GSE62254	Affymetrix	HG-U133_Plus_2	F	60	82.4	0	85.93	0	Intestinal	MD	-1.80014	-1.0742	0.146306	Low	0.634177	0.337579	0.0282437	IE	3	2	2	0	18	10	Antrum	0	0	1	MSS/TP53-	0
GSM1524004	GSE62254	Affymetrix	HG-U133_Plus_2	M	58	0.7	1	5.93	1	Diffuse	PD	-0.0790681	-0.105453	0.053957	Low	0.821155	0.0956693	0.0831755	IE	4	4	3	1	32	19	Body	0	1		MSS/TP53-	0
GSM1524005	GSE62254	Affymetrix	HG-U133_Plus_2	M	71	2.1	1	9.47	1	Intestinal	MD	-0.624191	-0.399636	0.0728866	Low	0.695096	0.126556	0.178347	IE	4	2	3	1	33	18	Antrum	0	0		MSS/TP53-	0
GSM1524006	GSE62254	Affymetrix	HG-U133_Plus_2	F	41	12.13	1	26.27	1	Diffuse	signet	-0.686882	2.86159	-2.61268	Low	0.998527	0.000444392	0.00102863	IE	3	2	2	0	48	7	Body	0	0	1	EMT	0
GSM1524007	GSE62254	Affymetrix	HG-U133_Plus_2	F	48	5.57	1	10.37	1	Diffuse	signet	0.0575987	0.259742	-0.188514	Low	0.0903277	0.851373	0.0582993	IS	4	3	1	1	13	4	Cardia	0	0		MSS/TP53-	0
GSM1524008	GSE62254	Affymetrix	HG-U133_Plus_2	M	39	6.7	1	10.83	1	Diffuse	PD	0.404961	-1.14271	1.09629	High	0.00765062	0.781765	0.210584	IS	4	3	3	0	54	17	Antrum	1	0	1	MSI	0
GSM1524009	GSE62254	Affymetrix	HG-U133_Plus_2	F	60	59.17	1	65	1	Diffuse	PD	-0.394091	1.10681	-1.06261	Low	0.848791	0.125008	0.0262009	IE	3	2	2	0	23	10	Cardia	0	0	1	MSS/TP53-	0
GSM1524010	GSE62254	Affymetrix	HG-U133_Plus_2	F	73	18.53	1	19.7	1	Diffuse	PD	-0.661885	2.00645	-1.90501	Low	0.989969	0.00873532	0.00129579	IE	3	2	2	0	23	9	Body	0	0		EMT	0
GSM1524011	GSE62254	Affymetrix	HG-U133_Plus_2	F	63	58.63	0	90.2	0	Intestinal	MD	-1.60131	-0.689816	-0.0866129	Low	0.169061	0.769871	0.0610681	IS	2	2	1	0	56	6	Antrum	0	0	1	MSS/TP53-	0
GSM1524012	GSE62254	Affymetrix	HG-U133_Plus_2	M	64	83.03	0	85.23	0	Diffuse	PD	0.48376	-0.991079	1.00456	High	0.0213024	0.838415	0.140282	IS	3	3	1	0	63	3	Antrum	0	0		MSS/TP53-	0
GSM1524013	GSE62254	Affymetrix	HG-U133_Plus_2	M	63	70.2	0	89.9	0	Intestinal	MD	0.18976	-0.627843	0.589068	Low	0.00903564	0.159535	0.831429	IA	2	2	1	0	24	6	Body	0			MSS/TP53-	0
GSM1524014	GSE62254	Affymetrix	HG-U133_Plus_2	F	66	7.67	1	11.33	1	Intestinal	PD	-1.27434	-0.756908	0.100691	Low	0.0430065	0.0887906	0.868203	IA	4	4	3	1	49	40	Antrum	0	0	0	MSS/TP53-	0
GSM1524015	GSE62254	Affymetrix	HG-U133_Plus_2	M	61	6.07	1	24.87	1	Intestinal	papillary	-1.36301	-0.0872742	-0.481476	Low	0.0664708	0.831818	0.101711	IS	4	4	1	0	10	3	Antrum	0	0		MSS/TP53-	0
GSM1524016	GSE62254	Affymetrix	HG-U133_Plus_2	M	24	14	1	27.8	1	Diffuse	PD	0.00541189	-0.247877	0.204385	Low	0.266665	0.7006	0.0327348	IS	4	3	3	1	41	31	Body	0	0		MSS/TP53+	1
GSM1524017	GSE62254	Affymetrix	HG-U133_Plus_2	M	67	10.7	0	85.03	0	Intestinal	MD	0.436342	-0.720023	0.764241	High	0.112376	0.0535488	0.834075	IA	3	2	2	0	44	14	Antrum	0	0		MSS/TP53-	0
GSM1524018	GSE62254	Affymetrix	HG-U133_Plus_2	M	64	73.2	0	84.77	0	Mixed	MD	-0.349315	-0.860286	0.560088	Low	0.275969	0.534345	0.189686	IS	3	3	1	0	52	5	Antrum	0	0	0	MSS/TP53+	1
GSM1524019	GSE62254	Affymetrix	HG-U133_Plus_2	M	70	6.17	1	8.33	1	Diffuse	signet	-0.157077	0.259779	-0.275589	Low	0.0778388	0.907308	0.0148536	IS	4	3	3	0	30	24	Body	0	0		MSS/TP53-	0
GSM1524020	GSE62254	Affymetrix	HG-U133_Plus_2	M	51	61.17	0	84.3	0	Intestinal	MD	-0.318724	-0.107379	-0.0416463	Low	0.456529	0.496186	0.0472852	IS	3	2	2	0	44	14	Body	0	0	1	MSS/TP53+	1
GSM1524021	GSE62254	Affymetrix	HG-U133_Plus_2	F	56	11.9	0	12.93	1	Diffuse	PD	0.215431	0.462342	-0.289776	Low	0.790006	0.157611	0.0523839	IE	3	3	1	0	50	1	Body	0	0		MSS/TP53+	1
GSM1524022	GSE62254	Affymetrix	HG-U133_Plus_2	F	65	3.47	1	8.03	1	Diffuse	signet	0.221833	1.50301	-1.13604	Low	0.789802	0.0812841	0.128914	IE	4	3	3	0	61	61	Body	0	0		MSS/TP53-	0
GSM1524023	GSE62254	Affymetrix	HG-U133_Plus_2	F	77	81.43	0	83.83	0	Intestinal	MD	-0.188668	-0.754973	0.539324	Low	0.0840465	0.128626	0.787328	IA	4	4	2	0	41	14	Antrum	0	0		MSS/TP53-	0
GSM1524024	GSE62254	Affymetrix	HG-U133_Plus_2	M	61	49.47	1	89.43	1	Diffuse	signet	-0.894924	0.306414	-0.612806	Low	0.157643	0.835268	0.00708939	IS	3	3	2	0	53	9	Antrum	0			MSS/TP53+	1
GSM1524025	GSE62254	Affymetrix	HG-U133_Plus_2	M	71	14.1	0	81.83	1	Diffuse	PD	1.08037	-0.254454	0.645617	Low	0.00923401	0.841286	0.14948	IS	3	2	2	0	46	8	Antrum	1	0		MSI	0
GSM1524026	GSE62254	Affymetrix	HG-U133_Plus_2	F	52	81.37	1	83.6	0	Diffuse	signet	-0.415272	1.23868	-1.17876	Low	0.923681	0.0481408	0.028178	IE	3	3	1	0	29	5	Body	0	0	0	EMT	0
GSM1524027	GSE62254	Affymetrix	HG-U133_Plus_2	M	61	57.77	0	59.7	1	Diffuse	signet	-0.705755	-0.216225	-0.109792	Low	0.821848	0.124344	0.053808	IE	3	3	2	0	31	10	Body	0	0		MSS/TP53-	0
GSM1524028	GSE62254	Affymetrix	HG-U133_Plus_2	M	72	26.57	1	47.7	1	Intestinal	PD	-0.690413	-0.424906	0.0666479	Low	0.326604	0.511054	0.162342	IS	3	2	2	0	26	12	Body	0	0		MSS/TP53+	1
GSM1524029	GSE62254	Affymetrix	HG-U133_Plus_2	F	50	21.7	1	31.1	1	Diffuse	signet	-1.68421	2.25511	-2.52237	Low	0.993552	0.00515196	0.00129591	IE	4	4	3	0	31	22	Body	0	0	1	EMT	0
GSM1524030	GSE62254	Affymetrix	HG-U133_Plus_2	F	46	27.53	1	31.33	1	Diffuse	MD	-1.36413	3.07663	-3.0627	Low	0.996337	0.00302485	0.00063847	IE	3	3	1	0	44	3	Cardia	0	0	1	EMT	0
GSM1524031	GSE62254	Affymetrix	HG-U133_Plus_2	M	55	14.13	1	82	0	Intestinal	MD	-0.507594	-0.824263	0.466527	Low	0.050403	0.851649	0.0979481	IS	4	2	3	0	42	19	Antrum	0	0	0	MSS/TP53+	1
GSM1524032	GSE62254	Affymetrix	HG-U133_Plus_2	F	70	12.2	1	77.2	1	Intestinal	MD	0.157979	-0.115046	0.157898	Low	0.00782894	0.878357	0.113814	IS	4	4	1	0	56	1	Antrum	1	0	0	MSI	0
GSM1524033	GSE62254	Affymetrix	HG-U133_Plus_2	F	67	80.27	0	80.83	0	Intestinal	PD	1.39098	-0.70569	1.13963	High	0.0555478	0.012355	0.932097	IA	4	2	2	1	37	14	Body	0	1		MSS/TP53+	1
GSM1524034	GSE62254	Affymetrix	HG-U133_Plus_2	M	65	18.17	1	44.07	1	Intestinal	WD	-0.573523	0.736121	-0.832994	Low	0.966299	0.0328564	0.000844524	IE	3	3	1	0	44	1	Body	0	0		MSS/TP53+	1
GSM1524035	GSE62254	Affymetrix	HG-U133_Plus_2	F	64	60.43	0	80.3	0	Mixed	PD	-0.14363	1.86824	-1.58214	Low	0.951787	0.0292528	0.0189599	IE	4	3	3	0	25	16	Body	0	0	0	EMT	0
GSM1524036	GSE62254	Affymetrix	HG-U133_Plus_2	M	70	71	0	79.93	0	Intestinal	MD	-1.07355	-0.218044	-0.257438	Low	0.177984	0.739214	0.0828022	IS	3	3	1	0	13	3	Body	0	0	0	MSS/TP53-	0
GSM1524037	GSE62254	Affymetrix	HG-U133_Plus_2	M	72	18	1	23.43	1	Intestinal	MD	-0.608983	0.747538	-0.856685	Low	0.165002	0.823613	0.0113847	IS	3	3	2	0	23	7	Antrum	0	0	0	MSS/TP53-	0
GSM1524038	GSE62254	Affymetrix	HG-U133_Plus_2	M	74	8.43	0	8.63	1	Diffuse	signet	1.19103	-0.217896	0.660666	High	0.00713517	0.967934	0.0249304	IS	4	2	3	1	58	40	NOS	0	0		MSS/TP53+	1
GSM1524039	GSE62254	Affymetrix	HG-U133_Plus_2	M	72	11.8	1	12.07	1	Diffuse	signet	0.177047	1.13361	-0.852884	Low	0.0420637	0.947383	0.0105528	IS	3	3	2	0	18	9	Antrum	0	0		EMT	0
GSM1524040	GSE62254	Affymetrix	HG-U133_Plus_2	F	55	18.3	1	36.17	1	Diffuse	signet	0.611484	-0.219014	0.426588	Low	0.324819	0.622519	0.0526622	IS	4	3	3	0	53	28	Antrum	0	0		MSS/TP53-	0
GSM1524041	GSE62254	Affymetrix	HG-U133_Plus_2	M	56	68.43	0	77.33	0	Intestinal	MD	0.552493	-0.108739	0.312718	Low	0.0198364	0.521396	0.458768	IS	4	2	3	1	41	17	Body	1	0		MSI	0
GSM1524042	GSE62254	Affymetrix	HG-U133_Plus_2	F	62	0.53	1	10.83	1	Diffuse	PD	0.37325	0.0392528	0.119325	Low	0.0285746	0.905733	0.0656925	IS	3	2	2	0	36	11	Cardia	0	0		MSS/TP53-	0
GSM1524043	GSE62254	Affymetrix	HG-U133_Plus_2	M	60	4.1	1	16.83	1	Diffuse	PD	2.23607	-0.813294	1.57006	High	0.0105035	0.0380229	0.951474	IA	4	2	2	1	30	7	Body	0	1		MSS/TP53+	1
GSM1524044	GSE62254	Affymetrix	HG-U133_Plus_2	M	80	3.07	1	22.87	1	Intestinal	MD	-0.262605	0.806954	-0.764704	Low	0.245469	0.658378	0.0961527	IS	4	2	1	1	40	4	Antrum	0		0	MSS/TP53-	0
GSM1524045	GSE62254	Affymetrix	HG-U133_Plus_2	M	33	64.6	0	89.13	0	Intestinal	MD	-1.37541	-0.441822	-0.197302	Low	0.889498	0.0855184	0.0249832	IE	2	2	1	0	60	2	Body	0	0		MSS/TP53+	1
GSM1524046	GSE62254	Affymetrix	HG-U133_Plus_2	F	59	87.53	0	88.03	0	Diffuse	PD	-0.253061	1.255	-1.1263	Low	0.757595	0.176614	0.065791	IE	2	2	1	0	28	5	Antrum	0	0	0	MSS/TP53-	0
GSM1524047	GSE62254	Affymetrix	HG-U133_Plus_2	M	74	33.97	0	69.87	0	Diffuse	PD	-0.995637	-0.459052	-0.0292592	Low	0.940172	0.0523172	0.00751121	IE	2	2	1	0	43	5	Antrum	0	0	0	MSS/TP53+	1
GSM1524048	GSE62254	Affymetrix	HG-U133_Plus_2	M	67	36.3		46.8	1	Intestinal	MD	0.285772	0.0939756	0.0392176	Low	0.0555055	0.115295	0.8292	IA	2	2	1	0	22	2	Antrum	1	0	0	MSI	0
GSM1524049	GSE62254	Affymetrix	HG-U133_Plus_2	M	62	0.5		87.8	0	Intestinal	MD	0.432072	0.559965	-0.281564	Low	0.104376	0.117915	0.77771	IA	2	2	1	0	33	1	Body	0	0		MSS/TP53+	1
GSM1524050	GSE62254	Affymetrix	HG-U133_Plus_2	M	66	21.73	1	57.13	1	Intestinal	MD	-1.40128	-0.294483	-0.327974	Low	0.580706	0.371019	0.0482753	IE	2	2	1	0	29	3	Antrum	0	0	0	MSS/TP53+	1
GSM1524051	GSE62254	Affymetrix	HG-U133_Plus_2	F	51	85.03	0	87.27	0	Diffuse	PD	0.838215	-0.17177	0.479984	Low	0.768805	0.114004	0.117191	IE	2	2	1	0	33	2	Antrum	0	0		MSS/TP53-	0
GSM1524052	GSE62254	Affymetrix	HG-U133_Plus_2	M	74	8.77		13.17	1	Diffuse	PD	-1.71126	1.68881	-2.07141	Low	0.923427	0.0308364	0.0457367	IE	2	2	1	0	42	2	Antrum	0	0		MSS/TP53-	0
GSM1524053	GSE62254	Affymetrix	HG-U133_Plus_2	M	61	79.83	0	86.93	0	Intestinal	MD	-0.190475	-0.539298	0.362667	Low	0.171882	0.0869033	0.741214	IA	2	2	1	0	31	5	Body	0	0	0	MSS/TP53+	1
GSM1524054	GSE62254	Affymetrix	HG-U133_Plus_2	M	72	12.57	0	86.57	0	Intestinal	MD	0.238481	-0.847405	0.787918	High	0.0116665	0.052663	0.93567	IA	2	2	1	0	32	1	Antrum	1	0	0	MSI	0
GSM1524055	GSE62254	Affymetrix	HG-U133_Plus_2	M	54	12.13	1	37.93	1	Intestinal	MD	-0.432808	0.603802	-0.668007	Low	0.00654933	0.984605	0.00884561	IS	2	2	1	0	18	1	Antrum	0	0	1	MSS/TP53+	1
GSM1524056	GSE62254	Affymetrix	HG-U133_Plus_2	M	71	7.5	1	14.17	1	Intestinal	others	0.12495	-0.719962	0.637929	Low	0.0389886	0.359863	0.601148	IA	2	2	1	0	24	1	Body	0	0	0	MSS/TP53-	0
GSM1524057	GSE62254	Affymetrix	HG-U133_Plus_2	M	80	14.97	1	15.93	1	Intestinal	PD	-1.2235	2.98793	-2.93332	Low	0.992745	0.00418916	0.00306569	IE	4	4	0	0	10	0	Antrum	0	0	1	EMT	0
GSM1524058	GSE62254	Affymetrix	HG-U133_Plus_2	F	56	85.47	0	85.47	0	Intestinal	PD	1.70529	0.531868	0.257609	Low	0.010318	0.787537	0.202145	IS	2	2	1	0	65	5	Cardia	0	0		EMT	0
GSM1524059	GSE62254	Affymetrix	HG-U133_Plus_2	M	58	79.23	0	85.2	0	Diffuse	PD	0.359504	1.5875	-1.14914	Low	0.0341332	0.961562	0.00430521	IS	2	3	0	0	32	0	Antrum	0	0	1	EMT	0
GSM1524060	GSE62254	Affymetrix	HG-U133_Plus_2	M	56	70.3	0	84.83	0	Intestinal	papillary	-0.731641	-0.460141	0.0786717	Low	0.0831586	0.82903	0.0878111	IS	2	2	1	0	16	4	Body	0	0	0	MSS/TP53+	1
GSM1524061	GSE62254	Affymetrix	HG-U133_Plus_2	M	77	84.33	0	84.6	0	Intestinal	WD	-0.227111	-1.39477	1.04561	High	0.0177626	0.0271749	0.955063	IA	2	2	1	0	26	4	Antrum	1	0	1	MSI	0
GSM1524062	GSE62254	Affymetrix	HG-U133_Plus_2	F	40	43.43	1	70.2	1	Diffuse	signet	-1.44029	2.81797	-2.88258	Low	0.996177	0.00343099	0.000392258	IE	3	3	1	0	22	2	Cardia	0	0		EMT	0
GSM1524068	GSE62254	Affymetrix	HG-U133_Plus_2	F	71	91.23	0	92.87	0	Intestinal	MD	0.223567	-1.04403	0.942253	High	0.0157893	0.0535888	0.930622	IA	2	2	1	0	30	1	Body	1	0		MSI	0
GSM1524069	GSE62254	Affymetrix	HG-U133_Plus_2	M	63	0.3		85.6	1	Intestinal	MD	-0.501595	-1.05671	0.658564	Low	0.193586	0.163005	0.643409	IA	2	2	1	0	24	5	Antrum	1	0	0	MSI	0
GSM1524070	GSE62254	Affymetrix	HG-U133_Plus_2	M	58	86.2	0	91.63	0	Intestinal	WD	-1.41817	-0.150441	-0.452318	Low	0.864807	0.10217	0.0330234	IE	2	2	1	0	18	2	Body	0	0	0	MSS/TP53+	1
GSM1524071	GSE62254	Affymetrix	HG-U133_Plus_2	M	60	85.83	0	90.77	0	Intestinal	MD	-0.805365	-0.294595	-0.0862554	Low	0.156586	0.732619	0.110795	IS	3	4	1	0	68	6	Body	0	0	0	MSS/TP53+	1
GSM1524072	GSE62254	Affymetrix	HG-U133_Plus_2	F	43	0.73		42.93	1	Diffuse	PD	-0.676954	0.437004	-0.630946	Low	0.569855	0.332998	0.0971467	IE	4	3	2	1	26	14	Body	0	0		MSS/TP53-	0
GSM2235556	GSE84437	Illumina_array	HumanHT-12	M	61			70	1			-5.11916	-4.39892	-0.720245	Low	0.206251	0.614266	0.179483	IS		3	1
GSM2235557	GSE84437	Illumina_array	HumanHT-12	F	47			23	1			-5.15436	-0.286446	-4.86792	Low	0.597231	0.317342	0.0854272	IE		4	3
GSM2235558	GSE84437	Illumina_array	HumanHT-12	M	72			24	1			-4.40186	1.60576	-6.00762	Low	0.428208	0.521504	0.0502881	IS		4	1
GSM2235559	GSE84437	Illumina_array	HumanHT-12	M	78			59	1			-3.89986	-4.39433	0.494467	Low	0.306013	0.578085	0.115902	IS		3	2
GSM2235560	GSE84437	Illumina_array	HumanHT-12	M	58			12	1			-2.86145	6.77067	-9.63212	Low	0.56005	0.317006	0.122944	IE		4	0
GSM2235561	GSE84437	Illumina_array	HumanHT-12	F	33			85	0			-3.8965	1.84579	-5.74229	Low	0.487194	0.375375	0.137431	IE		4	2
GSM2235562	GSE84437	Illumina_array	HumanHT-12	F	81			18	1			-3.99003	-6.58903	2.59899	Low	0.152949	0.356533	0.490519	IA		4	2
GSM2235563	GSE84437	Illumina_array	HumanHT-12	F	60			14	1			-3.64334	-4.62882	0.98548	Low	0.143818	0.55303	0.303152	IS		3	2
GSM2235564	GSE84437	Illumina_array	HumanHT-12	M	61			84	0			-3.41676	-7.9272	4.51045	Low	0.133702	0.344808	0.52149	IA		3	1
GSM2235565	GSE84437	Illumina_array	HumanHT-12	F	49			65	1			-5.53252	19.0052	-24.5377	Low	0.776372	0.13639	0.0872387	IE		4	0
GSM2235566	GSE84437	Illumina_array	HumanHT-12	M	44			11	1			-4.10531	-1.105	-3.00031	Low	0.348442	0.416989	0.234569	IS		4	2
GSM2235567	GSE84437	Illumina_array	HumanHT-12	M	51			43	1			-5.12223	5.94482	-11.0671	Low	0.375891	0.309447	0.314662	IE		4	2
GSM2235568	GSE84437	Illumina_array	HumanHT-12	F	58			82	0			-4.95563	-6.98141	2.02578	Low	0.147221	0.514224	0.338555	IS		3	1
GSM2235569	GSE84437	Illumina_array	HumanHT-12	M	79			82	0			-4.27675	-7.46093	3.18418	Low	0.142798	0.470592	0.38661	IS		4	1
GSM2235570	GSE84437	Illumina_array	HumanHT-12	M	77			81	0			-4.15845	-3.77945	-0.378995	Low	0.148988	0.660834	0.190178	IS		4	0
GSM2235571	GSE84437	Illumina_array	HumanHT-12	F	85			80	0			-3.17188	-6.76187	3.58999	Low	0.0970672	0.632982	0.269951	IS		3	1
GSM2235572	GSE84437	Illumina_array	HumanHT-12	F	68			86	0			-0.661202	5.2174	-5.8786	Low	0.274714	0.12282	0.602466	IA		4	1
GSM2235573	GSE84437	Illumina_array	HumanHT-12	M	52			82	0			-0.976023	-1.39246	0.416433	Low	0.414642	0.223888	0.36147	IE		4	2
GSM2235574	GSE84437	Illumina_array	HumanHT-12	M	72			11	1			-3.86566	-0.247696	-3.61797	Low	0.213561	0.541707	0.244732	IS		4	2
GSM2235575	GSE84437	Illumina_array	HumanHT-12	M	59			86	0			-4.44884	-5.94812	1.49928	Low	0.166667	0.357691	0.475642	IA		3	1
GSM2235576	GSE84437	Illumina_array	HumanHT-12	F	78			4	1			1.52012	-7.66375	9.18386	High	0.077557	0.133391	0.789052	IA		3	2
GSM2235577	GSE84437	Illumina_array	HumanHT-12	F	32			19	1			-2.8513	5.36802	-8.21932	Low	0.371734	0.517745	0.110521	IS		4	0
GSM2235578	GSE84437	Illumina_array	HumanHT-12	M	68			21	1			0.876124	-5.51376	6.38989	Low	0.143848	0.292048	0.564104	IA		4	2
GSM2235579	GSE84437	Illumina_array	HumanHT-12	M	74			17	1			-0.312582	1.09269	-1.40527	Low	0.192079	0.344197	0.463724	IA		3	1
GSM2235580	GSE84437	Illumina_array	HumanHT-12	M	61			25	1			-2.35902	1.94986	-4.30887	Low	0.46163	0.464355	0.0740149	IS		4	2
GSM2235582	GSE84437	Illumina_array	HumanHT-12	M	65			13	1			-3.51325	-3.60479	0.0915443	Low	0.333612	0.486754	0.179634	IS		4	0
GSM2235584	GSE84437	Illumina_array	HumanHT-12	M	71			57	1			-4.54448	-4.54925	0.00477259	Low	0.318994	0.575951	0.105055	IS		4	2
GSM2235585	GSE84437	Illumina_array	HumanHT-12	M	71			23	1			3.80596	-6.52465	10.3306	High	0.20505	0.172612	0.622338	IA		3	1
GSM2235586	GSE84437	Illumina_array	HumanHT-12	M	71			77	0			6.48299	0.856893	5.6261	Low	0.264746	0.131352	0.603902	IA		4	1
GSM2235587	GSE84437	Illumina_array	HumanHT-12	M	72			64	1			-3.15163	-2.55927	-0.592359	Low	0.236289	0.495234	0.268478	IS		4	1
GSM2235588	GSE84437	Illumina_array	HumanHT-12	M	56			51	1			-5.31966	13.6919	-19.0115	Low	0.534527	0.427128	0.0383447	IE		4	1
GSM2235589	GSE84437	Illumina_array	HumanHT-12	M	66			77	0			-3.43626	-5.92924	2.49298	Low	0.119379	0.454848	0.425773	IS		4	2
GSM2235593	GSE84437	Illumina_array	HumanHT-12	M	56			77	0			-0.18767	-7.47282	7.28515	Low	0.116184	0.164269	0.719547	IA		4	0
GSM2235595	GSE84437	Illumina_array	HumanHT-12	M	74			15	1			-2.83862	-0.823106	-2.01551	Low	0.512771	0.383625	0.103605	IE		4	1
GSM2235596	GSE84437	Illumina_array	HumanHT-12	M	63			75	0			-4.05237	-0.713009	-3.33936	Low	0.373663	0.461584	0.164753	IS		3	1
GSM2235597	GSE84437	Illumina_array	HumanHT-12	M	68			84	0			-3.37206	-7.66819	4.29614	Low	0.112124	0.332851	0.555025	IA		2	1
GSM2235598	GSE84437	Illumina_array	HumanHT-12	M	74			21	1			-2.41192	-1.13499	-1.27693	Low	0.581297	0.345975	0.0727281	IE		3	1
GSM2235599	GSE84437	Illumina_array	HumanHT-12	M	62			80	0			-3.14299	-5.08465	1.94166	Low	0.362696	0.261895	0.375409	IA		3	2
GSM2235600	GSE84437	Illumina_array	HumanHT-12	M	53			74	0			-3.63988	-1.07123	-2.56865	Low	0.243285	0.517937	0.238778	IS		4	2
GSM2235601	GSE84437	Illumina_array	HumanHT-12	M	79			74	0			-4.68905	3.32893	-8.01798	Low	0.797461	0.139705	0.0628343	IE		4	2
GSM2235602	GSE84437	Illumina_array	HumanHT-12	F	61			82	0			-2.85521	3.33085	-6.18607	Low	0.787789	0.170554	0.0416562	IE		3	1
GSM2235603	GSE84437	Illumina_array	HumanHT-12	F	60			80	0			-4.09818	-5.61904	1.52086	Low	0.244079	0.394213	0.361708	IS		4	1
GSM2235604	GSE84437	Illumina_array	HumanHT-12	M	75			74	0			-2.2176	-6.29488	4.07728	Low	0.17138	0.209865	0.618755	IA		3	1
GSM2235605	GSE84437	Illumina_array	HumanHT-12	F	54			67	1			-4.1096	1.28266	-5.39226	Low	0.731488	0.177065	0.0914471	IE		4	1
GSM2235606	GSE84437	Illumina_array	HumanHT-12	M	38			73	0			-3.57417	3.7453	-7.31947	Low	0.691313	0.270654	0.0380328	IE		4	2
GSM2235607	GSE84437	Illumina_array	HumanHT-12	M	65			6	1			-2.48936	-1.66535	-0.824016	Low	0.0646531	0.88806	0.0472873	IS		3	2
GSM2235608	GSE84437	Illumina_array	HumanHT-12	M	55			80	0			-2.88374	-8.06354	5.1798	Low	0.186188	0.206688	0.607124	IA		3	1
GSM2235609	GSE84437	Illumina_array	HumanHT-12	F	73			8	1			-0.222693	0.0604	-0.283093	Low	0.502504	0.205833	0.291663	IE		4	2
GSM2235610	GSE84437	Illumina_array	HumanHT-12	M	76			23	1			-4.47827	9.10092	-13.5792	Low	0.76943	0.193514	0.0370569	IE		4	2
GSM2235611	GSE84437	Illumina_array	HumanHT-12	F	78			8	1			-4.46309	-4.13716	-0.325924	Low	0.617641	0.310889	0.0714698	IE		4	2
GSM2235612	GSE84437	Illumina_array	HumanHT-12	M	69			29	1			-4.32668	11.1285	-15.4552	Low	0.650623	0.293616	0.0557617	IE		4	2
GSM2235613	GSE84437	Illumina_array	HumanHT-12	M	68			83	0			-3.81338	-7.54302	3.72965	Low	0.17738	0.345415	0.477204	IA		2	1
GSM2235614	GSE84437	Illumina_array	HumanHT-12	M	27			77	0			3.17958	-6.97877	10.1584	High	0.133645	0.0783693	0.787986	IA		4	2
GSM2235615	GSE84437	Illumina_array	HumanHT-12	M	68			77	0			-4.36553	-0.768182	-3.59735	Low	0.274874	0.533764	0.191362	IS		3	2
GSM2235616	GSE84437	Illumina_array	HumanHT-12	M	73			1	1			-1.32255	-5.14475	3.82219	Low	0.311877	0.191444	0.496679	IA		4	1
GSM2235617	GSE84437	Illumina_array	HumanHT-12	M	54			71	0			-2.08099	-6.76497	4.68398	Low	0.227992	0.154541	0.617467	IA		4	2
GSM2235618	GSE84437	Illumina_array	HumanHT-12	F	73			71	0			-3.44133	-7.04681	3.60547	Low	0.338294	0.162448	0.499258	IA		4	2
GSM2235619	GSE84437	Illumina_array	HumanHT-12	F	55			70	0			-4.14649	-3.27132	-0.875174	Low	0.536563	0.202504	0.260933	IE		4	1
GSM2235620	GSE84437	Illumina_array	HumanHT-12	M	65			71	0			-3.41591	-5.60886	2.19295	Low	0.324539	0.239763	0.435698	IA		3	2
GSM2235621	GSE84437	Illumina_array	HumanHT-12	M	63			33	1			-3.69031	-4.77327	1.08296	Low	0.335162	0.23773	0.427108	IA		4	2
GSM2235622	GSE84437	Illumina_array	HumanHT-12	M	50			23	1			-4.1118	2.48728	-6.59908	Low	0.814865	0.126861	0.0582747	IE		3	2
GSM2235623	GSE84437	Illumina_array	HumanHT-12	M	56			21	1			-0.999276	-8.37314	7.37386	Low	0.153003	0.248121	0.598876	IA		3	1
GSM2235624	GSE84437	Illumina_array	HumanHT-12	M	59			77	0			-2.28651	-6.84262	4.55611	Low	0.144071	0.306728	0.549201	IA		3	1
GSM2235625	GSE84437	Illumina_array	HumanHT-12	F	53			70	0			-3.77967	7.9945	-11.7742	Low	0.747405	0.225864	0.0267309	IE		4	0
GSM2235626	GSE84437	Illumina_array	HumanHT-12	M	46			77	0			-4.02407	3.78349	-7.80757	Low	0.649946	0.281083	0.0689712	IE		4	2
GSM2235627	GSE84437	Illumina_array	HumanHT-12	M	68			70	0			-3.55444	-4.60438	1.04994	Low	0.227539	0.382164	0.390297	IA		3	1
GSM2235628	GSE84437	Illumina_array	HumanHT-12	M	43			74	0			-4.12984	3.70885	-7.83869	Low	0.568265	0.278759	0.152976	IE		3	1
GSM2235629	GSE84437	Illumina_array	HumanHT-12	M	78			36	1			-3.0602	1.69994	-4.76014	Low	0.653462	0.267487	0.0790508	IE		4	1
GSM2235630	GSE84437	Illumina_array	HumanHT-12	M	65			70	0			-3.84021	6.94352	-10.7837	Low	0.876984	0.0762731	0.0467426	IE		4	1
GSM2235631	GSE84437	Illumina_array	HumanHT-12	F	66			69	0			-1.73516	1.50138	-3.23654	Low	0.833107	0.137379	0.0295144	IE		4	0
GSM2235632	GSE84437	Illumina_array	HumanHT-12	M	60			76	0			-0.890123	-4.99445	4.10433	Low	0.368305	0.172045	0.459651	IA		3	1
GSM2235633	GSE84437	Illumina_array	HumanHT-12	M	63			17	1			-2.75298	8.4642	-11.2172	Low	0.745382	0.212815	0.041803	IE		4	2
GSM2235634	GSE84437	Illumina_array	HumanHT-12	F	64			74	0			-4.19063	-3.55046	-0.640169	Low	0.624565	0.17796	0.197475	IE		4	1
GSM2235635	GSE84437	Illumina_array	HumanHT-12	M	73			72	0			-1.04072	-6.68104	5.64032	Low	0.186514	0.191326	0.62216	IA		2	2
GSM2235636	GSE84437	Illumina_array	HumanHT-12	F	32			69	0			-4.10335	8.3575	-12.4609	Low	0.885049	0.0846503	0.0303011	IE		4	2
GSM2235637	GSE84437	Illumina_array	HumanHT-12	F	75			68	0			0.384853	-7.11963	7.50448	Low	0.187357	0.123518	0.689125	IA		4	0
GSM2235695	GSE84437	Illumina_array	HumanHT-12	F	42			121	0			0.678371	-6.30467	6.98304	Low	0.223295	0.243254	0.53345	IA		4	1
GSM2235696	GSE84437	Illumina_array	HumanHT-12	M	60			108	0			9.74545	-6.56545	16.3109	High	0.0198718	0.0424542	0.937674	IA		4	1
GSM2235697	GSE84437	Illumina_array	HumanHT-12	M	49			39	1			-1.48648	-5.91032	4.42383	Low	0.15327	0.453418	0.393312	IS		3	0
GSM2235698	GSE84437	Illumina_array	HumanHT-12	M	34			23	1			-1.18086	-4.63823	3.45737	Low	0.302273	0.502202	0.195525	IS		3	3
GSM2235699	GSE84437	Illumina_array	HumanHT-12	M	68			23	1			-1.45252	1.5233	-2.97582	Low	0.328409	0.432953	0.238638	IS		4	3
GSM2235700	GSE84437	Illumina_array	HumanHT-12	M	59			117	0			0.14799	1.07971	-0.931719	Low	0.221656	0.389019	0.389325	IA		4	2
GSM2235701	GSE84437	Illumina_array	HumanHT-12	M	61			108	0			0.0345278	-5.84541	5.87994	Low	0.0835633	0.192985	0.723451	IA		3	0
GSM2235702	GSE84437	Illumina_array	HumanHT-12	F	74			18	1			-2.54149	4.84009	-7.38158	Low	0.613202	0.297629	0.0891686	IE		4	1
GSM2235703	GSE84437	Illumina_array	HumanHT-12	M	35			43	1			-1.43735	7.76664	-9.20399	Low	0.568288	0.319104	0.112608	IE		4	2
GSM2235704	GSE84437	Illumina_array	HumanHT-12	F	53			109	0			-2.8392	4.73758	-7.57679	Low	0.495703	0.435571	0.0687253	IE		4	1
GSM2235705	GSE84437	Illumina_array	HumanHT-12	M	67			114	0			-3.17052	-1.88628	-1.28424	Low	0.384573	0.520834	0.0945926	IS		4	1
GSM2235706	GSE84437	Illumina_array	HumanHT-12	M	71			2	1			-1.57018	-3.40574	1.83556	Low	0.371651	0.304271	0.324079	IE		4	2
GSM2235707	GSE84437	Illumina_array	HumanHT-12	F	63			116	0			0.35787	-5.62496	5.98283	Low	0.266055	0.165955	0.56799	IA		2	1
GSM2235708	GSE84437	Illumina_array	HumanHT-12	M	66			109	0			0.485345	-5.03399	5.51933	Low	0.354559	0.197267	0.448174	IA		4	1
GSM2235709	GSE84437	Illumina_array	HumanHT-12	F	54			108	0			1.18485	-5.13518	6.32003	Low	0.170205	0.30888	0.520915	IA		2	0
GSM2235710	GSE84437	Illumina_array	HumanHT-12	M	54			13	1			-0.513843	1.42203	-1.93587	Low	0.217915	0.395791	0.386294	IS		4	0
GSM2235711	GSE84437	Illumina_array	HumanHT-12	M	65			19	1			1.86565	-5.77105	7.63671	Low	0.113985	0.185135	0.70088	IA		4	1
GSM2235712	GSE84437	Illumina_array	HumanHT-12	F	70			108	0			-1.70681	-6.21993	4.51312	Low	0.135993	0.365274	0.498732	IA		2	0
GSM2235713	GSE84437	Illumina_array	HumanHT-12	M	59			116	1			-3.11027	13.3053	-16.4156	Low	0.567721	0.409135	0.0231447	IE		4	0
GSM2235714	GSE84437	Illumina_array	HumanHT-12	M	61			46	1			-2.60514	-6.44463	3.83949	Low	0.239301	0.62013	0.140569	IS		2	1
GSM2235715	GSE84437	Illumina_array	HumanHT-12	M	58			118	0			12.4817	-6.54767	19.0294	High	0.0523558	0.0293332	0.918311	IA		4	1
GSM2235716	GSE84437	Illumina_array	HumanHT-12	M	46			104	1			0.863597	1.20543	-0.341828	Low	0.118366	0.482172	0.399461	IS		3	1
GSM2235717	GSE84437	Illumina_array	HumanHT-12	F	43			3	1			-2.37493	9.69527	-12.0702	Low	0.796789	0.152161	0.0510501	IE		4	3
GSM2235718	GSE84437	Illumina_array	HumanHT-12	M	46			119	0			-2.3923	-2.0863	-0.306004	Low	0.546355	0.323308	0.130336	IE		4	1
GSM2235719	GSE84437	Illumina_array	HumanHT-12	M	68			1	1			-0.403247	-2.94926	2.54601	Low	0.0786789	0.69608	0.225241	IS		4	2
GSM2235720	GSE84437	Illumina_array	HumanHT-12	M	56			119	0			-1.43087	-2.64087	1.21	Low	0.187001	0.417468	0.395532	IS		1	0
GSM2235721	GSE84437	Illumina_array	HumanHT-12	M	41			119	0			-0.904142	-2.89406	1.98992	Low	0.25536	0.329994	0.414646	IA		2	1
GSM2235722	GSE84437	Illumina_array	HumanHT-12	F	63			36	1			1.95528	-2.46633	4.4216	Low	0.103195	0.189187	0.707619	IA		4	2
GSM2235723	GSE84437	Illumina_array	HumanHT-12	M	52			118	0			-3.60393	-4.52277	0.918835	Low	0.235519	0.440659	0.323822	IS		3	2
GSM2235724	GSE84437	Illumina_array	HumanHT-12	M	74			10	1			0.333877	1.3756	-1.04172	Low	0.333696	0.359107	0.307197	IS		3	3
GSM2235725	GSE84437	Illumina_array	HumanHT-12	F	65			122	0			14.2675	-2.78989	17.0574	High	0.0267995	0.0728044	0.900396	IA		4	0
GSM2235726	GSE84437	Illumina_array	HumanHT-12	M	68			1	1			11.6704	1.04223	10.6281	High	0.271711	0.0774661	0.650823	IA		4	2
GSM2235727	GSE84437	Illumina_array	HumanHT-12	M	71			118	0			-1.41067	-4.74665	3.33597	Low	0.641634	0.196886	0.161481	IE		4	3
GSM2235728	GSE84437	Illumina_array	HumanHT-12	F	40			35	1			-1.10844	6.23383	-7.34228	Low	0.113476	0.723493	0.163031	IS		4	1
GSM2235729	GSE84437	Illumina_array	HumanHT-12	M	67			5	1			1.17358	4.2844	-3.11083	Low	0.214656	0.540159	0.245185	IS		4	2
GSM2235730	GSE84437	Illumina_array	HumanHT-12	F	68			49	1			-1.33048	-5.21456	3.88408	Low	0.162736	0.324718	0.512545	IA		1	1
GSM2235731	GSE84437	Illumina_array	HumanHT-12	F	63			118	0			3.69623	-8.05948	11.7557	High	0.0366965	0.0909983	0.872305	IA		2	1
GSM2235732	GSE84437	Illumina_array	HumanHT-12	M	74			118	0			0.482374	-1.34759	1.82996	Low	0.0886761	0.822894	0.0884301	IS		2	1
GSM2235733	GSE84437	Illumina_array	HumanHT-12	M	72			144	0			2.22736	0.118572	2.10879	Low	0.0621214	0.503157	0.434722	IS		3	1
GSM2235734	GSE84437	Illumina_array	HumanHT-12	F	45			144	0			-2.35039	-4.54846	2.19807	Low	0.396745	0.338375	0.26488	IE		4	1
GSM2235735	GSE84437	Illumina_array	HumanHT-12	M	53			145	0			1.88594	-5.3426	7.22854	Low	0.233462	0.40421	0.362328	IS		3	2
GSM2235736	GSE84437	Illumina_array	HumanHT-12	M	61			9	1			-2.5984	-3.76083	1.16243	Low	0.173137	0.566086	0.260778	IS		4	2
GSM2235737	GSE84437	Illumina_array	HumanHT-12	M	51			45	1			-1.41518	-3.9199	2.50473	Low	0.14687	0.783375	0.069755	IS		4	2
GSM2235738	GSE84437	Illumina_array	HumanHT-12	F	59			153	0			-0.00924486	-6.23651	6.22727	Low	0.107219	0.332811	0.55997	IA		4	2
GSM2235739	GSE84437	Illumina_array	HumanHT-12	M	66			14	1			-1.28999	-5.17196	3.88197	Low	0.201756	0.333205	0.465039	IA		3	2
GSM2235740	GSE84437	Illumina_array	HumanHT-12	M	69			4	1			-2.28893	-6.34955	4.06062	Low	0.374787	0.327907	0.297306	IE		3	1
GSM2235741	GSE84437	Illumina_array	HumanHT-12	M	49			127	0			-1.73995	-0.922852	-0.817093	Low	0.19866	0.62798	0.173361	IS		4	2
GSM2235742	GSE84437	Illumina_array	HumanHT-12	M	62			3	1			0.148651	-4.25559	4.40424	Low	0.120136	0.199373	0.680492	IA		4	2
GSM2235743	GSE84437	Illumina_array	HumanHT-12	F	64			4	1			-0.24941	-4.34543	4.09602	Low	0.0529127	0.657072	0.290016	IS		4	1
GSM2235744	GSE84437	Illumina_array	HumanHT-12	F	38			49	1			-3.52462	-3.93789	0.413271	Low	0.428579	0.503381	0.0680393	IS		4	1
GSM2235745	GSE84437	Illumina_array	HumanHT-12	M	53			106	0			2.26442	10.9379	-8.67348	Low	0.266719	0.168663	0.564618	IA		4	2
GSM2235746	GSE84437	Illumina_array	HumanHT-12	M	53			111	0			-2.17364	-3.14641	0.972769	Low	0.585637	0.254938	0.159425	IE		3	1
GSM2235747	GSE84437	Illumina_array	HumanHT-12	F	53			12	1			1.40918	-2.19874	3.60792	Low	0.0825727	0.700802	0.216625	IS		4	2
GSM2235748	GSE84437	Illumina_array	HumanHT-12	M	80			2	1			0.182622	5.21735	-5.03473	Low	0.204665	0.43847	0.356865	IS		4	2
GSM2235749	GSE84437	Illumina_array	HumanHT-12	M	65			39	1			-2.6046	-7.04748	4.44288	Low	0.111903	0.484582	0.403515	IS		4	3
GSM2235750	GSE84437	Illumina_array	HumanHT-12	M	70			7	1			-1.87158	-1.78158	-0.0899925	Low	0.0523065	0.791643	0.156051	IS		4	1
GSM2235751	GSE84437	Illumina_array	HumanHT-12	M	40			101	0			6.87992	-7.02543	13.9053	High	0.0367067	0.232157	0.731136	IA		3	1
GSM2235752	GSE84437	Illumina_array	HumanHT-12	M	42			149	0			2.43191	-6.95541	9.38732	High	0.202649	0.0993064	0.698045	IA		4	1
GSM2235753	GSE84437	Illumina_array	HumanHT-12	M	72			31	1			0.224234	-0.161346	0.38558	Low	0.397476	0.184878	0.417646	IA		4	1
GSM2235754	GSE84437	Illumina_array	HumanHT-12	F	37			138	0			-1.65415	3.70695	-5.36109	Low	0.10656	0.83586	0.05758	IS		4	1
GSM2235755	GSE84437	Illumina_array	HumanHT-12	F	62			87	1			-2.7936	24.1775	-26.9711	Low	0.844287	0.0873793	0.0683332	IE		4	1
GSM2235756	GSE84437	Illumina_array	HumanHT-12	F	48			140	0			-1.1336	2.48202	-3.61562	Low	0.334823	0.498158	0.167019	IS		4	2
GSM2235757	GSE84437	Illumina_array	HumanHT-12	M	44			40	1			-0.0900492	-0.084186	-0.00586318	Low	0.141151	0.653044	0.205804	IS		4	2
GSM2235758	GSE84437	Illumina_array	HumanHT-12	M	42			13	1			-2.52099	-3.16807	0.647075	Low	0.520054	0.249036	0.23091	IE		4	2
GSM2235759	GSE84437	Illumina_array	HumanHT-12	M	54			12	1			-2.89962	15.0506	-17.9502	Low	0.442866	0.357373	0.199761	IE		4	2
GSM2235760	GSE84437	Illumina_array	HumanHT-12	M	64			20	1			-2.75429	1.02791	-3.7822	Low	0.2189	0.50153	0.27957	IS		4	2
GSM2235761	GSE84437	Illumina_array	HumanHT-12	F	63			134	0			-2.02631	13.6454	-15.6717	Low	0.777107	0.167633	0.0552599	IE		4	1
GSM2235762	GSE84437	Illumina_array	HumanHT-12	M	65			39	1			-0.697256	-4.18626	3.48901	Low	0.101847	0.799509	0.0986441	IS		4	2
GSM2235763	GSE84437	Illumina_array	HumanHT-12	F	74			109	1			1.13956	-4.17536	5.31492	Low	0.152913	0.127521	0.719566	IA		4	1
GSM2235764	GSE84437	Illumina_array	HumanHT-12	M	58			9	1			-0.161831	-6.34352	6.18169	Low	0.0954945	0.378677	0.525829	IA		4	2
GSM2235765	GSE84437	Illumina_array	HumanHT-12	M	68			138	0			-2.78384	2.86563	-5.64947	Low	0.440275	0.412917	0.146808	IE		4	1
GSM2235766	GSE84437	Illumina_array	HumanHT-12	M	61			15	1			-2.34209	-4.5178	2.17572	Low	0.161585	0.415272	0.423143	IA		4	2
GSM2235767	GSE84437	Illumina_array	HumanHT-12	M	53			18	1			-4.45567	38.5037	-42.9593	Low	0.896741	0.0610684	0.042191	IE		4	2
GSM2235768	GSE84437	Illumina_array	HumanHT-12	M	46			144	0			11.2221	-2.35671	13.5788	High	0.0759214	0.10135	0.822729	IA		4	1
GSM2235769	GSE84437	Illumina_array	HumanHT-12	M	64			22	1			-1.69581	-3.94027	2.24446	Low	0.270263	0.383667	0.34607	IS		3	2
GSM2235770	GSE84437	Illumina_array	HumanHT-12	M	85			7	1			-1.15385	-2.49919	1.34533	Low	0.170082	0.234932	0.594987	IA		3	1
GSM2235771	GSE84437	Illumina_array	HumanHT-12	M	53			143	0			-1.26475	2.20271	-3.46746	Low	0.426836	0.25258	0.320584	IE		4	1
GSM2235772	GSE84437	Illumina_array	HumanHT-12	M	60			60	1			0.0790944	2.58795	-2.50885	Low	0.310855	0.319908	0.369237	IA		4	2
GSM2235773	GSE84437	Illumina_array	HumanHT-12	M	30			17	1			-0.340736	1.35197	-1.69271	Low	0.210094	0.479206	0.3107	IS		4	2
GSM2235774	GSE84437	Illumina_array	HumanHT-12	M	47			12	1			-1.42066	0.192385	-1.61305	Low	0.25959	0.486888	0.253521	IS		4	1
GSM2235775	GSE84437	Illumina_array	HumanHT-12	M	60			120	0			0.27267	1.20912	-0.936447	Low	0.219091	0.281539	0.49937	IA		4	1
GSM2235776	GSE84437	Illumina_array	HumanHT-12	M	80			20	1			0.172855	2.34461	-2.17176	Low	0.354396	0.234291	0.411313	IA		4	0
GSM2235777	GSE84437	Illumina_array	HumanHT-12	F	49			115	1			5.2981	-0.226505	5.5246	Low	0.127175	0.151663	0.721162	IA		4	1
GSM2235778	GSE84437	Illumina_array	HumanHT-12	M	61			23	1			-1.95618	-3.11351	1.15733	Low	0.156555	0.333226	0.510219	IA		4	3
GSM2235779	GSE84437	Illumina_array	HumanHT-12	M	63			49	1			9.66343	-6.74222	16.4056	High	0.0404872	0.140391	0.819122	IA		4	0
GSM2235780	GSE84437	Illumina_array	HumanHT-12	M	75			0	1			4.99329	-4.48001	9.4733	High	0.181157	0.0710541	0.747789	IA		4	3
GSM2235781	GSE84437	Illumina_array	HumanHT-12	M	56			115	0			-0.128978	-2.38534	2.25636	Low	0.127161	0.4578	0.415039	IS		1	0
GSM2235782	GSE84437	Illumina_array	HumanHT-12	M	62			4	1			0.62704	0.133509	0.493531	Low	0.0907219	0.847024	0.0622544	IS		4	2
GSM2235783	GSE84437	Illumina_array	HumanHT-12	M	71			75	1			-2.47083	5.11667	-7.5875	Low	0.785961	0.153114	0.0609246	IE		3	1
GSM2235784	GSE84437	Illumina_array	HumanHT-12	M	80			103	1			9.19586	-6.8606	16.0565	High	0.014417	0.071239	0.914344	IA		2	0
GSM2235785	GSE84437	Illumina_array	HumanHT-12	F	64			114	0			11.8536	-5.5649	17.4185	High	0.0357116	0.240623	0.723666	IA		3	0
GSM2235786	GSE84437	Illumina_array	HumanHT-12	F	50			108	0			-1.96915	15.9393	-17.9085	Low	0.599914	0.363466	0.0366196	IE		4	1
GSM2235787	GSE84437	Illumina_array	HumanHT-12	F	58			25	1			-1.89221	4.56603	-6.45824	Low	0.352772	0.529178	0.11805	IS		4	2
GSM2235788	GSE84437	Illumina_array	HumanHT-12	M	56			117	0			7.98446	-5.42319	13.4076	High	0.10622	0.0595446	0.834235	IA		2	0
GSM2235789	GSE84437	Illumina_array	HumanHT-12	M	64			37	1			3.65285	-2.81865	6.4715	Low	0.0972886	0.233339	0.669372	IA		4	2
GSM2235790	GSE84437	Illumina_array	HumanHT-12	F	67			119	0			-1.30003	-3.61116	2.31114	Low	0.243152	0.577042	0.179806	IS		4	0
GSM2235791	GSE84437	Illumina_array	HumanHT-12	F	36			25	1			-1.19498	13.4303	-14.6253	Low	0.624941	0.264392	0.110667	IE		4	1
GSM2235792	GSE84437	Illumina_array	HumanHT-12	F	60			92	1			-0.789631	0.949838	-1.73947	Low	0.267169	0.381255	0.351575	IS		4	1
GSM2235793	GSE84437	Illumina_array	HumanHT-12	M	83			87	1			-1.8107	17.7418	-19.5525	Low	0.55669	0.366104	0.0772058	IE		3	2
GSM2235794	GSE84437	Illumina_array	HumanHT-12	M	55			121	0			1.11074	-0.991249	2.10198	Low	0.225074	0.327071	0.447855	IA		1	1
GSM2235795	GSE84437	Illumina_array	HumanHT-12	F	73			121	0			-1.34037	-0.0688197	-1.27155	Low	0.115579	0.778478	0.105944	IS		4	0
GSM2235796	GSE84437	Illumina_array	HumanHT-12	M	62			44	1			-2.2766	11.1582	-13.4348	Low	0.544765	0.423953	0.0312821	IE		4	3
GSM2235797	GSE84437	Illumina_array	HumanHT-12	F	79			115	0			3.68224	-6.50339	10.1856	High	0.0484456	0.210215	0.741339	IA		3	0
GSM2235798	GSE84437	Illumina_array	HumanHT-12	M	76			25	1			-0.318251	-5.96457	5.64632	Low	0.183559	0.206317	0.610124	IA		4	2
GSM2235799	GSE84437	Illumina_array	HumanHT-12	M	62			12	1			0.393602	-6.21882	6.61242	Low	0.157421	0.402853	0.439725	IA		4	3
GSM2235800	GSE84437	Illumina_array	HumanHT-12	M	62			114	0			2.86328	7.25064	-4.38735	Low	0.260155	0.242593	0.497251	IA		3	1
GSM2235801	GSE84437	Illumina_array	HumanHT-12	M	50			113	0			-2.4153	2.51979	-4.93509	Low	0.747816	0.180955	0.0712289	IE		2	1
GSM2235802	GSE84437	Illumina_array	HumanHT-12	M	60			106	0			9.4022	-6.21249	15.6147	High	0.0991065	0.0620109	0.838883	IA		1	0
GSM2235803	GSE84437	Illumina_array	HumanHT-12	M	46			107	0			1.05277	-3.69478	4.74755	Low	0.228824	0.277812	0.493365	IA		3	0
GSM2235804	GSE84437	Illumina_array	HumanHT-12	M	64			114	0			-3.00154	7.4561	-10.4576	Low	0.523876	0.424326	0.0517982	IE		4	0
GSM2235805	GSE84437	Illumina_array	HumanHT-12	F	61			5	1			-3.7029	11.8683	-15.5712	Low	0.618579	0.284671	0.0967499	IE		4	1
GSM2235806	GSE84437	Illumina_array	HumanHT-12	M	55			101	1			-2.74663	-6.35901	3.61237	Low	0.259527	0.46556	0.274913	IS		4	0
GSM2235807	GSE84437	Illumina_array	HumanHT-12	M	70			33	1			-1.62263	-0.756704	-0.865924	Low	0.257513	0.3578	0.384687	IA		4	3
GSM2235808	GSE84437	Illumina_array	HumanHT-12	M	59			23	1			2.2852	-4.15018	6.43538	Low	0.0842145	0.11108	0.804705	IA		4	1
GSM2235809	GSE84437	Illumina_array	HumanHT-12	M	58			146	0			6.74271	-0.114363	6.85708	Low	0.0615641	0.207455	0.730981	IA		4	1
GSM2235810	GSE84437	Illumina_array	HumanHT-12	M	54			7	1			0.331693	-5.58802	5.91971	Low	0.113327	0.298835	0.587837	IA		4	1
GSM2235811	GSE84437	Illumina_array	HumanHT-12	M	55			12	1			1.54023	1.87084	-0.330614	Low	0.295789	0.25876	0.44545	IA		4	2
GSM2235812	GSE84437	Illumina_array	HumanHT-12	M	68			34	1			-2.06131	-3.79275	1.73143	Low	0.390085	0.251315	0.3586	IE		4	3
GSM2235813	GSE84437	Illumina_array	HumanHT-12	M	64			26	1			-0.651106	-5.21337	4.56227	Low	0.122791	0.248606	0.628603	IA		3	0
GSM2235814	GSE84437	Illumina_array	HumanHT-12	M	66			113	0			-0.29752	1.56729	-1.86481	Low	0.57243	0.248246	0.179325	IE		4	3
GSM2235815	GSE84437	Illumina_array	HumanHT-12	F	71			113	0			0.172418	-3.89338	4.0658	Low	0.0599661	0.367385	0.572649	IA		4	2
GSM2235816	GSE84437	Illumina_array	HumanHT-12	M	48			4	1			1.72794	-1.35767	3.08561	Low	0.253698	0.208159	0.538143	IA		4	3
GSM2235817	GSE84437	Illumina_array	HumanHT-12	F	68			55	1			-1.11493	-4.00414	2.88921	Low	0.198918	0.342887	0.458194	IA		4	1
GSM2235818	GSE84437	Illumina_array	HumanHT-12	F	74			10	1			9.48095	-3.96413	13.4451	High	0.0342406	0.0578473	0.907912	IA		4	3
GSM2235819	GSE84437	Illumina_array	HumanHT-12	M	68			21	1			-2.41817	-1.29328	-1.12489	Low	0.211817	0.614268	0.173915	IS		4	1
GSM2235820	GSE84437	Illumina_array	HumanHT-12	M	75			24	1			-1.75466	8.41588	-10.1705	Low	0.849488	0.114741	0.0357707	IE		4	1
GSM2235821	GSE84437	Illumina_array	HumanHT-12	M	67			112	0			5.86644	-4.40104	10.2675	High	0.0558962	0.058905	0.885199	IA		4	1
GSM2235822	GSE84437	Illumina_array	HumanHT-12	M	55			112	0			-0.46865	-3.5424	3.07375	Low	0.138883	0.484282	0.376835	IS		3	1
GSM2235823	GSE84437	Illumina_array	HumanHT-12	F	32			9	1			-1.97903	11.7956	-13.7746	Low	0.808012	0.133221	0.0587671	IE		4	1
GSM2235824	GSE84437	Illumina_array	HumanHT-12	F	49			79	1			-2.44283	17.7522	-20.1951	Low	0.891287	0.0503779	0.0583347	IE		4	2
GSM2235825	GSE84437	Illumina_array	HumanHT-12	M	69			23	1			-2.16073	9.40958	-11.5703	Low	0.615119	0.282155	0.102726	IE		4	0
GSM2235826	GSE84437	Illumina_array	HumanHT-12	M	79			11	1			0.560691	-2.86027	3.42096	Low	0.100492	0.249629	0.64988	IA		3	2
GSM2235827	GSE84437	Illumina_array	HumanHT-12	M	47			43	1			-3.45247	24.1071	-27.5596	Low	0.827231	0.120014	0.0527544	IE		4	2
GSM2235828	GSE84437	Illumina_array	HumanHT-12	M	55			107	0			11.2223	-2.09511	13.3175	High	0.0847148	0.21267	0.702615	IA		4	1
GSM2235829	GSE84437	Illumina_array	HumanHT-12	M	52			109	0			3.11336	-5.6245	8.73787	Low	0.205807	0.151739	0.642454	IA		4	0
GSM2235830	GSE84437	Illumina_array	HumanHT-12	M	75			98	0			-1.50394	-4.77568	3.27174	Low	0.437466	0.302898	0.259636	IE		4	2
GSM2235831	GSE84437	Illumina_array	HumanHT-12	M	81			39	1			-2.06597	-3.91977	1.8538	Low	0.615888	0.217491	0.166621	IE		4	3
GSM2235837	GSE84437	Illumina_array	HumanHT-12	F	56			113	0			-1.84962	2.38092	-4.23054	Low	0.351686	0.515736	0.132578	IS		2	0
GSM2235838	GSE84437	Illumina_array	HumanHT-12	M	65			4	1			-2.72508	8.20209	-10.9272	Low	0.201543	0.214839	0.583618	IA		4	3
GSM2235839	GSE84437	Illumina_array	HumanHT-12	M	63			101	1			0.601994	2.36301	-1.76102	Low	0.153417	0.207634	0.638949	IA		3	1
GSM2235840	GSE84437	Illumina_array	HumanHT-12	M	71			92	1			0.422546	0.702086	-0.27954	Low	0.111779	0.683909	0.204312	IS		2	0
GSM2235841	GSE84437	Illumina_array	HumanHT-12	F	84			16	1			-1.94213	-0.160871	-1.78125	Low	0.455618	0.471576	0.0728061	IS		4	1
GSM2235842	GSE84437	Illumina_array	HumanHT-12	M	72			14	1			-2.02132	-0.937669	-1.08365	Low	0.497449	0.309184	0.193367	IE		4	3
GSM2235843	GSE84437	Illumina_array	HumanHT-12	M	60			13	1			-1.76423	-0.186327	-1.57791	Low	0.500269	0.4319	0.0678314	IE		2	1
GSM2235844	GSE84437	Illumina_array	HumanHT-12	F	54			102	0			5.13157	-6.30199	11.4336	High	0.0689035	0.111373	0.819723	IA		4	2
GSM2235845	GSE84437	Illumina_array	HumanHT-12	M	51			31	1			0.155331	-2.59199	2.74732	Low	0.101335	0.272437	0.626228	IA		4	2
GSM2235846	GSE84437	Illumina_array	HumanHT-12	M	67			92	1			-2.26149	-3.84619	1.5847	Low	0.633898	0.250619	0.115484	IE		4	2
GSM2235847	GSE84437	Illumina_array	HumanHT-12	F	53			111	0			12.2156	-0.333391	12.549	High	0.0847166	0.0605055	0.854778	IA		4	1
GSM2235848	GSE84437	Illumina_array	HumanHT-12	M	52			40	1			-2.95012	23.8676	-26.8177	Low	0.915863	0.0421309	0.0420064	IE		4	2
GSM2235849	GSE84437	Illumina_array	HumanHT-12	F	61			1	1			-0.986544	1.88272	-2.86927	Low	0.534445	0.244415	0.22114	IE		4	2
GSM2235850	GSE84437	Illumina_array	HumanHT-12	M	51			116	0			-1.75446	3.19042	-4.94488	Low	0.696147	0.203575	0.100278	IE		2	1
GSM2235851	GSE84437	Illumina_array	HumanHT-12	M	81			93	1			-1.56466	-6.03697	4.47232	Low	0.458283	0.382197	0.15952	IE		1	0
GSM2235852	GSE84437	Illumina_array	HumanHT-12	M	69			48	1			0.377538	1.18751	-0.809968	Low	0.552955	0.357551	0.089494	IE		4	3
GSM2235853	GSE84437	Illumina_array	HumanHT-12	F	58			111	0			5.5628	-5.46667	11.0295	High	0.0665337	0.116719	0.816747	IA		2	1
GSM2235854	GSE84437	Illumina_array	HumanHT-12	F	66			111	0			0.225099	-1.35326	1.57836	Low	0.608535	0.239631	0.151834	IE		4	3
GSM2235855	GSE84437	Illumina_array	HumanHT-12	M	68			110	0			8.80972	-2.43987	11.2496	High	0.110676	0.151952	0.737372	IA		2	1
GSM2235862	GSE84437	Illumina_array	HumanHT-12	M	66			85	1			10.4101	-5.36863	15.7787	High	0.0271775	0.0397783	0.933044	IA		4	0
GSM2235863	GSE84437	Illumina_array	HumanHT-12	M	67			133	0			-2.43117	7.46265	-9.89382	Low	0.723446	0.14691	0.129644	IE		4	0
GSM2235864	GSE84437	Illumina_array	HumanHT-12	M	54			12	1			-2.97146	0.882215	-3.85367	Low	0.756488	0.173209	0.0703035	IE		4	1
GSM2235865	GSE84437	Illumina_array	HumanHT-12	M	44			33	1			-2.71927	-4.6373	1.91804	Low	0.3963	0.289914	0.313787	IE		4	1
GSM2235866	GSE84437	Illumina_array	HumanHT-12	F	79			129	0			-0.109764	0.372705	-0.48247	Low	0.254327	0.464744	0.280929	IS		4	2
GSM2235867	GSE84437	Illumina_array	HumanHT-12	F	69			125	0			2.75238	2.26863	0.483757	Low	0.165535	0.186677	0.647787	IA		4	2
GSM2235878	GSE84437	Illumina_array	HumanHT-12	F	51			125	0			-0.0105208	-4.47734	4.46682	Low	0.0358058	0.893629	0.0705648	IS		4	3
GSM2235879	GSE84437	Illumina_array	HumanHT-12	F	68			6	1			2.12457	3.18118	-1.0566	Low	0.213959	0.538015	0.248026	IS		3	1
GSM2235880	GSE84437	Illumina_array	HumanHT-12	F	67			17	1			-1.757	-0.20238	-1.55462	Low	0.735893	0.196138	0.0679684	IE		4	2
GSM2235881	GSE84437	Illumina_array	HumanHT-12	M	72			125	0			-2.75892	-2.60253	-0.156387	Low	0.356339	0.591067	0.0525946	IS		4	0
GSM2235882	GSE84437	Illumina_array	HumanHT-12	M	55			13	1			-0.414543	0.00715184	-0.421695	Low	0.78715	0.166386	0.0464639	IE		4	1
GSM2235883	GSE84437	Illumina_array	HumanHT-12	F	66			19	1			-1.87197	3.55098	-5.42296	Low	0.654922	0.27117	0.0739085	IE		4	2
GSM2235884	GSE84437	Illumina_array	HumanHT-12	M	44			126	0			-0.66005	5.66081	-6.32086	Low	0.804589	0.122163	0.0732478	IE		4	0
GSM2235885	GSE84437	Illumina_array	HumanHT-12	F	73			124	0			10.1636	-1.92255	12.0862	High	0.0631865	0.103993	0.832821	IA		4	1
GSM2235886	GSE84437	Illumina_array	HumanHT-12	F	76			51	1			-0.454509	-1.34743	0.892925	Low	0.0746104	0.713939	0.211451	IS		2	1
GSM2235887	GSE84437	Illumina_array	HumanHT-12	M	81			79	1			-1.56251	-1.62904	0.066535	Low	0.395943	0.194093	0.409964	IA		3	2
GSM2235888	GSE84437	Illumina_array	HumanHT-12	F	36			68	1			-3.30037	-2.49886	-0.801511	Low	0.752675	0.156815	0.0905101	IE		4	1
GSM2235889	GSE84437	Illumina_array	HumanHT-12	M	66			93	1			-1.91736	-5.80479	3.88742	Low	0.0745461	0.723499	0.201955	IS		4	1
GSM2235899	GSE84437	Illumina_array	HumanHT-12	M	48			34	1			-0.424766	-1.2428	0.818034	Low	0.424532	0.387529	0.187938	IE		4	1
GSM2235900	GSE84437	Illumina_array	HumanHT-12	M	46			127	0			0.17425	-2.60328	2.77753	Low	0.679418	0.206749	0.113833	IE		4	1
GSM2235901	GSE84437	Illumina_array	HumanHT-12	F	66			58	1			-1.33316	-1.87047	0.537315	Low	0.441026	0.26949	0.289484	IE		3	1
GSM2235902	GSE84437	Illumina_array	HumanHT-12	M	34			34	1			-3.16003	26.9893	-30.1493	Low	0.876304	0.101685	0.0220117	IE		4	1
GSM2235903	GSE84437	Illumina_array	HumanHT-12	M	50			131	0			-1.95756	-1.61225	-0.345317	Low	0.113918	0.728581	0.157501	IS		4	1
GSM2235904	GSE84437	Illumina_array	HumanHT-12	M	62			21	1			-3.17011	3.31407	-6.48418	Low	0.177782	0.653422	0.168797	IS		4	1
GSM2235905	GSE84437	Illumina_array	HumanHT-12	M	63			2	1			-0.284015	8.19233	-8.47634	Low	0.579435	0.362057	0.0585089	IE		4	1
GSM2235906	GSE84437	Illumina_array	HumanHT-12	F	70			120	1			-0.194827	-4.9688	4.77398	Low	0.0893736	0.574158	0.336468	IS		4	1
GSM2235907	GSE84437	Illumina_array	HumanHT-12	F	77			123	0			10.457	-5.67714	16.1341	High	0.0307253	0.11185	0.857425	IA		4	0
GSM2235908	GSE84437	Illumina_array	HumanHT-12	F	32			123	0			-3.29561	2.72432	-6.01992	Low	0.564463	0.221845	0.213692	IE		3	0
GSM2235909	GSE84437	Illumina_array	HumanHT-12	M	63			18	1			-0.687806	-3.32038	2.63257	Low	0.298561	0.233313	0.468126	IA		4	2
GSM2235910	GSE84437	Illumina_array	HumanHT-12	M	56			139	0			9.69143	-2.53328	12.2247	High	0.0320617	0.0897091	0.878229	IA		4	1
GSM2235921	GSE84437	Illumina_array	HumanHT-12	M	57			139	0			-2.06539	-4.63198	2.56659	Low	0.186812	0.420445	0.392744	IS		2	2
GSM2235922	GSE84437	Illumina_array	HumanHT-12	M	68			138	0			4.44761	-4.73664	9.18425	High	0.136743	0.106877	0.75638	IA		4	1
GSM2235923	GSE84437	Illumina_array	HumanHT-12	F	77			14	1			-2.86188	-4.04109	1.17921	Low	0.164986	0.416741	0.418273	IA		4	1
GSM2235924	GSE84437	Illumina_array	HumanHT-12	M	54			135	0			-0.962865	-1.49336	0.530495	Low	0.221128	0.23904	0.539832	IA		4	2
GSM2235925	GSE84437	Illumina_array	HumanHT-12	M	64			134	0			-2.74671	-3.624	0.877295	Low	0.337852	0.459677	0.202471	IS		4	1
GSM2235926	GSE84437	Illumina_array	HumanHT-12	M	47			140	0			8.24509	-1.84355	10.0886	High	0.0677243	0.0523416	0.879934	IA		4	2
GSM2235927	GSE84437	Illumina_array	HumanHT-12	M	65			0	1			-1.97397	-4.97983	3.00586	Low	0.171713	0.359937	0.46835	IA		4	1
GSM2235928	GSE84437	Illumina_array	HumanHT-12	F	56			132	0			-0.955596	-2.731	1.77541	Low	0.13723	0.446431	0.416338	IS		4	1
GSM2235929	GSE84437	Illumina_array	HumanHT-12	M	74			60	1			-1.97607	22.743	-24.7191	Low	0.870741	0.0850795	0.0441792	IE		4	2
GSM2235930	GSE84437	Illumina_array	HumanHT-12	M	63			74	1			-2.62967	3.46625	-6.09592	Low	0.386541	0.524171	0.0892879	IS		4	2
GSM2235931	GSE84437	Illumina_array	HumanHT-12	M	34			132	0			1.17405	-6.15251	7.32656	Low	0.0694082	0.302713	0.627878	IA		4	1
GSM2235932	GSE84437	Illumina_array	HumanHT-12	F	71			59	0			4.16366	-7.93394	12.0976	High	0.0294337	0.098296	0.87227	IA		4	2
GSM2235933	GSE84437	Illumina_array	HumanHT-12	F	57			41	0			-0.659077	14.8822	-15.5413	Low	0.609424	0.320945	0.0696311	IE		4	0
GSM2235934	GSE84437	Illumina_array	HumanHT-12	M	63			47	0			14.3135	-2.20671	16.5202	High	0.0825847	0.0794614	0.837954	IA		4	2
GSM2235935	GSE84437	Illumina_array	HumanHT-12	M	65			19	1			-2.24839	-0.352277	-1.89611	Low	0.713903	0.211455	0.0746417	IE		4	2
GSM2235936	GSE84437	Illumina_array	HumanHT-12	F	63			42	0			-2.96422	-2.87824	-0.0859728	Low	0.633298	0.254262	0.11244	IE		1	0
GSM2235937	GSE84437	Illumina_array	HumanHT-12	F	54			37	0			-1.22022	-5.59724	4.37702	Low	0.109732	0.814359	0.0759087	IS		4	2
GSM2235938	GSE84437	Illumina_array	HumanHT-12	F	62			92	0			0.976501	-6.98816	7.96466	Low	0.101634	0.216044	0.682321	IA		1	0
GSM2235939	GSE84437	Illumina_array	HumanHT-12	F	42			45	0			-3.48489	5.24559	-8.73049	Low	0.889371	0.0640559	0.0465736	IE		2	0
GSM2235940	GSE84437	Illumina_array	HumanHT-12	M	63			33	1			2.42389	1.98248	0.441409	Low	0.638721	0.121127	0.240152	IE		4	2
GSM2235941	GSE84437	Illumina_array	HumanHT-12	F	36			41	0			11.7992	-6.1348	17.934	High	0.0239668	0.131586	0.844447	IA		2	1
GSM2235942	GSE84437	Illumina_array	HumanHT-12	M	67			42	0			-1.40255	-6.05996	4.65742	Low	0.277669	0.178367	0.543963	IA		1	0
GSM2235943	GSE84437	Illumina_array	HumanHT-12	M	65			127	0			9.57662	-1.88022	11.4568	High	0.0841275	0.0889123	0.82696	IA		4	1
GSM2235944	GSE84437	Illumina_array	HumanHT-12	M	47			126	0			-2.35561	16.6306	-18.9862	Low	0.867687	0.109985	0.0223275	IE		3	0
GSM2235945	GSE84437	Illumina_array	HumanHT-12	F	59			37	1			-0.555834	-0.900136	0.344302	Low	0.135108	0.665969	0.198923	IS		4	1
GSM2235946	GSE84437	Illumina_array	HumanHT-12	M	55			131	0			0.154972	-6.29157	6.44654	Low	0.0634417	0.308571	0.627987	IA		4	2
GSM2235947	GSE84437	Illumina_array	HumanHT-12	M	62			129	0			8.60889	-7.44738	16.0563	High	0.0126227	0.0552637	0.932114	IA		4	1
GSM2235948	GSE84437	Illumina_array	HumanHT-12	M	36			132	0			-2.54094	26.7219	-29.2628	Low	0.838037	0.118999	0.0429643	IE		4	1
GSM2235949	GSE84437	Illumina_array	HumanHT-12	M	43			132	0			4.71234	-4.50962	9.22196	High	0.182547	0.157758	0.659695	IA		4	1
GSM2235950	GSE84437	Illumina_array	HumanHT-12	M	45			128	0			-3.98936	42.3279	-46.3173	Low	0.742991	0.233687	0.0233218	IE		4	1
GSM2235951	GSE84437	Illumina_array	HumanHT-12	F	61			5	1			-3.11564	32.603	-35.7186	Low	0.887183	0.0590906	0.0537265	IE		4	1
GSM2235952	GSE84437	Illumina_array	HumanHT-12	F	56			1	1			2.21593	-5.35206	7.56799	Low	0.10854	0.268867	0.622593	IA		4	1
GSM2235953	GSE84437	Illumina_array	HumanHT-12	F	58			10	1			-3.7109	3.20201	-6.91291	Low	0.554715	0.317508	0.127778	IE		4	1
GSM2235954	GSE84437	Illumina_array	HumanHT-12	F	39			149	0			5.84773	-3.98584	9.83357	High	0.0848578	0.0683881	0.846754	IA		3	1
GSM2235955	GSE84437	Illumina_array	HumanHT-12	M	48			149	0			-0.592799	-0.506545	-0.0862541	Low	0.189857	0.565181	0.244962	IS		4	2
GSM2235956	GSE84437	Illumina_array	HumanHT-12	F	68			135	1			-1.47684	-6.37916	4.90233	Low	0.128737	0.31049	0.560773	IA		4	2
GSM2235957	GSE84437	Illumina_array	HumanHT-12	F	69			148	0			2.83453	-4.57848	7.41302	Low	0.048213	0.339173	0.612614	IA		3	2
GSM2235958	GSE84437	Illumina_array	HumanHT-12	M	55			152	0			-3.60332	13.1778	-16.7811	Low	0.750395	0.139953	0.109652	IE		4	2
GSM2235959	GSE84437	Illumina_array	HumanHT-12	M	61			144	0			2.14942	-3.72353	5.87295	Low	0.132787	0.357442	0.509771	IA		3	2
GSM2235960	GSE84437	Illumina_array	HumanHT-12	M	66			142	0			1.15073	-7.27799	8.42872	Low	0.0433803	0.731797	0.224822	IS		4	1
GSM2235961	GSE84437	Illumina_array	HumanHT-12	M	55			141	0			-2.85394	7.63899	-10.4929	Low	0.334315	0.568416	0.0972685	IS		4	1
GSM2235962	GSE84437	Illumina_array	HumanHT-12	M	64			27	1			5.11159	-2.16629	7.27788	Low	0.0793295	0.104416	0.816254	IA		4	1
GSM2235963	GSE84437	Illumina_array	HumanHT-12	F	58			27	1			-2.18216	-5.58986	3.4077	Low	0.246317	0.179129	0.574554	IA		4	2
GSM2235964	GSE84437	Illumina_array	HumanHT-12	M	64			22	1			3.4661	-3.20439	6.67049	Low	0.234112	0.119794	0.646094	IA		4	2
GSM2235965	GSE84437	Illumina_array	HumanHT-12	M	58			63	1			3.02571	-2.11256	5.13827	Low	0.0833455	0.269716	0.646939	IA		3	1
GSM2235966	GSE84437	Illumina_array	HumanHT-12	M	40			33	0			-3.00485	0.55791	-3.56276	Low	0.769139	0.175751	0.0551096	IE		4	3
GSM2235967	GSE84437	Illumina_array	HumanHT-12	M	61			10	1			-2.15246	-2.68867	0.536207	Low	0.188525	0.43804	0.373436	IS		4	2
GSM2235968	GSE84437	Illumina_array	HumanHT-12	M	52			59	0			-3.85461	22.0132	-25.8678	Low	0.877455	0.076653	0.0458918	IE		2	0
GSM2235969	GSE84437	Illumina_array	HumanHT-12	F	72			64	0			3.37325	-6.91483	10.2881	High	0.0592816	0.0464297	0.894289	IA		2	1
GSM2235970	GSE84437	Illumina_array	HumanHT-12	F	66			18	1			-0.401511	3.31114	-3.71266	Low	0.415853	0.228459	0.355688	IE		4	2
GSM2235971	GSE84437	Illumina_array	HumanHT-12	M	45			63	0			-1.47679	0.644992	-2.12178	Low	0.582551	0.184192	0.233257	IE		3	2
GSM2235972	GSE84437	Illumina_array	HumanHT-12	M	67			57	0			0.684217	-6.97526	7.65948	Low	0.0413043	0.0937324	0.864963	IA		4	3
GSM2235973	GSE84437	Illumina_array	HumanHT-12	F	59			62	0			-3.24982	-6.7396	3.48978	Low	0.223311	0.21566	0.561029	IA		3	0
GSM2235974	GSE84437	Illumina_array	HumanHT-12	M	63			12	1			-2.09946	-5.75947	3.66001	Low	0.130705	0.232063	0.637232	IA		4	2
GSM2235975	GSE84437	Illumina_array	HumanHT-12	M	59			61	0			7.43334	-7.26295	14.6963	High	0.0411989	0.0317496	0.927051	IA		3	3
GSM2235976	GSE84437	Illumina_array	HumanHT-12	F	67			55	0			10.4196	-6.8679	17.2875	High	0.0304021	0.0443473	0.925251	IA		3	1
GSM2235977	GSE84437	Illumina_array	HumanHT-12	M	72			7	1			-3.51202	4.57533	-8.08735	Low	0.263343	0.518531	0.218126	IS		4	2
GSM2235978	GSE84437	Illumina_array	HumanHT-12	M	65			34	0			9.40302	-4.79405	14.1971	High	0.112051	0.0940939	0.793855	IA		4	2
GSM2235979	GSE84437	Illumina_array	HumanHT-12	F	54			42	0			-2.7214	-1.20821	-1.51319	Low	0.585008	0.309651	0.105341	IE		2	1
GSM2235980	GSE84437	Illumina_array	HumanHT-12	M	66			6	1			5.9667	-4.89075	10.8575	High	0.0316329	0.670071	0.298296	IS		4	1
GSM2235981	GSE84437	Illumina_array	HumanHT-12	M	69			36	0			4.2028	-4.22825	8.43105	Low	0.0453871	0.100477	0.854136	IA		4	1
GSM2235982	GSE84437	Illumina_array	HumanHT-12	M	51			37	0			1.2861	-2.87401	4.16011	Low	0.0631163	0.301411	0.635473	IA		3	2
GSM2235983	GSE84437	Illumina_array	HumanHT-12	M	46			38	0			9.51678	-1.14704	10.6638	High	0.0969815	0.103779	0.799239	IA		3	1
GSM2235984	GSE84437	Illumina_array	HumanHT-12	M	69			8	1			-0.977856	-2.80381	1.82595	Low	0.374799	0.318285	0.306915	IE		4	3
GSM2235985	GSE84437	Illumina_array	HumanHT-12	F	69			35	0			1.1857	-4.12577	5.31147	Low	0.0525981	0.898468	0.0489341	IS		4	3
GSM2235986	GSE84437	Illumina_array	HumanHT-12	F	53			35	0			-1.77379	-3.70198	1.9282	Low	0.396263	0.421047	0.18269	IS		3	3
GSM2235987	GSE84437	Illumina_array	HumanHT-12	M	69			35	0			4.14429	-1.74181	5.8861	Low	0.0390695	0.118494	0.842436	IA		4	1
GSM2235988	GSE84437	Illumina_array	HumanHT-12	F	54			70	0			-2.1758	-1.99203	-0.183773	Low	0.353015	0.434707	0.212278	IS		1	0
GSM2235991	GSE84437	Illumina_array	HumanHT-12	M	77			32	1			-1.98142	1.69629	-3.67771	Low	0.420092	0.217033	0.362875	IE		3	2
GSM2235992	GSE84437	Illumina_array	HumanHT-12	M	59			128	0			-3.00218	-1.07376	-1.92843	Low	0.292128	0.546109	0.161763	IS		4	1
GSM2235993	GSE84437	Illumina_array	HumanHT-12	M	27			126	0			9.02626	-1.96889	10.9951	High	0.169026	0.0608009	0.770173	IA		3	1
GSM2235994	GSE84437	Illumina_array	HumanHT-12	F	42			123	0			-5.96435	39.3626	-45.3269	Low	0.815454	0.125382	0.0591637	IE		3	1
GSM2235995	GSE84437	Illumina_array	HumanHT-12	F	57			10	1			1.42779	-6.20912	7.63691	Low	0.093876	0.245436	0.660688	IA		3	2
GSM2235996	GSE84437	Illumina_array	HumanHT-12	F	53			6	1			0.408642	-2.92781	3.33645	Low	0.306705	0.284322	0.408973	IA		4	1
GSM2235997	GSE84437	Illumina_array	HumanHT-12	M	74			128	0			1.9641	-5.27589	7.23999	Low	0.0769221	0.376138	0.54694	IA		4	1
GSM2235998	GSE84437	Illumina_array	HumanHT-12	M	68			122	0			-1.53592	-4.96677	3.43086	Low	0.142455	0.23702	0.620525	IA		4	1
GSM2235999	GSE84437	Illumina_array	HumanHT-12	M	60			95	1			-0.775982	-5.23305	4.45707	Low	0.136857	0.586752	0.276391	IS		4	1
GSM2236000	GSE84437	Illumina_array	HumanHT-12	F	64			122	0			-1.96986	-3.09625	1.12638	Low	0.13479	0.577238	0.287972	IS		3	1
GSM2236001	GSE84437	Illumina_array	HumanHT-12	F	48			124	0			-2.52356	2.36717	-4.89072	Low	0.842084	0.0967623	0.061154	IE		4	2
GSM2236002	GSE84437	Illumina_array	HumanHT-12	F	68			129	0			-0.9344	-5.72965	4.79525	Low	0.0843141	0.286146	0.62954	IA		4	1
GSM2236003	GSE84437	Illumina_array	HumanHT-12	M	55			126	0			-3.8319	17.9351	-21.767	Low	0.607769	0.326393	0.0658376	IE		4	1
GSM2236004	GSE84437	Illumina_array	HumanHT-12	M	66			46	1			-1.43126	-2.85761	1.42635	Low	0.174408	0.136032	0.689561	IA		4	1
GSM2236005	GSE84437	Illumina_array	HumanHT-12	F	72			9	1			0.822055	-4.28844	5.11049	Low	0.155526	0.176867	0.667607	IA		4	2
GSM2236006	GSE84437	Illumina_array	HumanHT-12	M	42			24	1			-3.1308	-2.81395	-0.316848	Low	0.348389	0.271147	0.380463	IA		4	1
GSM2236007	GSE84437	Illumina_array	HumanHT-12	F	76			21	1			6.71316	-1.77268	8.48584	Low	0.0521353	0.175875	0.771989	IA		4	1
GSM2236008	GSE84437	Illumina_array	HumanHT-12	F	64			30	1			-1.62783	17.407	-19.0349	Low	0.884082	0.0798704	0.0360474	IE		3	1
GSM2236009	GSE84437	Illumina_array	HumanHT-12	M	66			27	1			-1.36684	1.50726	-2.8741	Low	0.25217	0.439124	0.308706	IS		4	1
GSM2236010	GSE84437	Illumina_array	HumanHT-12	M	61			38	1			-0.82307	-3.89706	3.07399	Low	0.399735	0.435499	0.164767	IS		4	1
GSM2236011	GSE84437	Illumina_array	HumanHT-12	M	64			26	1			-0.13785	4.31505	-4.4529	Low	0.183815	0.124546	0.691639	IA		3	2
GSM2236012	GSE84437	Illumina_array	HumanHT-12	M	33			3	1			0.371189	-3.33365	3.70484	Low	0.144724	0.280039	0.575237	IA		4	3
GSM2236013	GSE84437	Illumina_array	HumanHT-12	F	67			53	1			0.935011	-3.05411	3.98912	Low	0.135691	0.349406	0.514904	IA		2	1
GSM2236014	GSE84437	Illumina_array	HumanHT-12	M	68			105	1			4.6034	-7.42196	12.0254	High	0.0627576	0.166213	0.771029	IA		3	0
GSM2236015	GSE84437	Illumina_array	HumanHT-12	M	66			110	0			-3.06297	19.4667	-22.5297	Low	0.594685	0.347151	0.0581639	IE		4	2
GSM2236016	GSE84437	Illumina_array	HumanHT-12	M	53			20	1			2.02024	-3.82862	5.84886	Low	0.104829	0.130919	0.764253	IA		4	2
GSM2236017	GSE84437	Illumina_array	HumanHT-12	M	61			17	1			-3.55019	5.13603	-8.68622	Low	0.525423	0.40793	0.0666474	IE		4	2
GSM2236018	GSE84437	Illumina_array	HumanHT-12	M	36			116	0			-2.80946	-2.41777	-0.391692	Low	0.459574	0.441385	0.0990404	IE		4	2
GSM2236019	GSE84437	Illumina_array	HumanHT-12	M	77			92	1			-1.26665	-3.8294	2.56275	Low	0.207067	0.511432	0.281501	IS		3	2
GSM2236020	GSE84437	Illumina_array	HumanHT-12	F	70			109	0			4.99469	-5.56281	10.5575	High	0.0910264	0.0839595	0.825014	IA		4	0
GSM2236021	GSE84437	Illumina_array	HumanHT-12	M	32			51	1			-2.9001	23.2127	-26.1128	Low	0.878883	0.0650564	0.0560607	IE		4	3
GSM2236022	GSE84437	Illumina_array	HumanHT-12	M	53			104	0			-1.02146	-0.134012	-0.88745	Low	0.313963	0.377282	0.308755	IS		4	3
GSM2236023	GSE84437	Illumina_array	HumanHT-12	F	61			108	0			10.5027	-7.30611	17.8088	High	0.0409011	0.0318923	0.927207	IA		2	0
GSM2236024	GSE84437	Illumina_array	HumanHT-12	M	54			103	0			0.491396	-4.44382	4.93521	Low	0.348596	0.487062	0.164342	IS		3	1
GSM2236025	GSE84437	Illumina_array	HumanHT-12	F	68			39	1			-0.887865	8.59517	-9.48303	Low	0.823332	0.134219	0.0424494	IE		3	1
GSM2236026	GSE84437	Illumina_array	HumanHT-12	M	65			64	1			-4.43464	29.3725	-33.8072	Low	0.880719	0.0506033	0.0686776	IE		3	1
GSM2236027	GSE84437	Illumina_array	HumanHT-12	F	80			124	0			-3.55306	8.33353	-11.8866	Low	0.597029	0.258495	0.144475	IE		4	1
GSM2236028	GSE84437	Illumina_array	HumanHT-12	M	68			95	1			3.73843	-5.31134	9.04978	Low	0.216034	0.19859	0.585376	IA		3	0
GSM2236029	GSE84437	Illumina_array	HumanHT-12	M	44			138	0			3.91147	-6.50483	10.4163	High	0.108751	0.0868049	0.804444	IA		2	1
GSM2236030	GSE84437	Illumina_array	HumanHT-12	M	63			138	0			-0.719156	-4.85707	4.13791	Low	0.0907206	0.695125	0.214154	IS		4	0
GSM2236031	GSE84437	Illumina_array	HumanHT-12	F	52			134	0			-1.67937	12.7708	-14.4502	Low	0.73977	0.181986	0.0782439	IE		4	0
GSM2236032	GSE84437	Illumina_array	HumanHT-12	M	44			134	0			5.38847	-6.16787	11.5563	High	0.0422259	0.0825368	0.875237	IA		4	0
GSM2236033	GSE84437	Illumina_array	HumanHT-12	M	69			120	0			-2.53336	0.416134	-2.94949	Low	0.253473	0.570123	0.176404	IS		3	0
GSM2236034	GSE84437	Illumina_array	HumanHT-12	M	55			122	0			11.4448	-3.94039	15.3852	High	0.124823	0.118049	0.757128	IA		4	0
GSM2236036	GSE84437	Illumina_array	HumanHT-12	M	62			41	0			-1.93981	-3.20195	1.26214	Low	0.614385	0.148392	0.237223	IE		1	1
GSM2236037	GSE84437	Illumina_array	HumanHT-12	F	64			41	0			-2.15838	4.5368	-6.69517	Low	0.471528	0.489102	0.0393692	IS		4	1
GSM2236038	GSE84437	Illumina_array	HumanHT-12	M	65			40	0			-1.67324	0.0774871	-1.75073	Low	0.693878	0.208168	0.0979543	IE		4	2
GSM2236039	GSE84437	Illumina_array	HumanHT-12	M	56			42	0			-2.76019	-2.40596	-0.354232	Low	0.336685	0.355774	0.307541	IS		2	0
GSM2236040	GSE84437	Illumina_array	HumanHT-12	F	71			37	0			0.112346	-6.99405	7.10639	Low	0.305221	0.237457	0.457322	IA		3	1
GSM2236041	GSE84437	Illumina_array	HumanHT-12	M	50			41	0			0.0825679	2.24776	-2.1652	Low	0.7542	0.190457	0.055343	IE		4	1
GSM2236042	GSE84437	Illumina_array	HumanHT-12	F	69			37	0			-1.67073	-3.95593	2.28521	Low	0.191255	0.442062	0.366683	IS		4	2
GSM2236043	GSE84437	Illumina_array	HumanHT-12	M	48			40	0			-0.726706	-1.21799	0.491288	Low	0.544683	0.281737	0.17358	IE		3	1
GSM2236044	GSE84437	Illumina_array	HumanHT-12	M	48			141	0			-2.80191	-3.67473	0.872817	Low	0.419909	0.316384	0.263707	IE		2	2
GSM2236045	GSE84437	Illumina_array	HumanHT-12	M	63			161	0			1.7098	-5.9569	7.6667	Low	0.161184	0.0808507	0.757966	IA		4	1
GSM2236046	GSE84437	Illumina_array	HumanHT-12	M	64			35	1			-0.437315	-6.0989	5.66158	Low	0.120208	0.341245	0.538547	IA		4	1
GSM2236047	GSE84437	Illumina_array	HumanHT-12	F	49			49	1			-0.266596	0.727043	-0.993639	Low	0.390198	0.52512	0.0846823	IS		4	2
GSM2236048	GSE84437	Illumina_array	HumanHT-12	M	64			102	0			6.51384	-8.03887	14.5527	High	0.0405184	0.073568	0.885914	IA		3	0
GSM2236049	GSE84437	Illumina_array	HumanHT-12	F	44			33	1			2.47459	0.382792	2.0918	Low	0.24253	0.658641	0.0988295	IS		4	1
GSM2236050	GSE84437	Illumina_array	HumanHT-12	M	65			101	0			-3.07359	-4.86455	1.79097	Low	0.504505	0.288277	0.207218	IE		3	1
GSM2236051	GSE84437	Illumina_array	HumanHT-12	M	34			38	1			-3.47765	10.8349	-14.3126	Low	0.762071	0.15464	0.0832883	IE		4	2
GSM2236052	GSE84437	Illumina_array	HumanHT-12	M	61			116	0			-1.97714	-4.5074	2.53026	Low	0.278254	0.305758	0.415988	IA		4	1
GSM2236053	GSE84437	Illumina_array	HumanHT-12	F	41			22	1			-3.96452	14.2113	-18.1758	Low	0.714629	0.171249	0.114122	IE		4	2
GSM2236054	GSE84437	Illumina_array	HumanHT-12	F	49			79	1			-2.41414	9.82556	-12.2397	Low	0.349248	0.542923	0.107828	IS		4	0
GSM2236055	GSE84437	Illumina_array	HumanHT-12	M	55			133	0			-1.36117	7.03807	-8.39924	Low	0.267921	0.231725	0.500354	IA		4	0
GSM2236056	GSE84437	Illumina_array	HumanHT-12	M	54			128	0			-2.99823	-2.3411	-0.657125	Low	0.525069	0.302985	0.171946	IE		4	0
GSM2236057	GSE84437	Illumina_array	HumanHT-12	M	62			37	1			-0.899473	3.9437	-4.84317	Low	0.684453	0.168612	0.146935	IE		2	1
GSM2236058	GSE84437	Illumina_array	HumanHT-12	M	62			136	0			-2.11299	2.94949	-5.06248	Low	0.498287	0.318046	0.183667	IE		2	1
GSM2236059	GSE84437	Illumina_array	HumanHT-12	F	75			137	0			-1.68072	2.28801	-3.96874	Low	0.115928	0.811393	0.0726788	IS		2	1
GSM2236060	GSE84437	Illumina_array	HumanHT-12	M	47			37	1			3.77706	12.3363	-8.55923	Low	0.0546639	0.927515	0.0178214	IS		4	3
GSM2236061	GSE84437	Illumina_array	HumanHT-12	F	68			129	0			1.98113	3.57673	-1.5956	Low	0.637666	0.262689	0.0996459	IE		2	1
GSM2236062	GSE84437	Illumina_array	HumanHT-12	M	69			129	0			1.18287	-4.14523	5.3281	Low	0.0699873	0.507668	0.422344	IS		3	1
GSM2236063	GSE84437	Illumina_array	HumanHT-12	F	48			131	0			-1.87062	0.0856153	-1.95624	Low	0.269114	0.522019	0.208867	IS		2	1
GSM2236064	GSE84437	Illumina_array	HumanHT-12	M	70			77	1			1.61578	-5.25406	6.86984	Low	0.0978833	0.176765	0.725352	IA		4	0
GSM2236065	GSE84437	Illumina_array	HumanHT-12	M	58			119	0			-1.47984	9.33856	-10.8184	Low	0.334427	0.17122	0.494353	IA		4	2
GSM2236066	GSE84437	Illumina_array	HumanHT-12	F	63			127	0			-3.87757	8.77912	-12.6567	Low	0.276724	0.497153	0.226122	IS		4	1
GSM2236067	GSE84437	Illumina_array	HumanHT-12	M	47			17	1			0.724389	-0.564499	1.28889	Low	0.391467	0.329011	0.279521	IE		4	2
GSM2236068	GSE84437	Illumina_array	HumanHT-12	M	44			42	1			-4.15771	41.3115	-45.4692	Low	0.874139	0.105368	0.0204929	IE		4	0
GSM2236069	GSE84437	Illumina_array	HumanHT-12	M	69			115	0			-2.83107	-6.5091	3.67803	Low	0.191205	0.537009	0.271786	IS		3	1
GSM2236070	GSE84437	Illumina_array	HumanHT-12	M	71			124	0			17.982	-5.81611	23.7982	High	0.0925784	0.046771	0.860651	IA		3	1
GSM2236071	GSE84437	Illumina_array	HumanHT-12	F	54			114	0			9.9999	-6.32258	16.3225	High	0.41607	0.0411602	0.54277	IA		4	1
GSM2236072	GSE84437	Illumina_array	HumanHT-12	M	49			33	1			6.67628	-2.00739	8.68367	Low	0.114149	0.15877	0.727081	IA		3	3
GSM2236073	GSE84437	Illumina_array	HumanHT-12	M	60			22	1			-1.75113	-0.224192	-1.52693	Low	0.120052	0.638856	0.241092	IS		4	2
GSM2236074	GSE84437	Illumina_array	HumanHT-12	M	62			143	0			1.08658	-3.53947	4.62605	Low	0.125687	0.367671	0.506642	IA		2	1
GSM2236075	GSE84437	Illumina_array	HumanHT-12	M	44			39	1			-0.583723	10.3811	-10.9648	Low	0.42764	0.451727	0.120632	IS		4	1
GSM2236076	GSE84437	Illumina_array	HumanHT-12	M	63			35	0			6.33889	-4.31053	10.6494	High	0.123021	0.112907	0.764072	IA		3	1
GSM2236077	GSE84437	Illumina_array	HumanHT-12	M	68			38	0			6.48079	-6.24264	12.7234	High	0.10168	0.104063	0.794256	IA		4	2
GSM2236078	GSE84437	Illumina_array	HumanHT-12	M	60			142	0			-2.50104	-5.78598	3.28494	Low	0.133083	0.279182	0.587736	IA		4	0
GSM2236079	GSE84437	Illumina_array	HumanHT-12	M	67			141	0			8.06902	-6.47697	14.546	High	0.0459119	0.0421371	0.911951	IA		2	1
GSM2236080	GSE84437	Illumina_array	HumanHT-12	M	62			14	1			4.44638	-1.71689	6.16327	Low	0.0208414	0.768645	0.210514	IS		4	0
GSM2236082	GSE84437	Illumina_array	HumanHT-12	F	53			131	0			-1.93585	-3.01867	1.08282	Low	0.64817	0.256241	0.0955889	IE		4	0
GSM2236083	GSE84437	Illumina_array	HumanHT-12	F	64			7	1			-3.49301	-1.95729	-1.53573	Low	0.683764	0.257609	0.0586268	IE		4	2
GSM2236084	GSE84437	Illumina_array	HumanHT-12	F	59			128	0			1.06573	-4.7884	5.85413	Low	0.0964062	0.55655	0.347043	IS		3	2
GSM2236085	GSE84437	Illumina_array	HumanHT-12	M	55			152	0			8.34211	-4.83068	13.1728	High	0.0643658	0.084773	0.850861	IA		4	0
GSM2236086	GSE84437	Illumina_array	HumanHT-12	F	36			149	0			12.0184	-3.78677	15.8052	High	0.0497746	0.0679162	0.882309	IA		4	0
GSM2236087	GSE84437	Illumina_array	HumanHT-12	M	68			155	0			2.72087	-4.1472	6.86807	Low	0.0915364	0.532229	0.376234	IS		3	1
GSM2236088	GSE84437	Illumina_array	HumanHT-12	F	61			34	1			0.0700007	-1.77801	1.84801	Low	0.14348	0.616859	0.239661	IS		4	0
GSM2236089	GSE84437	Illumina_array	HumanHT-12	F	69			144	0			6.01516	-3.33143	9.34659	High	0.160178	0.112624	0.727198	IA		4	0
GSM2236090	GSE84437	Illumina_array	HumanHT-12	M	86			31	1			0.777945	0.569977	0.207968	Low	0.531812	0.228642	0.239546	IE		4	0
GSM2236091	GSE84437	Illumina_array	HumanHT-12	M	77			123	1			0.330722	-0.951057	1.28178	Low	0.0843191	0.657477	0.258204	IS		3	0
GSM2236092	GSE84437	Illumina_array	HumanHT-12	M	58			149	0			1.05117	-1.95697	3.00813	Low	0.124949	0.56379	0.311261	IS		4	0
GSM2236093	GSE84437	Illumina_array	HumanHT-12	M	59			151	0			1.25096	-3.01874	4.2697	Low	0.123991	0.460688	0.41532	IS		3	0
GSM2236094	GSE84437	Illumina_array	HumanHT-12	M	64			37	1			1.89748	-2.69571	4.5932	Low	0.0864641	0.503877	0.409658	IS		4	0
GSM2236095	GSE84437	Illumina_array	HumanHT-12	M	51			150	0			0.40898	0.825123	-0.416143	Low	0.22818	0.456013	0.315807	IS		4	0
GSM387789	GSE15459	Affymetrix	HG-U133_Plus_2	M	76			30.47	0	Mixed		3.51275	7.31173	-3.79898	Low	0.286243	0.209701	0.504056	IA	4
GSM387791	GSE15459	Affymetrix	HG-U133_Plus_2	M	40			20.33	0	Intestinal		5.73891	-13.0485	18.7874	High	0.121087	0.0681242	0.810788	IA	4
GSM387792	GSE15459	Affymetrix	HG-U133_Plus_2	M	73			11.73	1	Intestinal		-1.08813	0.199057	-1.28718	Low	0.365602	0.316362	0.318036	IE	4
GSM387794	GSE15459	Affymetrix	HG-U133_Plus_2	M	56			26.27	1	Intestinal		-4.0246	17.2995	-21.3241	Low	0.922776	0.0474038	0.0298197	IE	4
GSM387795	GSE15459	Affymetrix	HG-U133_Plus_2	M	29			27.07	0	Diffuse		-6.09631	17.969	-24.0653	Low	0.935107	0.0456384	0.0192548	IE	3
GSM387796	GSE15459	Affymetrix	HG-U133_Plus_2	M	67			20.5	1	Intestinal		2.09032	-17.3033	19.3937	High	0.089783	0.0752357	0.834981	IA	3
GSM387800	GSE15459	Affymetrix	HG-U133_Plus_2	M	69			7	0	Mixed		-1.94647	-7.99515	6.04868	High	0.122072	0.207862	0.670065	IA	3
GSM387801	GSE15459	Affymetrix	HG-U133_Plus_2	F	49			20.13	0	Intestinal		-0.771502	-13.6921	12.9206	High	0.0463363	0.35993	0.593734	IA	1
GSM387802	GSE15459	Affymetrix	HG-U133_Plus_2	M	78			15.2	0	Mixed		6.46421	-19.9977	26.4619	High	0.0336112	0.175554	0.790835	IA	1
GSM387803	GSE15459	Affymetrix	HG-U133_Plus_2	F	88			32.7	0	Intestinal		-0.908628	-21.2504	20.3418	High	0.0139277	0.0540039	0.932068	IA	4
GSM387804	GSE15459	Affymetrix	HG-U133_Plus_2	F	72			12.67	0	Diffuse		-5.07346	16.0876	-21.1611	Low	0.967972	0.0212025	0.0108259	IE	3
GSM387805	GSE15459	Affymetrix	HG-U133_Plus_2	F	76			10.9	0	Intestinal		7.39534	-24.165	31.5603	High	0.00681621	0.0327652	0.960419	IA	1
GSM387806	GSE15459	Affymetrix	HG-U133_Plus_2	M	76			19.73	0	Diffuse		4.11979	-0.756074	4.87586	High	0.196455	0.414237	0.389308	IS	3
GSM387807	GSE15459	Affymetrix	HG-U133_Plus_2	M	65			4.93	0	Intestinal		-4.72144	-16.376	11.6545	High	0.0262818	0.708313	0.265406	IS	2
GSM387808	GSE15459	Affymetrix	HG-U133_Plus_2	M	73			5.87	0	Intestinal		-3.13605	-12.0403	8.9042	High	0.0577433	0.685246	0.257011	IS	4
GSM387809	GSE15459	Affymetrix	HG-U133_Plus_2	F	82			4.7	0	Diffuse		-0.35744	-8.44898	8.09154	High	0.0421565	0.334131	0.623712	IA	3
GSM387810	GSE15459	Affymetrix	HG-U133_Plus_2	M	73			3.7	0	Mixed		2.24876	-11.9079	14.1566	High	0.0698816	0.127787	0.802331	IA	1
GSM387811	GSE15459	Affymetrix	HG-U133_Plus_2	M	70			3.23	1	Intestinal		6.13903	-7.36583	13.5049	High	0.0063563	0.516542	0.477102	IS	4
GSM387812	GSE15459	Affymetrix	HG-U133_Plus_2	M	72			11.1	0	Intestinal		0.74091	-1.65164	2.39255	Low	0.1216	0.311737	0.566663	IA	3
GSM387813	GSE15459	Affymetrix	HG-U133_Plus_2	M	74			3.93	0	Intestinal		4.84717	-17.9363	22.7834	High	0.0134795	0.071966	0.914554	IA	1
GSM387814	GSE15459	Affymetrix	HG-U133_Plus_2	F	27.6			17.2	1	Diffuse		6.42805	8.21984	-1.79179	Low	0.270831	0.148156	0.581013	IA	4
GSM387815	GSE15459	Affymetrix	HG-U133_Plus_2	M	67.7			62.93	0	Intestinal		-3.25277	-5.50945	2.25668	Low	0.305159	0.62534	0.0695012	IS	2
GSM387816	GSE15459	Affymetrix	HG-U133_Plus_2	M	70.1			1.67	1	Diffuse		6.37068	10.3989	-4.0282	Low	0.171196	0.0685905	0.760213	IA	4
GSM387817	GSE15459	Affymetrix	HG-U133_Plus_2	F	64.3			88.07	0	Intestinal		-3.98742	-3.37386	-0.613561	Low	0.330496	0.474674	0.194829	IS	1
GSM387818	GSE15459	Affymetrix	HG-U133_Plus_2	M	52.6			108.7	0	Intestinal		-2.50293	-8.94305	6.44012	High	0.0371205	0.653649	0.30923	IS	2
GSM387819	GSE15459	Affymetrix	HG-U133_Plus_2	M	53.1			29.17	1	Diffuse		-4.17559	6.41204	-10.5876	Low	0.333036	0.633128	0.0338365	IS	4
GSM387820	GSE15459	Affymetrix	HG-U133_Plus_2	M	52.7			129.9	0	Intestinal		-0.960796	-5.79986	4.83907	High	0.178625	0.672162	0.149213	IS	4
GSM387821	GSE15459	Affymetrix	HG-U133_Plus_2	F	53			122.97	0	Intestinal		-4.38542	4.95944	-9.34485	Low	0.764169	0.191502	0.0443288	IE	1
GSM387822	GSE15459	Affymetrix	HG-U133_Plus_2	M	78.3			0.2	0	Intestinal		-0.425438	-9.87311	9.44768	High	0.00522171	0.716627	0.278151	IS	3
GSM387823	GSE15459	Affymetrix	HG-U133_Plus_2	M	64.3			6.6	1	Intestinal		3.12849	2.19051	0.937982	Low	0.0644889	0.256151	0.67936	IA	4
GSM387824	GSE15459	Affymetrix	HG-U133_Plus_2	F	71.3			126.5	0	Intestinal		-0.902833	18.0493	-18.9521	Low	0.859603	0.080376	0.0600211	IE	2
GSM387825	GSE15459	Affymetrix	HG-U133_Plus_2	M	69.9			125.5	0	Intestinal		0.492066	1.47549	-0.983428	Low	0.199467	0.138876	0.661657	IA	1
GSM387826	GSE15459	Affymetrix	HG-U133_Plus_2	F	74.4			11.07	0	Diffuse		-4.8648	19.4983	-24.3631	Low	0.983705	0.0097649	0.00653059	IE	2
GSM387827	GSE15459	Affymetrix	HG-U133_Plus_2	F	67.4			93.2	0	Intestinal		-4.57529	16.8502	-21.4255	Low	0.844364	0.109426	0.046209	IE	1
GSM387828	GSE15459	Affymetrix	HG-U133_Plus_2	F	61.4			117.77	0	Mixed		11.1225	-14.8112	25.9337	High	0.0040701	0.053485	0.942445	IA	3
GSM387829	GSE15459	Affymetrix	HG-U133_Plus_2	M	65.3			127.47	0	Intestinal		-3.40942	5.17083	-8.58024	Low	0.938571	0.0403017	0.0211277	IE	2
GSM387830	GSE15459	Affymetrix	HG-U133_Plus_2	M	67.9			87	1	Diffuse		4.19991	3.27956	0.920346	Low	0.0284725	0.286395	0.685133	IA	3
GSM387831	GSE15459	Affymetrix	HG-U133_Plus_2	M	47.6			10.37	1	Diffuse		1.9751	-12.6981	14.6732	High	0.0294649	0.644717	0.325818	IS	4
GSM387832	GSE15459	Affymetrix	HG-U133_Plus_2	F	31.8			125.53	0	Diffuse		-4.73995	14.459	-19.199	Low	0.954533	0.0367732	0.00869339	IE	3
GSM387833	GSE15459	Affymetrix	HG-U133_Plus_2	M	50.6			8.53	1	Intestinal		-2.7049	-1.49323	-1.21167	Low	0.197357	0.374192	0.428451	IA	3
GSM387834	GSE15459	Affymetrix	HG-U133_Plus_2	M	67.6			41.97	1	Diffuse		-3.28078	13.7108	-16.9916	Low	0.784165	0.156872	0.0589632	IE	2
GSM387835	GSE15459	Affymetrix	HG-U133_Plus_2	F	55.7			13.07	1	Diffuse		10.7748	-4.05767	14.8324	High	0.0248796	0.388249	0.586872	IA	3
GSM387836	GSE15459	Affymetrix	HG-U133_Plus_2	M	52.8			19.77	1	Diffuse		-2.18738	8.93211	-11.1195	Low	0.72415	0.157369	0.118481	IE	3
GSM387837	GSE15459	Affymetrix	HG-U133_Plus_2	M	81.7			37.5	1	Diffuse		-2.69311	11.5926	-14.2857	Low	0.538951	0.144806	0.316243	IE	3
GSM387838	GSE15459	Affymetrix	HG-U133_Plus_2	M	62.4			30.4	1	Intestinal		-4.11335	20.091	-24.2043	Low	0.832185	0.156615	0.0112001	IE	3
GSM387839	GSE15459	Affymetrix	HG-U133_Plus_2	M	67.7			0.3	0	Intestinal		7.60085	-13.7115	21.3123	High	0.007797	0.0438471	0.948356	IA	3
GSM387840	GSE15459	Affymetrix	HG-U133_Plus_2	M	55.9			129.27	0	Diffuse		-7.51356	18.6056	-26.1191	Low	0.981152	0.0116438	0.00720429	IE	1
GSM387841	GSE15459	Affymetrix	HG-U133_Plus_2	F	66.8			4.17	1	Diffuse		0.386636	13.6362	-13.2495	Low	0.868794	0.0930725	0.0381331	IE	4
GSM387842	GSE15459	Affymetrix	HG-U133_Plus_2	M	76.8			17.13	1	Intestinal		4.53387	4.93756	-0.403688	Low	0.0612472	0.105489	0.833264	IA	4
GSM387843	GSE15459	Affymetrix	HG-U133_Plus_2	M	76.9			2.27	1	Intestinal		-1.50572	-5.37228	3.86655	Low	0.11911	0.261773	0.619118	IA	4
GSM387845	GSE15459	Affymetrix	HG-U133_Plus_2	M	69.5			4.13	1	Intestinal		1.15591	3.28599	-2.13007	Low	0.354164	0.357251	0.288585	IS	4
GSM387846	GSE15459	Affymetrix	HG-U133_Plus_2	F	85			94.3	1	Intestinal		7.03133	-9.34183	16.3732	High	0.00499033	0.0489069	0.946103	IA	3
GSM387847	GSE15459	Affymetrix	HG-U133_Plus_2	F	80			110.53	1	Intestinal		-4.70141	15.794	-20.4954	Low	0.623691	0.364216	0.0120932	IE	1
GSM387848	GSE15459	Affymetrix	HG-U133_Plus_2	M	58.2			99.43	1	Intestinal		1.73148	3.1173	-1.38582	Low	0.304912	0.432849	0.262239	IS	3
GSM387849	GSE15459	Affymetrix	HG-U133_Plus_2	M	70.9			11.4	1	Diffuse		-0.609708	7.87039	-8.4801	Low	0.213712	0.675519	0.11077	IS	4
GSM387850	GSE15459	Affymetrix	HG-U133_Plus_2	F	59.9			6.47	1	Diffuse		-0.575104	15.2066	-15.7817	Low	0.854454	0.136164	0.00938197	IE	4
GSM387851	GSE15459	Affymetrix	HG-U133_Plus_2	M	61.5			10.87	1	Diffuse		-2.88396	11.7102	-14.5941	Low	0.881262	0.0779893	0.0407484	IE	4
GSM387852	GSE15459	Affymetrix	HG-U133_Plus_2	M	61.7			17	1	Mixed		-4.22875	6.18713	-10.4159	Low	0.541283	0.383229	0.0754871	IE	4
GSM387853	GSE15459	Affymetrix	HG-U133_Plus_2	M	65.2			16.6	1	Intestinal		-5.47758	18.0268	-23.5043	Low	0.959038	0.0342778	0.00668424	IE	4
GSM387854	GSE15459	Affymetrix	HG-U133_Plus_2	M	44.6			0.43	0	Intestinal		-1.52367	2.53012	-4.05379	Low	0.16058	0.421557	0.417862	IS	2
GSM387855	GSE15459	Affymetrix	HG-U133_Plus_2	F	71.3			114.63	0	Intestinal		-4.41037	-13.7173	9.30694	High	0.140102	0.370742	0.489156	IA	2
GSM387856	GSE15459	Affymetrix	HG-U133_Plus_2	M	80.4			26.17	1	Intestinal		5.22488	-0.555149	5.78003	High	0.00714881	0.763996	0.228856	IS	3
GSM387857	GSE15459	Affymetrix	HG-U133_Plus_2	M	49.9			8.07	1	Diffuse		-3.17266	15.2813	-18.454	Low	0.708678	0.107509	0.183813	IE	3
GSM387858	GSE15459	Affymetrix	HG-U133_Plus_2	F	39			9.27	1	Diffuse		0.0757406	2.47342	-2.39768	Low	0.0886732	0.276017	0.63531	IA	4
GSM387859	GSE15459	Affymetrix	HG-U133_Plus_2	M	79.6			11.07	1	Diffuse		4.12844	3.39913	0.729319	Low	0.10137	0.667261	0.231369	IS	3
GSM387860	GSE15459	Affymetrix	HG-U133_Plus_2	M	66.8			0.23	0	Intestinal		4.26523	-0.992451	5.25768	High	0.347072	0.18937	0.463558	IA	4
GSM387861	GSE15459	Affymetrix	HG-U133_Plus_2	M	56.1			23.2	1	Intestinal		1.42645	-9.5772	11.0036	High	0.220438	0.229481	0.55008	IA	3
GSM387862	GSE15459	Affymetrix	HG-U133_Plus_2	M	64.1			4.7	1	Diffuse		0.12351	13.6244	-13.5009	Low	0.213299	0.706014	0.0806875	IS	4
GSM387863	GSE15459	Affymetrix	HG-U133_Plus_2	M	78.4			45.07	0	Intestinal		-2.99736	12.5238	-15.5212	Low	0.0867939	0.902527	0.0106788	IS	1
GSM387864	GSE15459	Affymetrix	HG-U133_Plus_2	F	67.5			4.3	1	Diffuse		-4.75439	-12.9519	8.19748	High	0.215445	0.509664	0.274891	IS	3
GSM387865	GSE15459	Affymetrix	HG-U133_Plus_2	M	64.8			24.37	1	Diffuse		-2.24775	3.67173	-5.91948	Low	0.20048	0.597012	0.202508	IS	4
GSM387866	GSE15459	Affymetrix	HG-U133_Plus_2	M	75.6			13.37	1	Diffuse		-1.81241	10.9779	-12.7903	Low	0.510769	0.474654	0.0145774	IE	3
GSM387867	GSE15459	Affymetrix	HG-U133_Plus_2	F	48.9			22.8	1	Diffuse		-1.26018	-0.891945	-0.368231	Low	0.663361	0.269142	0.0674971	IE	2
GSM387868	GSE15459	Affymetrix	HG-U133_Plus_2	F	75.9			66.57	0	Diffuse		4.80775	12.2008	-7.39308	Low	0.0514872	0.922921	0.025592	IS	2
GSM387869	GSE15459	Affymetrix	HG-U133_Plus_2	M	49.2			20.87	1	Mixed		-2.33103	11.1866	-13.5176	Low	0.910825	0.0584689	0.0307059	IE	3
GSM387870	GSE15459	Affymetrix	HG-U133_Plus_2	M	56.3			4.6	1	Intestinal		0.996534	5.89619	-4.89965	Low	0.382502	0.407265	0.210233	IS	4
GSM387871	GSE15459	Affymetrix	HG-U133_Plus_2	M	68.4			13.03	1	Intestinal		0.852707	-4.58866	5.44137	High	0.450072	0.106643	0.443285	IE	4
GSM387872	GSE15459	Affymetrix	HG-U133_Plus_2	M	62.8			85.63	0	Intestinal		-0.941024	1.05696	-1.99798	Low	0.59554	0.259636	0.144824	IE	1
GSM387873	GSE15459	Affymetrix	HG-U133_Plus_2	M	64			98.1	0	Diffuse		-1.5316	-15.512	13.9804	High	0.109046	0.184732	0.706221	IA	3
GSM387874	GSE15459	Affymetrix	HG-U133_Plus_2	F	81			14.33	1	Intestinal		1.58247	7.38467	-5.8022	Low	0.0395433	0.856228	0.104228	IS	4
GSM387875	GSE15459	Affymetrix	HG-U133_Plus_2	M	79.4			88.7	0	Intestinal		-1.89281	15.4937	-17.3865	Low	0.811323	0.14469	0.0439873	IE	1
GSM387876	GSE15459	Affymetrix	HG-U133_Plus_2	M	45.6			25.17	1	Diffuse		1.70974	13.4716	-11.7619	Low	0.79417	0.0533734	0.152456	IE	2
GSM387877	GSE15459	Affymetrix	HG-U133_Plus_2	F	72.5			72.5	0	Diffuse		11.7842	-11.1061	22.8903	High	0.0134741	0.0290067	0.957519	IA	3
GSM387878	GSE15459	Affymetrix	HG-U133_Plus_2	F	63.3			23.53	0	Diffuse		-6.42786	7.36901	-13.7969	Low	0.547848	0.437599	0.0145533	IE	2
GSM387879	GSE15459	Affymetrix	HG-U133_Plus_2	M	64.4			31.2	1	Diffuse		-3.37005	-3.85503	0.484983	Low	0.268527	0.67947	0.0520039	IS	1
GSM387880	GSE15459	Affymetrix	HG-U133_Plus_2	F	66.2			74.97	0	Diffuse		-3.94691	15.4117	-19.3586	Low	0.985702	0.00808081	0.00621688	IE	1
GSM387881	GSE15459	Affymetrix	HG-U133_Plus_2	M	71.6			12.27	1	Diffuse		-5.4203	13.5289	-18.9492	Low	0.829781	0.0901371	0.0800823	IE	4
GSM387882	GSE15459	Affymetrix	HG-U133_Plus_2	F	84			16.37	1	Intestinal		-1.89432	-4.67614	2.78182	Low	0.233679	0.492382	0.273939	IS	3
GSM387883	GSE15459	Affymetrix	HG-U133_Plus_2	M	76.4			42.5	0	Intestinal		1.44584	-6.83762	8.28347	High	0.20668	0.27454	0.51878	IA	2
GSM387884	GSE15459	Affymetrix	HG-U133_Plus_2	F	87.7			9.87	1	Diffuse		-2.84072	-6.48029	3.63957	Low	0.276157	0.692566	0.0312778	IS	2
GSM387885	GSE15459	Affymetrix	HG-U133_Plus_2	M	65.1			38.43	0	Diffuse		0.00684786	-6.91959	6.92644	High	0.285572	0.611828	0.1026	IS	3
GSM387886	GSE15459	Affymetrix	HG-U133_Plus_2	F	69.4			72.77	0	Mixed		4.70872	-2.80894	7.51766	High	0.119029	0.620999	0.259972	IS	2
GSM387887	GSE15459	Affymetrix	HG-U133_Plus_2	M	66.6			5.83	1	Intestinal		0.892334	2.9482	-2.05587	Low	0.817064	0.128923	0.0540134	IE	4
GSM387888	GSE15459	Affymetrix	HG-U133_Plus_2	F	47.4			35.7	0	Diffuse		-5.42644	11.4867	-16.9132	Low	0.653315	0.129423	0.217262	IE	1
GSM387889	GSE15459	Affymetrix	HG-U133_Plus_2	M	77.1			11.07	1	Mixed		1.36907	4.51488	-3.14582	Low	0.113504	0.731402	0.155095	IS	4
GSM387890	GSE15459	Affymetrix	HG-U133_Plus_2	M	62.8			0.4	0	Diffuse		-0.318911	-17.1807	16.8618	High	0.0986327	0.22368	0.677687	IA	3
GSM387891	GSE15459	Affymetrix	HG-U133_Plus_2	F	53.2			64.57	0	Diffuse		-1.85434	-1.4053	-0.449039	Low	0.832659	0.152291	0.0150497	IE	1
GSM387892	GSE15459	Affymetrix	HG-U133_Plus_2	F	79.5			7.97	1	Intestinal		-2.16899	2.5748	-4.74379	Low	0.484017	0.154769	0.361215	IE	4
GSM387893	GSE15459	Affymetrix	HG-U133_Plus_2	F	66.8			52.97	0	Diffuse		-5.35985	3.84946	-9.20931	Low	0.564066	0.416478	0.0194561	IE	3
GSM387894	GSE15459	Affymetrix	HG-U133_Plus_2	F	84.5			66.57	0	Intestinal		2.30559	-11.8281	14.1337	High	0.0412011	0.65751	0.301289	IS	1
GSM387895	GSE15459	Affymetrix	HG-U133_Plus_2	M	87.9			2.63	0	Intestinal		1.80672	-3.98722	5.79394	High	0.234279	0.239154	0.526566	IA	3
GSM387896	GSE15459	Affymetrix	HG-U133_Plus_2	M	80.3			9.97	1	Intestinal		-0.591102	-1.40326	0.812158	Low	0.0651757	0.484167	0.450657	IS	3
GSM387897	GSE15459	Affymetrix	HG-U133_Plus_2	M	56.9			24.3	0	Diffuse		-0.421034	-1.40662	0.98559	Low	0.637576	0.172356	0.190068	IE	4
GSM387898	GSE15459	Affymetrix	HG-U133_Plus_2	F	68.4			78.6	1	Mixed		-4.43304	18.0345	-22.4676	Low	0.977487	0.0112475	0.0112657	IE	2
GSM387899	GSE15459	Affymetrix	HG-U133_Plus_2	F	65			11.77	1	Diffuse		-5.08496	11.5828	-16.6677	Low	0.726636	0.114096	0.159268	IE	3
GSM387900	GSE15459	Affymetrix	HG-U133_Plus_2	M	68.4			5.97	0	Intestinal		-1.03832	-2.06563	1.02731	Low	0.576928	0.382411	0.0406602	IE	1
GSM387901	GSE15459	Affymetrix	HG-U133_Plus_2	M	64.1			82.87	0	Intestinal		-4.07693	-16.5732	12.4963	High	0.0904237	0.655308	0.254269	IS	1
GSM387902	GSE15459	Affymetrix	HG-U133_Plus_2	F	47.7			59.57	1	Intestinal		-1.49727	1.37649	-2.87376	Low	0.873576	0.100133	0.0262912	IE	2
GSM387903	GSE15459	Affymetrix	HG-U133_Plus_2	M	92.4			41.23	1	Intestinal		-4.18666	-15.8742	11.6876	High	0.0473448	0.667347	0.285309	IS	3
GSM387904	GSE15459	Affymetrix	HG-U133_Plus_2	M	75.4			74.33	0	Mixed		-2.54493	-7.8982	5.35326	High	0.0759944	0.736152	0.187853	IS	2
GSM387905	GSE15459	Affymetrix	HG-U133_Plus_2	F	51.2			6.27	1	Diffuse		1.20555	12.0147	-10.8091	Low	0.67297	0.290073	0.0369576	IE	4
GSM387906	GSE15459	Affymetrix	HG-U133_Plus_2	F	64.3			13	0	Diffuse		-2.47287	8.02975	-10.5026	Low	0.387885	0.329781	0.282334	IE	3
GSM387907	GSE15459	Affymetrix	HG-U133_Plus_2	M	69.5			63.53	0	Mixed		-4.39931	-11.8685	7.46918	High	0.235968	0.588235	0.175797	IS	3
GSM387908	GSE15459	Affymetrix	HG-U133_Plus_2	M	62.3			18.27	1	Intestinal		1.0012	0.200509	0.80069	Low	0.106678	0.326492	0.56683	IA	3
GSM387909	GSE15459	Affymetrix	HG-U133_Plus_2	M	56.5			28.83	1	Diffuse		-4.35466	12.8766	-17.2313	Low	0.835619	0.131819	0.0325621	IE	4
GSM387910	GSE15459	Affymetrix	HG-U133_Plus_2	M	73.7			22.27	1	Mixed		-1.61395	3.08569	-4.69965	Low	0.429926	0.409241	0.160833	IE	4
GSM387911	GSE15459	Affymetrix	HG-U133_Plus_2	M	43.2			24.9	1	Mixed		2.77543	5.74339	-2.96795	Low	0.526033	0.247003	0.226964	IE	4
GSM387912	GSE15459	Affymetrix	HG-U133_Plus_2	F	38.1			17.1	0	Diffuse		-2.58219	1.04962	-3.63181	Low	0.519508	0.45	0.0304921	IE	3
GSM387913	GSE15459	Affymetrix	HG-U133_Plus_2	M	68.9			7.03	1	Intestinal		-1.73595	-13.271	11.5351	High	0.0634977	0.160768	0.775734	IA	4
GSM387914	GSE15459	Affymetrix	HG-U133_Plus_2	M	72.9			6.6	1	Intestinal		0.418704	2.93161	-2.5129	Low	0.0351259	0.866772	0.0981019	IS	3
GSM387915	GSE15459	Affymetrix	HG-U133_Plus_2	F	57.5			157.83	0	Diffuse		4.20297	8.53601	-4.33304	Low	0.479843	0.0975767	0.422581	IE	2
GSM387916	GSE15459	Affymetrix	HG-U133_Plus_2	M	80.8			63.7	1	Intestinal		-3.01745	-8.22822	5.21077	High	0.216476	0.569824	0.2137	IS	1
GSM387917	GSE15459	Affymetrix	HG-U133_Plus_2	M	58.9			11.37	0	Intestinal		-0.515017	-8.91456	8.39955	High	0.124506	0.186912	0.688582	IA	4
GSM387918	GSE15459	Affymetrix	HG-U133_Plus_2	F	58.1			155.03	0	Diffuse		-4.29214	-1.39673	-2.89541	Low	0.246504	0.696091	0.0574045	IS	1
GSM387919	GSE15459	Affymetrix	HG-U133_Plus_2	M	74.1			10.43	0	Intestinal		1.83905	9.93949	-8.10044	Low	0.261677	0.690789	0.0475336	IS	4
GSM387920	GSE15459	Affymetrix	HG-U133_Plus_2	M	59.1			22.07	0	Intestinal		-1.63455	-6.18782	4.55327	High	0.117453	0.302259	0.580288	IA	3
GSM387921	GSE15459	Affymetrix	HG-U133_Plus_2	M	80.2			0	0	Intestinal		4.03833	-4.94681	8.98514	High	0.300689	0.216241	0.48307	IA	4
GSM387922	GSE15459	Affymetrix	HG-U133_Plus_2	M	60.9			153.9	0	Intestinal		9.16335	-17.4453	26.6086	High	0.00295477	0.029811	0.967234	IA	1
GSM387923	GSE15459	Affymetrix	HG-U133_Plus_2	M	70.2			0.03	0	Intestinal		-3.24318	-0.777752	-2.46543	Low	0.185083	0.642454	0.172463	IS	3
GSM387924	GSE15459	Affymetrix	HG-U133_Plus_2	F	45.7			4.83	0	Diffuse		0.959512	-0.87021	1.82972	Low	0.235862	0.210324	0.553813	IA	4
GSM387925	GSE15459	Affymetrix	HG-U133_Plus_2	F	33.4			123.63	1	Diffuse		-1.4795	8.05751	-9.53701	Low	0.90274	0.0539175	0.0433425	IE	2
GSM387926	GSE15459	Affymetrix	HG-U133_Plus_2	F	49.2			3.23	0	Diffuse		3.70719	-3.17414	6.88134	High	0.315601	0.0891733	0.595226	IA	4
GSM387927	GSE15459	Affymetrix	HG-U133_Plus_2	F	48.6			39.4	1	Diffuse		11.2566	-2.6646	13.9212	High	0.00806243	0.0549636	0.936974	IA	4
GSM387928	GSE15459	Affymetrix	HG-U133_Plus_2	M	65.4			27.17	0	Mixed		14.9284	-16.2013	31.1298	High	0.000926345	0.0125058	0.986568	IA	2
GSM387929	GSE15459	Affymetrix	HG-U133_Plus_2	M	66.4			11.53	1	Diffuse		-1.35195	13.6831	-15.0351	Low	0.500593	0.298022	0.201385	IE	4
GSM387930	GSE15459	Affymetrix	HG-U133_Plus_2	M	63.6			13.47	1	Intestinal		9.65506	-13.078	22.733	High	0.0432015	0.0633297	0.893469	IA	3
GSM387931	GSE15459	Affymetrix	HG-U133_Plus_2	F	52.7			148.9	0	Diffuse		-2.79502	15.2419	-18.0369	Low	0.305986	0.628353	0.0656602	IS	1
GSM387932	GSE15459	Affymetrix	HG-U133_Plus_2	M	66.5			26.53	1	Intestinal		-1.70041	-9.18494	7.48453	High	0.088056	0.667088	0.244856	IS	4
GSM387933	GSE15459	Affymetrix	HG-U133_Plus_2	M	68.8			13	0	Diffuse		-0.88474	7.2819	-8.16664	Low	0.815666	0.118649	0.0656847	IE	4
GSM387934	GSE15459	Affymetrix	HG-U133_Plus_2	F	39			141.77	0	Diffuse		3.12314	-3.57732	6.70046	High	0.106021	0.569773	0.324206	IS	3
GSM387935	GSE15459	Affymetrix	HG-U133_Plus_2	M	23.4			5.07	1	Intestinal		-1.90389	-7.75712	5.85323	High	0.342453	0.443185	0.214362	IS	4
GSM387936	GSE15459	Affymetrix	HG-U133_Plus_2	M	67.8			32.63	1	Mixed		-3.58114	12.1599	-15.741	Low	0.240847	0.72575	0.0334036	IS	3
GSM387938	GSE15459	Affymetrix	HG-U133_Plus_2	F	69.8			6.4	1	Diffuse		-1.54885	-1.49987	-0.048975	Low	0.333208	0.30679	0.360001	IA	4
GSM387939	GSE15459	Affymetrix	HG-U133_Plus_2	F	46.7			146.13	0	Diffuse		-2.53268	-10.2447	7.71206	High	0.526394	0.220264	0.253342	IE	1
GSM387940	GSE15459	Affymetrix	HG-U133_Plus_2	F	75.9			3.27	1	Diffuse		-0.889624	7.99593	-8.88556	Low	0.894266	0.0691269	0.0366073	IE	3
GSM387941	GSE15459	Affymetrix	HG-U133_Plus_2	F	77.9			19.67	1	Intestinal		5.12623	-8.72709	13.8533	High	0.0211314	0.778944	0.199925	IS	1
GSM387942	GSE15459	Affymetrix	HG-U133_Plus_2	F	82.9			0.33	0	Diffuse		-3.41853	10.7554	-14.174	Low	0.204173	0.317597	0.478229	IA	3
GSM387943	GSE15459	Affymetrix	HG-U133_Plus_2	M	67			6.97	0	Diffuse		-1.4116	12.9941	-14.4057	Low	0.518634	0.124903	0.356463	IE	4
GSM387944	GSE15459	Affymetrix	HG-U133_Plus_2	M	88			85.63	0	Intestinal		-3.50069	-16.9378	13.4371	High	0.122718	0.450237	0.427045	IS	3
GSM387945	GSE15459	Affymetrix	HG-U133_Plus_2	F	65			6.6	0	Intestinal		1.0199	-1.03988	2.05978	Low	0.0450614	0.736278	0.218661	IS	3
GSM387946	GSE15459	Affymetrix	HG-U133_Plus_2	F	61.6			14.6	1	Diffuse		2.67179	1.27025	1.40154	Low	0.209489	0.194841	0.595669	IA	2
GSM387947	GSE15459	Affymetrix	HG-U133_Plus_2	M	65			17.9	1	Intestinal		2.60415	6.01589	-3.41175	Low	0.167375	0.463808	0.368817	IS	4
GSM387948	GSE15459	Affymetrix	HG-U133_Plus_2	M	66			137.47	0	Intestinal		0.95861	-4.58308	5.54169	High	0.126189	0.232474	0.641336	IA	3
GSM387949	GSE15459	Affymetrix	HG-U133_Plus_2	M	66.4			2.6	0	Mixed		-2.02647	-13.3099	11.2834	High	0.131426	0.634713	0.233861	IS	3
GSM387950	GSE15459	Affymetrix	HG-U133_Plus_2	M	59.6			12.63	1	Diffuse		5.35235	13.694	-8.34165	Low	0.70478	0.0669557	0.228264	IE	3
GSM387951	GSE15459	Affymetrix	HG-U133_Plus_2	M	69.6			1.57	0	Intestinal		-0.495717	-10.9988	10.503	High	0.319552	0.143308	0.53714	IA	4
GSM387952	GSE15459	Affymetrix	HG-U133_Plus_2	M	68.1			133.63	0	Intestinal		6.69788	-13.6632	20.3611	High	0.00669853	0.0182897	0.975012	IA	3
GSM387953	GSE15459	Affymetrix	HG-U133_Plus_2	M	40.3			8.6	0	Intestinal		7.33772	5.18687	2.15085	Low	0.125444	0.450321	0.424236	IS	4
GSM387954	GSE15459	Affymetrix	HG-U133_Plus_2	M	69.1			21.4	1	Intestinal		0.848299	3.8094	-2.9611	Low	0.261679	0.3132	0.42512	IA	3
GSM387955	GSE15459	Affymetrix	HG-U133_Plus_2	M	55.5			12.97	1	Diffuse		-2.03058	6.40947	-8.44005	Low	0.402779	0.430584	0.166637	IS	3
GSM387956	GSE15459	Affymetrix	HG-U133_Plus_2	F	25.2			12.87	0	Diffuse		-5.39981	0.651063	-6.05087	Low	0.278048	0.545557	0.176396	IS	3
GSM387957	GSE15459	Affymetrix	HG-U133_Plus_2	M	73.3			15.27	1	Diffuse		-5.61811	1.12982	-6.74794	Low	0.573421	0.231937	0.194641	IE	3
GSM387958	GSE15459	Affymetrix	HG-U133_Plus_2	M	69.2			80.7	0	Diffuse		-4.96086	-10.4571	5.49629	High	0.0463777	0.644388	0.309235	IS	1
GSM387959	GSE15459	Affymetrix	HG-U133_Plus_2	F	71.2			3.27	1	Intestinal		15.3386	-2.91385	18.2524	High	0.0070502	0.031483	0.961467	IA	4
GSM387960	GSE15459	Affymetrix	HG-U133_Plus_2	M	59.2			52.63	1	Intestinal		-8.90215	19.9697	-28.8719	Low	0.936968	0.0541713	0.00886025	IE	3
GSM387961	GSE15459	Affymetrix	HG-U133_Plus_2	M	74.8			20.27	1	Intestinal		-1.47718	2.67003	-4.14721	Low	0.310029	0.373542	0.316428	IS	4
GSM387962	GSE15459	Affymetrix	HG-U133_Plus_2	M	64.2			9	1	Intestinal		1.68055	5.35676	-3.67622	Low	0.498723	0.204176	0.297101	IE	3
GSM387963	GSE15459	Affymetrix	HG-U133_Plus_2	M	46.2			0.33	0	Intestinal		9.35422	-3.38777	12.742	High	0.0824109	0.0427143	0.874875	IA	3
GSM387964	GSE15459	Affymetrix	HG-U133_Plus_2	F	53.9			10.57	1	Intestinal		6.46165	-15.0015	21.4632	High	0.00764812	0.0259608	0.966391	IA	4
GSM387965	GSE15459	Affymetrix	HG-U133_Plus_2	M	64.9			58.93	0	Intestinal		2.56875	-4.04494	6.61369	High	0.0241651	0.331912	0.643922	IA	2
GSM387966	GSE15459	Affymetrix	HG-U133_Plus_2	F	74.3			30	0	Intestinal		-3.53865	-13.8667	10.328	High	0.190944	0.145493	0.663563	IA	1
GSM387967	GSE15459	Affymetrix	HG-U133_Plus_2	M	56.4			138.37	0	Diffuse		-2.33645	5.01872	-7.35518	Low	0.195392	0.758367	0.0462411	IS	3
GSM387968	GSE15459	Affymetrix	HG-U133_Plus_2	F	77.3			15.33	1	Intestinal		-0.894219	-9.40335	8.50913	High	0.0317454	0.383845	0.584409	IA	3
GSM387969	GSE15459	Affymetrix	HG-U133_Plus_2	M	76.3			113.23	0	Intestinal		10.6409	-4.55691	15.1978	High	0.0863714	0.110365	0.803264	IA	1
GSM387970	GSE15459	Affymetrix	HG-U133_Plus_2	F	40.7			3.13	1	Intestinal		-3.30541	-2.25079	-1.05462	Low	0.0251315	0.925625	0.0492436	IS	3
GSM387971	GSE15459	Affymetrix	HG-U133_Plus_2	M	60.4			23.57	1	Intestinal		2.35193	-11.3639	13.7158	High	0.0478579	0.432819	0.519323	IA	3
GSM387972	GSE15459	Affymetrix	HG-U133_Plus_2	M	31.2			0.33	0	Intestinal		-5.21042	-9.61304	4.40262	High	0.194129	0.49001	0.315861	IS	4
GSM387973	GSE15459	Affymetrix	HG-U133_Plus_2	M	79.5			7.33	0	Intestinal		3.83191	1.7793	2.0526	Low	0.129354	0.060394	0.810252	IA	3
GSM387974	GSE15459	Affymetrix	HG-U133_Plus_2	F	72.3			134.1	0	Intestinal		4.2341	-21.0263	25.2604	High	0.0241551	0.138131	0.837714	IA	2
GSM387975	GSE15459	Affymetrix	HG-U133_Plus_2	M	72			14.83	1	Intestinal		12.8127	-8.19313	21.0059	High	0.00501568	0.0361629	0.958821	IA	3
GSM387976	GSE15459	Affymetrix	HG-U133_Plus_2	M	71.6			123.83	0	Intestinal		0.468182	3.48091	-3.01273	Low	0.200864	0.407694	0.391441	IS	2
GSM387977	GSE15459	Affymetrix	HG-U133_Plus_2	F	50.5			45.8	1	Intestinal		1.24243	-2.04771	3.29014	Low	0.483717	0.389817	0.126466	IE	3
GSM387978	GSE15459	Affymetrix	HG-U133_Plus_2	F	58.5			39.97	1	Diffuse		-4.59565	17.0773	-21.6729	Low	0.929199	0.0500304	0.0207704	IE	2
GSM387979	GSE15459	Affymetrix	HG-U133_Plus_2	F	34.3			6.63	1	Diffuse		-4.67089	2.85791	-7.52879	Low	0.627234	0.179914	0.192852	IE	4
GSM387980	GSE15459	Affymetrix	HG-U133_Plus_2	M	64.8			4.37	1	Diffuse		-1.62447	9.70707	-11.3315	Low	0.386161	0.123555	0.490284	IA	3
GSM387981	GSE15459	Affymetrix	HG-U133_Plus_2	M	64.6			24.63	1	Intestinal		-0.901812	0.69815	-1.59996	Low	0.176222	0.430747	0.393031	IS	3
GSM387982	GSE15459	Affymetrix	HG-U133_Plus_2	M	67.7			75.53	0	Diffuse		-3.77896	-1.77942	-1.99954	Low	0.742826	0.11039	0.146784	IE	2
GSM387983	GSE15459	Affymetrix	HG-U133_Plus_2	M	70.8			56.9	1	Diffuse		-2.11015	7.42916	-9.53931	Low	0.254839	0.50125	0.24391	IS	3
GSM387984	GSE15459	Affymetrix	HG-U133_Plus_2	F	78.7			2.23	0	Intestinal		0.906475	-17.5332	18.4396	High	0.0172458	0.520337	0.462417	IS	3
GSM387985	GSE15459	Affymetrix	HG-U133_Plus_2	M	70.9			116.6	0	Intestinal		-2.7224	-5.12235	2.39995	Low	0.203295	0.540526	0.256179	IS	2
GSM387986	GSE15459	Affymetrix	HG-U133_Plus_2	M	79.4			1.47	0	Mixed		-4.64428	-4.19139	-0.452891	Low	0.15646	0.598128	0.245412	IS	1
GSM387987	GSE15459	Affymetrix	HG-U133_Plus_2	M	59.7			7.73	1	Intestinal		-3.86078	-5.85832	1.99753	Low	0.104079	0.563008	0.332913	IS	4
GSM644519	GSE26253	Illumina_array	HumanRef-8			163.1	0					-0.859881	2.41109	-3.27097	Low	0.355618	0.443631	0.200751	IS	2
GSM644520	GSE26253	Illumina_array	HumanRef-8			23.1	1					2.0286	5.40385	-3.37525	Low	0.154015	0.722911	0.123074	IS	3
GSM644521	GSE26253	Illumina_array	HumanRef-8			21.4	0					1.13043	-6.18288	7.31331	High	0.282749	0.153514	0.563737	IA	3
GSM644522	GSE26253	Illumina_array	HumanRef-8			124.6	0					2.2994	1.8822	0.417198	High	0.123035	0.482799	0.394166	IS	2
GSM644523	GSE26253	Illumina_array	HumanRef-8			155.3	0					0.78945	3.52345	-2.734	High	0.382462	0.287332	0.330206	IE	3
GSM644524	GSE26253	Illumina_array	HumanRef-8			9.1	1					-4.64864	-8.72637	4.07772	High	0.405735	0.353672	0.240593	IE	4
GSM644525	GSE26253	Illumina_array	HumanRef-8			152.1	0					-1.81805	-1.88518	0.0671284	High	0.434515	0.235033	0.330453	IE	1
GSM644526	GSE26253	Illumina_array	HumanRef-8			133.1	0					-0.0392759	-1.83385	1.79458	High	0.102269	0.628312	0.269419	IS	3
GSM644527	GSE26253	Illumina_array	HumanRef-8			66.8	0					0.438149	-0.196765	0.634914	High	0.242987	0.51686	0.240153	IS	3
GSM644528	GSE26253	Illumina_array	HumanRef-8			98.7	0					1.56174	3.36286	-1.80112	High	0.277831	0.510347	0.211822	IS	2
GSM644529	GSE26253	Illumina_array	HumanRef-8			3	1					2.53251	5.70489	-3.17238	Low	0.218781	0.264164	0.517055	IA	3
GSM644530	GSE26253	Illumina_array	HumanRef-8			41.4	1					0.835278	1.82975	-0.994476	High	0.284989	0.515733	0.199278	IS	4
GSM644531	GSE26253	Illumina_array	HumanRef-8			15.4	1					1.42257	5.34095	-3.91838	Low	0.33102	0.489944	0.179036	IS	4
GSM644532	GSE26253	Illumina_array	HumanRef-8			15.3	1					2.66322	2.39008	0.273131	High	0.118328	0.246256	0.635416	IA	3
GSM644533	GSE26253	Illumina_array	HumanRef-8			131.8	0					1.02856	7.75202	-6.72347	Low	0.238232	0.694094	0.0676737	IS	1
GSM644534	GSE26253	Illumina_array	HumanRef-8			38.2	0					2.26722	3.46851	-1.20129	High	0.265543	0.201479	0.532978	IA	3
GSM644535	GSE26253	Illumina_array	HumanRef-8			80.9	0					2.27697	2.47123	-0.194266	High	0.286623	0.510634	0.202742	IS	2
GSM644536	GSE26253	Illumina_array	HumanRef-8			109.4	0					1.88869	1.91035	-0.0216534	High	0.1783	0.358982	0.462718	IA	3
GSM644537	GSE26253	Illumina_array	HumanRef-8			42.3	1					2.72451	5.66761	-2.94309	Low	0.278717	0.642944	0.0783391	IS	3
GSM644538	GSE26253	Illumina_array	HumanRef-8			35.1	1					-0.712561	2.73511	-3.44767	Low	0.51276	0.218132	0.269108	IE	3
GSM644539	GSE26253	Illumina_array	HumanRef-8			58	0					-0.0129748	8.06442	-8.07739	Low	0.451012	0.385014	0.163974	IE	2
GSM644540	GSE26253	Illumina_array	HumanRef-8			9.2	1					2.92198	6.51014	-3.58816	Low	0.474847	0.147261	0.377892	IE	3
GSM644541	GSE26253	Illumina_array	HumanRef-8			108.3	0					-0.423592	0.942647	-1.36624	High	0.333411	0.519942	0.146647	IS	2
GSM644542	GSE26253	Illumina_array	HumanRef-8			102.2	0					2.90024	7.19374	-4.2935	Low	0.321999	0.504589	0.173412	IS	2
GSM644543	GSE26253	Illumina_array	HumanRef-8			15.8	1					2.98383	0.726066	2.25776	High	0.0862532	0.122494	0.791253	IA	4
GSM644544	GSE26253	Illumina_array	HumanRef-8			33.5	0					2.13477	4.50387	-2.3691	High	0.40188	0.491535	0.106584	IS	2
GSM644545	GSE26253	Illumina_array	HumanRef-8			48.8	1					1.70275	5.13999	-3.43725	Low	0.628707	0.246664	0.124629	IE	2
GSM644546	GSE26253	Illumina_array	HumanRef-8			38	1					-3.34113	-0.182322	-3.15881	Low	0.654165	0.218526	0.127309	IE	1
GSM644547	GSE26253	Illumina_array	HumanRef-8			18.5	1					2.94925	5.36108	-2.41183	High	0.158688	0.568581	0.272731	IS	3
GSM644548	GSE26253	Illumina_array	HumanRef-8			102.9	0					3.86241	-1.24208	5.1045	High	0.0594478	0.0795496	0.861003	IA	2
GSM644549	GSE26253	Illumina_array	HumanRef-8			104.8	0					2.47403	-1.62986	4.10389	High	0.0851106	0.208033	0.706857	IA	2
GSM644550	GSE26253	Illumina_array	HumanRef-8			98.5	0					1.16507	-1.21261	2.37768	High	0.1012	0.295604	0.603196	IA	4
GSM644551	GSE26253	Illumina_array	HumanRef-8			98.8	0					3.01242	0.785279	2.22715	High	0.147108	0.26755	0.585342	IA	4
GSM644552	GSE26253	Illumina_array	HumanRef-8			94.6	0					1.45562	0.12534	1.33028	High	0.213079	0.615092	0.171829	IS	3
GSM644553	GSE26253	Illumina_array	HumanRef-8			96.3	0					2.85243	-1.50668	4.35911	High	0.0765672	0.169005	0.754428	IA	2
GSM644554	GSE26253	Illumina_array	HumanRef-8			92.9	0					3.40838	5.52565	-2.11728	High	0.289381	0.493799	0.21682	IS	2
GSM644555	GSE26253	Illumina_array	HumanRef-8			80.3	0					4.15518	1.50029	2.65489	High	0.102466	0.181818	0.715716	IA	2
GSM644556	GSE26253	Illumina_array	HumanRef-8			12	1					3.14535	2.77071	0.374648	High	0.161258	0.225586	0.613156	IA	4
GSM644557	GSE26253	Illumina_array	HumanRef-8			14.1	1					2.52972	5.13153	-2.60181	High	0.218474	0.622382	0.159144	IS	4
GSM644558	GSE26253	Illumina_array	HumanRef-8			7.1	1					1.8291	4.9386	-3.1095	Low	0.180337	0.210094	0.609569	IA	3
GSM644559	GSE26253	Illumina_array	HumanRef-8			92.9	0					4.4889	-0.293297	4.7822	High	0.0671969	0.110908	0.821895	IA	2
GSM644560	GSE26253	Illumina_array	HumanRef-8			46.3	0					3.8976	-2.29922	6.19682	High	0.0511014	0.17758	0.771319	IA	2
GSM644561	GSE26253	Illumina_array	HumanRef-8			89.6	0					2.68431	7.8557	-5.17139	Low	0.525062	0.283828	0.19111	IE	3
GSM644562	GSE26253	Illumina_array	HumanRef-8			13	1					1.24729	3.18351	-1.93622	High	0.432864	0.299531	0.267605	IE	4
GSM644563	GSE26253	Illumina_array	HumanRef-8			13.6	1					2.65241	4.29677	-1.64436	High	0.1524	0.528075	0.319525	IS	2
GSM644564	GSE26253	Illumina_array	HumanRef-8			73	1					2.5369	4.51312	-1.97622	High	0.420673	0.450853	0.128474	IS	2
GSM644565	GSE26253	Illumina_array	HumanRef-8			28.2	1					2.8935	8.28675	-5.39325	Low	0.313879	0.288466	0.397654	IA	3
GSM644566	GSE26253	Illumina_array	HumanRef-8			47	1					3.20934	7.53452	-4.32518	Low	0.301349	0.229788	0.468863	IA	1
GSM644567	GSE26253	Illumina_array	HumanRef-8			82.4	0					1.90178	-1.70908	3.61086	High	0.17224	0.239403	0.588357	IA	1
GSM644568	GSE26253	Illumina_array	HumanRef-8			85.1	0					3.40194	6.08218	-2.68024	High	0.161706	0.610635	0.227659	IS	2
GSM644569	GSE26253	Illumina_array	HumanRef-8			40.1	1					0.609631	5.29644	-4.6868	Low	0.601857	0.346881	0.0512622	IE	1
GSM644570	GSE26253	Illumina_array	HumanRef-8			61.1	0					3.43079	5.90391	-2.47312	High	0.283037	0.222602	0.49436	IA	2
GSM644571	GSE26253	Illumina_array	HumanRef-8			45.3	1					3.21349	7.48651	-4.27302	Low	0.306854	0.366097	0.327049	IS	2
GSM644572	GSE26253	Illumina_array	HumanRef-8			79.6	0					0.339189	-1.02906	1.36825	High	0.116801	0.523223	0.359976	IS	2
GSM644573	GSE26253	Illumina_array	HumanRef-8			36.6	1					2.23087	6.19389	-3.96302	Low	0.199118	0.486387	0.314495	IS	4
GSM644574	GSE26253	Illumina_array	HumanRef-8			40.7	1					0.511274	4.30584	-3.79457	Low	0.430844	0.383374	0.185782	IE	3
GSM644575	GSE26253	Illumina_array	HumanRef-8			73.6	0					3.14475	2.46236	0.682393	High	0.11727	0.621908	0.260822	IS	2
GSM644576	GSE26253	Illumina_array	HumanRef-8			63.8	0					2.62204	4.50975	-1.88771	High	0.339634	0.354786	0.30558	IS	2
GSM644577	GSE26253	Illumina_array	HumanRef-8			24	1					3.80237	7.1418	-3.33942	Low	0.184292	0.370402	0.445306	IA	3
GSM644578	GSE26253	Illumina_array	HumanRef-8			71.2	0					3.05902	8.61588	-5.55687	Low	0.538302	0.233792	0.227906	IE	1
GSM644579	GSE26253	Illumina_array	HumanRef-8			11.8	1					3.09062	8.21974	-5.12911	Low	0.238671	0.487513	0.273816	IS	2
GSM644580	GSE26253	Illumina_array	HumanRef-8			64	0					2.1143	4.35928	-2.24498	High	0.311176	0.564851	0.123974	IS	1
GSM644581	GSE26253	Illumina_array	HumanRef-8			65.9	0					2.01638	6.66027	-4.64389	Low	0.279891	0.470309	0.2498	IS	2
GSM644582	GSE26253	Illumina_array	HumanRef-8			6.8	1					2.73146	2.94149	-0.210032	High	0.141176	0.546011	0.312813	IS	4
GSM644583	GSE26253	Illumina_array	HumanRef-8			12.4	1					3.08063	8.64542	-5.56479	Low	0.363188	0.306746	0.330066	IE	2
GSM644584	GSE26253	Illumina_array	HumanRef-8			60.5	0					-1.63496	-2.95137	1.31641	High	0.230301	0.534673	0.235026	IS	2
GSM644585	GSE26253	Illumina_array	HumanRef-8			64.6	0					3.62709	3.55036	0.076733	High	0.189191	0.300298	0.510511	IA	1
GSM644586	GSE26253	Illumina_array	HumanRef-8			52.4	0					3.48758	6.94161	-3.45403	Low	0.315195	0.183099	0.501706	IA	2
GSM644587	GSE26253	Illumina_array	HumanRef-8			58.5	0					-0.447214	-2.75138	2.30416	High	0.263483	0.493741	0.242776	IS	1
GSM644588	GSE26253	Illumina_array	HumanRef-8			32.8	1					3.29808	8.25496	-4.95688	Low	0.264085	0.274386	0.461528	IA	2
GSM644589	GSE26253	Illumina_array	HumanRef-8			58.1	0					2.80298	5.44797	-2.64499	High	0.326592	0.243054	0.430355	IA	3
GSM644590	GSE26253	Illumina_array	HumanRef-8			37.6	1					2.98824	7.89607	-4.90782	Low	0.364218	0.241499	0.394283	IA	1
GSM644591	GSE26253	Illumina_array	HumanRef-8			58.1	0					0.846999	0.367527	0.479473	High	0.108968	0.727582	0.163449	IS	2
GSM644592	GSE26253	Illumina_array	HumanRef-8			26.1	1					3.50622	7.80819	-4.30197	Low	0.321769	0.176692	0.501539	IA	2
GSM644593	GSE26253	Illumina_array	HumanRef-8			11.7	0					2.43967	5.55042	-3.11074	Low	0.200598	0.446919	0.352483	IS	3
GSM644594	GSE26253	Illumina_array	HumanRef-8			167.6	0					-3.79212	-5.12844	1.33632	High	0.38549	0.168191	0.44632	IA	3
GSM644595	GSE26253	Illumina_array	HumanRef-8			7.6	1					1.58478	-4.81686	6.40164	High	0.108182	0.150103	0.741715	IA	2
GSM644596	GSE26253	Illumina_array	HumanRef-8			57.4	0					0.576918	7.36007	-6.78316	Low	0.417478	0.431668	0.150853	IS	2
GSM644597	GSE26253	Illumina_array	HumanRef-8			158.6	0					-0.688775	5.47622	-6.165	Low	0.635376	0.156857	0.207767	IE	3
GSM644598	GSE26253	Illumina_array	HumanRef-8			96.2	0					-5.28992	-0.880878	-4.40905	Low	0.663219	0.293375	0.0434059	IE	2
GSM644599	GSE26253	Illumina_array	HumanRef-8			14.8	1					0.0682602	4.02876	-3.9605	Low	0.370612	0.341519	0.287868	IE	4
GSM644600	GSE26253	Illumina_array	HumanRef-8			151.8	0					0.985385	3.71791	-2.73252	High	0.224851	0.586635	0.188514	IS	1
GSM644601	GSE26253	Illumina_array	HumanRef-8			11.8	1					0.532959	2.929	-2.39604	High	0.26739	0.564151	0.168458	IS	3
GSM644602	GSE26253	Illumina_array	HumanRef-8			7.9	1					0.28702	-1.56648	1.8535	High	0.423305	0.132083	0.444613	IA	4
GSM644603	GSE26253	Illumina_array	HumanRef-8			76.1	0					-2.7076	0.846915	-3.55451	Low	0.481433	0.251948	0.266619	IE	2
GSM644604	GSE26253	Illumina_array	HumanRef-8			11.3	1					-2.90398	0.0236714	-2.92765	Low	0.576518	0.14613	0.277353	IE	4
GSM644605	GSE26253	Illumina_array	HumanRef-8			86.3	0					-0.800381	4.03348	-4.83386	Low	0.437491	0.420165	0.142344	IE	1
GSM644606	GSE26253	Illumina_array	HumanRef-8			41.9	0					2.37104	2.2885	0.0825418	High	0.183451	0.28538	0.531168	IA	1
GSM644607	GSE26253	Illumina_array	HumanRef-8			149.3	0					-0.620531	-2.705	2.08447	High	0.377306	0.282208	0.340487	IE	2
GSM644608	GSE26253	Illumina_array	HumanRef-8			26.6	1					1.27475	3.92752	-2.65278	High	0.303237	0.283273	0.41349	IA	3
GSM644609	GSE26253	Illumina_array	HumanRef-8			117.2	0					0.547632	0.0881803	0.459452	High	0.144256	0.557519	0.298225	IS	2
GSM644610	GSE26253	Illumina_array	HumanRef-8			6.2	1					1.13112	0.850292	0.280826	High	0.1012	0.197106	0.701695	IA	3
GSM644611	GSE26253	Illumina_array	HumanRef-8			120.3	0					2.22378	3.05675	-0.832974	High	0.137668	0.465255	0.397077	IS	2
GSM644612	GSE26253	Illumina_array	HumanRef-8			121.5	0					1.89173	-1.42757	3.31929	High	0.057053	0.332993	0.609954	IA	3
GSM644613	GSE26253	Illumina_array	HumanRef-8			106.2	0					1.80639	0.616976	1.18942	High	0.108728	0.248447	0.642825	IA	2
GSM644614	GSE26253	Illumina_array	HumanRef-8			121	0					1.4722	4.71486	-3.24266	Low	0.472134	0.223298	0.304568	IE	2
GSM644615	GSE26253	Illumina_array	HumanRef-8			19.8	0					0.614112	4.39914	-3.78502	Low	0.356711	0.411559	0.23173	IS	3
GSM644616	GSE26253	Illumina_array	HumanRef-8			7.1	1					2.71014	1.73402	0.976119	High	0.104116	0.478616	0.417269	IS	3
GSM644617	GSE26253	Illumina_array	HumanRef-8			6.6	1					2.68004	1.18461	1.49542	High	0.129848	0.268577	0.601575	IA	3
GSM644618	GSE26253	Illumina_array	HumanRef-8			121.8	0					-1.47343	2.90287	-4.3763	Low	0.621087	0.221183	0.15773	IE	2
GSM644619	GSE26253	Illumina_array	HumanRef-8			73.2	0					3.63985	-2.96451	6.60436	High	0.040252	0.158846	0.800902	IA	2
GSM644620	GSE26253	Illumina_array	HumanRef-8			116	0					1.51707	4.77912	-3.26206	Low	0.241765	0.542096	0.21614	IS	3
GSM644621	GSE26253	Illumina_array	HumanRef-8			65.3	0					-0.148558	1.82451	-1.97307	High	0.450286	0.361458	0.188255	IE	2
GSM644622	GSE26253	Illumina_array	HumanRef-8			93.9	0					1.88407	6.16132	-4.27725	Low	0.12203	0.575176	0.302794	IS	3
GSM644623	GSE26253	Illumina_array	HumanRef-8			19.8	1					3.09682	4.42784	-1.33103	High	0.356187	0.219956	0.423856	IA	3
GSM644624	GSE26253	Illumina_array	HumanRef-8			61.9	0					3.18989	4.43007	-1.24018	High	0.126852	0.295914	0.577234	IA	1
GSM644625	GSE26253	Illumina_array	HumanRef-8			60.3	0					1.56742	-4.13439	5.70181	High	0.16894	0.0830558	0.748004	IA	4
GSM644626	GSE26253	Illumina_array	HumanRef-8			110.3	0					2.24727	2.29924	-0.0519714	High	0.3778	0.193288	0.428912	IA	2
GSM644627	GSE26253	Illumina_array	HumanRef-8			7.5	0					-0.512909	0.116125	-0.629035	High	0.28185	0.157604	0.560546	IA	1
GSM644628	GSE26253	Illumina_array	HumanRef-8			102.7	0					2.35224	6.4123	-4.06007	Low	0.233346	0.480885	0.285769	IS	2
GSM644629	GSE26253	Illumina_array	HumanRef-8			23.7	1					-0.728532	2.06312	-2.79165	Low	0.32578	0.556904	0.117316	IS	2
GSM644630	GSE26253	Illumina_array	HumanRef-8			13.9	1					1.52772	6.8362	-5.30848	Low	0.450905	0.291483	0.257612	IE	1
GSM644631	GSE26253	Illumina_array	HumanRef-8			13.6	1					-0.125121	3.28002	-3.40514	Low	0.299042	0.424094	0.276864	IS	3
GSM644632	GSE26253	Illumina_array	HumanRef-8			6	1					2.34349	5.86904	-3.52555	Low	0.179549	0.658062	0.162389	IS	3
GSM644633	GSE26253	Illumina_array	HumanRef-8			49.4	1					0.925677	1.9839	-1.05822	High	0.172703	0.505214	0.322084	IS	2
GSM644634	GSE26253	Illumina_array	HumanRef-8			101	0					-2.10386	-5.34659	3.24274	High	0.165206	0.120413	0.714381	IA	4
GSM644635	GSE26253	Illumina_array	HumanRef-8			97.5	0					0.0757993	-1.82051	1.89631	High	0.155057	0.350424	0.494519	IA	3
GSM644636	GSE26253	Illumina_array	HumanRef-8			12.5	1					3.16878	-4.93793	8.10671	High	0.0315529	0.0679704	0.900477	IA	3
GSM644637	GSE26253	Illumina_array	HumanRef-8			85.1	0					3.27047	5.03151	-1.76103	High	0.30994	0.260605	0.429455	IA	3
GSM644638	GSE26253	Illumina_array	HumanRef-8			48.6	1					2.6393	6.6959	-4.0566	Low	0.291373	0.262391	0.446236	IA	4
GSM644639	GSE26253	Illumina_array	HumanRef-8			61.7	0					3.12701	-0.541931	3.66894	High	0.157418	0.61578	0.226803	IS	2
GSM644640	GSE26253	Illumina_array	HumanRef-8			92	0					-0.0829209	0.540442	-0.623363	High	0.133474	0.269559	0.596967	IA	2
GSM644641	GSE26253	Illumina_array	HumanRef-8			51.5	0					2.25912	-0.311255	2.57037	High	0.384716	0.22422	0.391064	IA	2
GSM644642	GSE26253	Illumina_array	HumanRef-8			27.9	1					1.42149	1.19521	0.226278	High	0.100997	0.719963	0.17904	IS	3
GSM644643	GSE26253	Illumina_array	HumanRef-8			20.5	1					-5.16393	-6.09864	0.93471	High	0.598717	0.221596	0.179687	IE	3
GSM644644	GSE26253	Illumina_array	HumanRef-8			84.1	0					3.30613	-0.697209	4.00334	High	0.0487072	0.335569	0.615724	IA	1
GSM644645	GSE26253	Illumina_array	HumanRef-8			6.9	1					3.47339	-1.12524	4.59863	High	0.0893811	0.481731	0.428888	IS	4
GSM644646	GSE26253	Illumina_array	HumanRef-8			20.5	1					3.03027	6.54733	-3.51706	Low	0.438347	0.237996	0.323657	IE	2
GSM644647	GSE26253	Illumina_array	HumanRef-8			78.2	0					3.78897	6.38998	-2.601	High	0.25338	0.514639	0.231982	IS	1
GSM644648	GSE26253	Illumina_array	HumanRef-8			10	1					3.30128	4.5274	-1.22612	High	0.200226	0.366277	0.433497	IA	2
GSM644649	GSE26253	Illumina_array	HumanRef-8			16.7	1					3.04383	0.281332	2.7625	High	0.141067	0.24235	0.616583	IA	4
GSM644650	GSE26253	Illumina_array	HumanRef-8			74.3	0					2.35951	-2.96905	5.32856	High	0.100165	0.555363	0.344472	IS	3
GSM644651	GSE26253	Illumina_array	HumanRef-8			60.4	0					-7.57525	-5.45539	-2.11987	High	0.598253	0.212052	0.189695	IE	2
GSM644652	GSE26253	Illumina_array	HumanRef-8			60.2	0					0.350078	-2.04987	2.39995	High	0.139692	0.617184	0.243124	IS	4
GSM644653	GSE26253	Illumina_array	HumanRef-8			78.9	0					1.95061	1.77107	0.179546	High	0.165632	0.526375	0.307993	IS	2
GSM644654	GSE26253	Illumina_array	HumanRef-8			77.8	0					0.203471	-3.10447	3.30794	High	0.281422	0.348528	0.37005	IA	3
GSM644655	GSE26253	Illumina_array	HumanRef-8			9.6	1					1.5689	0.346411	1.22249	High	0.135045	0.306224	0.558731	IA	4
GSM644656	GSE26253	Illumina_array	HumanRef-8			21	1					0.425963	1.05005	-0.62409	High	0.252076	0.522703	0.225221	IS	2
GSM644657	GSE26253	Illumina_array	HumanRef-8			22.2	1					1.31638	4.13149	-2.81512	Low	0.252781	0.539119	0.2081	IS	3
GSM644658	GSE26253	Illumina_array	HumanRef-8			20.2	1					-0.758717	-0.472035	-0.286682	High	0.289443	0.425631	0.284925	IS	2
GSM644659	GSE26253	Illumina_array	HumanRef-8			61.1	0					1.84062	-0.644448	2.48506	High	0.0497975	0.586899	0.363303	IS	2
GSM644660	GSE26253	Illumina_array	HumanRef-8			11.6	1					1.15946	-7.50143	8.66089	High	0.0501753	0.120302	0.829523	IA	4
GSM644661	GSE26253	Illumina_array	HumanRef-8			67.2	0					2.81346	4.67326	-1.8598	High	0.166082	0.304211	0.529707	IA	2
GSM644662	GSE26253	Illumina_array	HumanRef-8			60.4	0					3.85634	4.6699	-0.813561	High	0.240952	0.179475	0.579574	IA	1
GSM644663	GSE26253	Illumina_array	HumanRef-8			61.3	0					2.86752	-3.5545	6.42203	High	0.0715807	0.138779	0.789641	IA	1
GSM644664	GSE26253	Illumina_array	HumanRef-8			57.4	0					-2.94539	-6.04863	3.10324	High	0.364632	0.188763	0.446605	IA	1
GSM644665	GSE26253	Illumina_array	HumanRef-8			28.8	1					-2.33505	-4.34764	2.01259	High	0.236139	0.226308	0.537553	IA	3
GSM644666	GSE26253	Illumina_array	HumanRef-8			12.9	1					2.84427	3.93617	-1.0919	High	0.104729	0.334365	0.560906	IA	3
GSM644667	GSE26253	Illumina_array	HumanRef-8			18.8	1					3.00146	3.47949	-0.478027	High	0.169333	0.575394	0.255273	IS	2
GSM644668	GSE26253	Illumina_array	HumanRef-8			59.3	0					3.32785	5.16006	-1.83221	High	0.190683	0.209112	0.600204	IA	2
GSM644669	GSE26253	Illumina_array	HumanRef-8			48.6	0					-1.04774	0.197923	-1.24567	High	0.230187	0.562693	0.20712	IS	3
GSM644670	GSE26253	Illumina_array	HumanRef-8			6.6	1					1.31009	-3.61215	4.92224	High	0.0970594	0.57313	0.329811	IS	3
GSM644671	GSE26253	Illumina_array	HumanRef-8			7.3	1					-4.19531	-2.79808	-1.39723	High	0.36572	0.38373	0.25055	IS	4
GSM644672	GSE26253	Illumina_array	HumanRef-8			48.4	0					1.88732	6.17604	-4.28872	Low	0.205943	0.634744	0.159313	IS	3
GSM644673	GSE26253	Illumina_array	HumanRef-8			16.1	1					1.31257	5.40972	-4.09715	Low	0.224613	0.542172	0.233214	IS	4
GSM644674	GSE26253	Illumina_array	HumanRef-8			38.1	1					0.146174	2.60518	-2.459	High	0.389885	0.194564	0.415552	IA	4
GSM644675	GSE26253	Illumina_array	HumanRef-8			57.3	0					-0.783319	3.36924	-4.15256	Low	0.283869	0.519195	0.196936	IS	1
GSM644676	GSE26253	Illumina_array	HumanRef-8			112.2	0					-3.07493	2.25344	-5.32838	Low	0.578993	0.252751	0.168256	IE	3
GSM644677	GSE26253	Illumina_array	HumanRef-8			36.8	0					-0.143638	3.70559	-3.84923	Low	0.611247	0.171795	0.216958	IE	2
GSM644678	GSE26253	Illumina_array	HumanRef-8			92.4	0					-0.337711	-7.19148	6.85377	High	0.158525	0.207341	0.634134	IA	1
GSM644679	GSE26253	Illumina_array	HumanRef-8			118.7	0					-0.223562	2.05443	-2.27799	High	0.289044	0.23168	0.479276	IA	2
GSM644680	GSE26253	Illumina_array	HumanRef-8			21.6	1					-1.53023	-1.35477	-0.17546	High	0.166032	0.157749	0.676219	IA	3
GSM644681	GSE26253	Illumina_array	HumanRef-8			147.1	0					0.0256855	-0.649582	0.675268	High	0.103053	0.488314	0.408633	IS	2
GSM644682	GSE26253	Illumina_array	HumanRef-8			143.2	0					0.676101	7.80068	-7.12458	Low	0.318731	0.217105	0.464163	IA	3
GSM644683	GSE26253	Illumina_array	HumanRef-8			7.8	1					1.28671	2.75343	-1.46672	High	0.439708	0.317517	0.242775	IE	3
GSM644684	GSE26253	Illumina_array	HumanRef-8			99.2	0					1.35483	2.71158	-1.35675	High	0.438882	0.145478	0.41564	IE	1
GSM644685	GSE26253	Illumina_array	HumanRef-8			130	0					2.11496	-2.33681	4.45177	High	0.169195	0.113618	0.717187	IA	2
GSM644686	GSE26253	Illumina_array	HumanRef-8			39.7	1					-0.739075	3.0527	-3.79177	Low	0.410997	0.365358	0.223645	IE	3
GSM644687	GSE26253	Illumina_array	HumanRef-8			27.3	1					-2.58338	0.339596	-2.92298	Low	0.444241	0.393472	0.162287	IE	4
GSM644688	GSE26253	Illumina_array	HumanRef-8			127.8	0					-1.08498	1.95326	-3.03824	Low	0.57379	0.22553	0.200679	IE	2
GSM644689	GSE26253	Illumina_array	HumanRef-8			116.2	0					0.164564	2.55088	-2.38632	High	0.329402	0.244511	0.426087	IA	1
GSM644690	GSE26253	Illumina_array	HumanRef-8			130.7	0					2.48863	-0.637013	3.12564	High	0.183455	0.126134	0.690412	IA	2
GSM644691	GSE26253	Illumina_array	HumanRef-8			111.7	0					0.646392	1.61312	-0.966724	High	0.462471	0.251712	0.285817	IE	1
GSM644692	GSE26253	Illumina_array	HumanRef-8			88	0					2.86753	3.80121	-0.933683	High	0.181264	0.207958	0.610778	IA	3
GSM644693	GSE26253	Illumina_array	HumanRef-8			116.6	0					0.596277	-1.901	2.49728	High	0.141095	0.26911	0.589795	IA	2
GSM644694	GSE26253	Illumina_array	HumanRef-8			125.7	0					0.0492057	1.41389	-1.36469	High	0.204464	0.513795	0.28174	IS	3
GSM644695	GSE26253	Illumina_array	HumanRef-8			77.9	0					1.38208	-2.41843	3.80051	High	0.327113	0.150772	0.522115	IA	3
GSM644696	GSE26253	Illumina_array	HumanRef-8			114.2	0					3.9104	5.16246	-1.25206	High	0.20437	0.22819	0.56744	IA	3
GSM644697	GSE26253	Illumina_array	HumanRef-8			116.6	0					-0.543813	2.43239	-2.9762	Low	0.411621	0.383608	0.204771	IE	3
GSM644698	GSE26253	Illumina_array	HumanRef-8			109.7	0					3.51632	-2.46748	5.9838	High	0.0153023	0.116686	0.868012	IA	3
GSM644699	GSE26253	Illumina_array	HumanRef-8			16.1	1					0.0761892	3.32288	-3.24669	Low	0.606674	0.241346	0.15198	IE	3
GSM644700	GSE26253	Illumina_array	HumanRef-8			65.8	0					1.09728	1.46592	-0.368643	High	0.34401	0.19419	0.4618	IA	4
GSM644701	GSE26253	Illumina_array	HumanRef-8			97.5	0					-0.765837	-3.02348	2.25765	High	0.116085	0.221465	0.66245	IA	2
GSM644702	GSE26253	Illumina_array	HumanRef-8			21.9	1					-0.000754317	-2.00491	2.00415	High	0.42533	0.175573	0.399097	IE	3
GSM644703	GSE26253	Illumina_array	HumanRef-8			49.6	1					1.43627	-0.961104	2.39738	High	0.115852	0.351858	0.532289	IA	3
GSM644704	GSE26253	Illumina_array	HumanRef-8			114.9	0					0.618916	-2.61881	3.23772	High	0.28147	0.294327	0.424202	IA	2
GSM644705	GSE26253	Illumina_array	HumanRef-8			6.2	1					-2.06901	-2.53108	0.462072	High	0.456868	0.26545	0.277682	IE	3
GSM644706	GSE26253	Illumina_array	HumanRef-8			84.5	0					-0.562343	-0.215774	-0.346569	High	0.124359	0.417727	0.457914	IA	3
GSM644707	GSE26253	Illumina_array	HumanRef-8			12.3	1					0.358444	2.93085	-2.5724	High	0.428849	0.216165	0.354986	IE	3
GSM644708	GSE26253	Illumina_array	HumanRef-8			66.9	0					-0.135654	-0.782602	0.646947	High	0.409211	0.366505	0.224285	IE	1
GSM644709	GSE26253	Illumina_array	HumanRef-8			74.9	0					2.372	1.91678	0.455226	High	0.106604	0.209893	0.683503	IA	2
GSM644710	GSE26253	Illumina_array	HumanRef-8			71.3	0					2.10646	-6.94756	9.05401	High	0.0855042	0.49694	0.417556	IS	2
GSM644711	GSE26253	Illumina_array	HumanRef-8			25.7	1					0.141661	-2.06099	2.20265	High	0.503448	0.154027	0.342525	IE	4
GSM644712	GSE26253	Illumina_array	HumanRef-8			15.9	1					2.02993	3.64716	-1.61724	High	0.257887	0.320362	0.421752	IA	2
GSM644713	GSE26253	Illumina_array	HumanRef-8			19.4	0					0.570735	2.85326	-2.28252	High	0.640987	0.217388	0.141625	IE	3
GSM644714	GSE26253	Illumina_array	HumanRef-8			15.8	0					-3.34058	-10.2359	6.89536	High	0.276287	0.194579	0.529134	IA	2
GSM644715	GSE26253	Illumina_array	HumanRef-8			75	0					-1.40732	-0.107035	-1.30029	High	0.248132	0.268897	0.48297	IA	2
GSM644716	GSE26253	Illumina_array	HumanRef-8			62.2	1					2.62901	3.83357	-1.20457	High	0.377895	0.272919	0.349186	IE	3
GSM644717	GSE26253	Illumina_array	HumanRef-8			25.5	1					3.08581	4.73885	-1.65304	High	0.078215	0.61465	0.307134	IS	2
GSM644718	GSE26253	Illumina_array	HumanRef-8			70.8	0					-1.39275	-1.51271	0.119966	High	0.523554	0.197566	0.27888	IE	2
GSM644719	GSE26253	Illumina_array	HumanRef-8			70.1	0					1.43569	3.39556	-1.95987	High	0.1526	0.518396	0.329004	IS	3
GSM644720	GSE26253	Illumina_array	HumanRef-8			60.9	0					-2.77108	-5.04627	2.27519	High	0.460767	0.222706	0.316527	IE	3
GSM644721	GSE26253	Illumina_array	HumanRef-8			62	0					-3.39142	-8.5759	5.18448	High	0.126629	0.15394	0.719431	IA	2
GSM644722	GSE26253	Illumina_array	HumanRef-8			44	0					2.79356	5.94188	-3.14832	Low	0.373641	0.199137	0.427222	IA	2
GSM644723	GSE26253	Illumina_array	HumanRef-8			68.4	0					1.62928	3.56978	-1.9405	High	0.19501	0.291644	0.513345	IA	1
GSM644724	GSE26253	Illumina_array	HumanRef-8			65.1	0					2.84923	4.5512	-1.70197	High	0.261592	0.221367	0.517041	IA	1
GSM644725	GSE26253	Illumina_array	HumanRef-8			11	1					3.86815	6.1257	-2.25754	High	0.180635	0.204558	0.614807	IA	4
GSM644726	GSE26253	Illumina_array	HumanRef-8			5.7	1					3.79849	0.831133	2.96735	High	0.0706578	0.397082	0.53226	IA	3
GSM644727	GSE26253	Illumina_array	HumanRef-8			12.4	1					1.00852	1.0107	-0.00218258	High	0.136743	0.179208	0.684049	IA	2
GSM644728	GSE26253	Illumina_array	HumanRef-8			61.1	0					1.56398	4.52723	-2.96325	Low	0.283353	0.316739	0.399908	IA	2
GSM644729	GSE26253	Illumina_array	HumanRef-8			58.6	0					2.93925	2.64345	0.295795	High	0.139492	0.153743	0.706765	IA	2
GSM644730	GSE26253	Illumina_array	HumanRef-8			12.7	1					2.16801	4.95432	-2.78631	Low	0.415292	0.317586	0.267122	IE	1
GSM644731	GSE26253	Illumina_array	HumanRef-8			53.8	0					1.92944	2.90793	-0.978486	High	0.218219	0.291667	0.490115	IA	2
GSM644732	GSE26253	Illumina_array	HumanRef-8			49.3	0					3.59583	2.00933	1.5865	High	0.0541032	0.14748	0.798417	IA	3
GSM644733	GSE26253	Illumina_array	HumanRef-8			45.5	0					2.20143	-0.696225	2.89766	High	0.124846	0.156961	0.718193	IA	2
GSM644734	GSE26253	Illumina_array	HumanRef-8			5	1					1.90959	2.32672	-0.417128	High	0.165799	0.283429	0.550771	IA	4
GSM644735	GSE26253	Illumina_array	HumanRef-8			90.1	0					3.01253	-1.57241	4.58494	High	0.12989	0.208752	0.661357	IA	3
GSM644736	GSE26253	Illumina_array	HumanRef-8			106.6	0					1.10153	3.18307	-2.08154	High	0.416481	0.258947	0.324571	IE	4
GSM644737	GSE26253	Illumina_array	HumanRef-8			41.4	0					-0.304369	-2.49635	2.19198	High	0.0707799	0.661012	0.268208	IS	3
GSM644738	GSE26253	Illumina_array	HumanRef-8			123.6	0					1.04853	3.56334	-2.5148	High	0.506009	0.312884	0.181107	IE	2
GSM644739	GSE26253	Illumina_array	HumanRef-8			115.1	0					2.02883	6.46079	-4.43196	Low	0.392721	0.271095	0.336184	IE	3
GSM644740	GSE26253	Illumina_array	HumanRef-8			8.3	1					-0.571753	-2.67774	2.10599	High	0.138825	0.345604	0.515572	IA	3
GSM644741	GSE26253	Illumina_array	HumanRef-8			3.8	1					-1.16322	1.88457	-3.0478	Low	0.22775	0.675649	0.0966008	IS	3
GSM644742	GSE26253	Illumina_array	HumanRef-8			31.1	1					-3.73864	-4.5228	0.784157	High	0.31553	0.53288	0.15159	IS	4
GSM644743	GSE26253	Illumina_array	HumanRef-8			56.7	0					-0.0396779	-3.22961	3.18993	High	0.227868	0.178742	0.593391	IA	1
GSM644744	GSE26253	Illumina_array	HumanRef-8			51.5	1					-2.41123	3.29437	-5.70559	Low	0.406955	0.387	0.206045	IE	3
GSM644745	GSE26253	Illumina_array	HumanRef-8			31.9	0					-1.70773	-4.83	3.12227	High	0.24505	0.170993	0.583957	IA	2
GSM644746	GSE26253	Illumina_array	HumanRef-8			9.6	1					-3.21195	-12.6426	9.43061	High	0.223909	0.386027	0.390064	IA	3
GSM644747	GSE26253	Illumina_array	HumanRef-8			25	1					-2.77547	3.71397	-6.48944	Low	0.280337	0.234638	0.485025	IA	3
GSM644748	GSE26253	Illumina_array	HumanRef-8			46.2	1					-3.12929	-2.45516	-0.674129	High	0.290444	0.567275	0.14228	IS	2
GSM644749	GSE26253	Illumina_array	HumanRef-8			145.8	0					-7.30865	-6.88322	-0.425434	High	0.578436	0.269367	0.152196	IE	2
GSM644750	GSE26253	Illumina_array	HumanRef-8			36.8	1					-4.0569	-4.87832	0.821413	High	0.371749	0.218822	0.409429	IA	3
GSM644751	GSE26253	Illumina_array	HumanRef-8			117.1	0					0.308601	2.2674	-1.9588	High	0.221589	0.62867	0.149741	IS	2
GSM644752	GSE26253	Illumina_array	HumanRef-8			16.5	1					-3.32568	3.78886	-7.11454	Low	0.334227	0.43867	0.227103	IS	2
GSM644753	GSE26253	Illumina_array	HumanRef-8			29.4	1					-6.76391	-8.55053	1.78661	High	0.149865	0.731017	0.119118	IS	3
GSM644754	GSE26253	Illumina_array	HumanRef-8			15.6	1					-7.34141	-6.95805	-0.383357	High	0.273862	0.217087	0.50905	IA	2
GSM644755	GSE26253	Illumina_array	HumanRef-8			26	0					-7.65359	-20.5858	12.9322	High	0.274454	0.509192	0.216354	IS	2
GSM644756	GSE26253	Illumina_array	HumanRef-8			74.4	0					-7.34766	-6.72338	-0.624274	High	0.243486	0.257696	0.498817	IA	3
GSM644757	GSE26253	Illumina_array	HumanRef-8			74.6	1					-3.67585	1.9531	-5.62895	Low	0.31001	0.432828	0.257161	IS	4
GSM644758	GSE26253	Illumina_array	HumanRef-8			122.2	0					-3.92945	-0.539217	-3.39023	Low	0.522668	0.343351	0.133981	IE	1
GSM644759	GSE26253	Illumina_array	HumanRef-8			14.8	0					-5.68106	-1.44492	-4.23614	Low	0.360404	0.46011	0.179487	IS	3
GSM644760	GSE26253	Illumina_array	HumanRef-8			111.5	0					-0.514318	0.790524	-1.30484	High	0.183989	0.464803	0.351208	IS	2
GSM644761	GSE26253	Illumina_array	HumanRef-8			80.5	0					-1.67245	1.46504	-3.13749	Low	0.72233	0.12015	0.157521	IE	2
GSM644762	GSE26253	Illumina_array	HumanRef-8			112.6	0					0.682746	-0.486737	1.16948	High	0.0965024	0.479712	0.423786	IS	2
GSM644763	GSE26253	Illumina_array	HumanRef-8			113	0					-4.51343	-2.59248	-1.92095	High	0.312915	0.570991	0.116094	IS	4
GSM644764	GSE26253	Illumina_array	HumanRef-8			20.3	1					-7.85273	-10.3208	2.46812	High	0.43671	0.419049	0.144241	IE	3
GSM644765	GSE26253	Illumina_array	HumanRef-8			62.5	0					-3.94246	-18.0104	14.068	High	0.0914568	0.172942	0.735601	IA	2
GSM644766	GSE26253	Illumina_array	HumanRef-8			46.4	0					-1.33448	-2.47764	1.14317	High	0.210945	0.264065	0.52499	IA	2
GSM644767	GSE26253	Illumina_array	HumanRef-8			101.8	0					1.16598	2.10162	-0.935643	High	0.242554	0.339162	0.418284	IA	3
GSM644768	GSE26253	Illumina_array	HumanRef-8			23.3	1					-3.0524	-3.30934	0.256934	High	0.105504	0.79949	0.0950056	IS	2
GSM644769	GSE26253	Illumina_array	HumanRef-8			57.6	0					-8.21382	-14.8724	6.65858	High	0.155223	0.500063	0.344714	IS	2
GSM644770	GSE26253	Illumina_array	HumanRef-8			21.3	1					3.09014	1.58251	1.50762	High	0.0554427	0.218301	0.726256	IA	3
GSM644771	GSE26253	Illumina_array	HumanRef-8			98.5	0					-1.35663	-5.31737	3.96075	High	0.197127	0.126082	0.676791	IA	3
GSM644772	GSE26253	Illumina_array	HumanRef-8			78.2	1					1.1563	2.9322	-1.7759	High	0.112038	0.311975	0.575987	IA	3
GSM644773	GSE26253	Illumina_array	HumanRef-8			96.9	0					-2.75169	1.7787	-4.53039	Low	0.275849	0.48341	0.240741	IS	1
GSM644774	GSE26253	Illumina_array	HumanRef-8			69.2	0					0.554631	1.51892	-0.964287	High	0.457425	0.207531	0.335045	IE	4
GSM644775	GSE26253	Illumina_array	HumanRef-8			59.9	0					-2.03578	-4.42935	2.39358	High	0.144381	0.543522	0.312097	IS	2
GSM644776	GSE26253	Illumina_array	HumanRef-8			30.3	1					0.101444	-6.65914	6.76058	High	0.110888	0.169664	0.719448	IA	4
GSM644777	GSE26253	Illumina_array	HumanRef-8			26	1					-4.36787	-2.30374	-2.06413	High	0.272494	0.54627	0.181236	IS	4
GSM644778	GSE26253	Illumina_array	HumanRef-8			87.3	0					-0.737301	-4.06287	3.32557	High	0.234677	0.225868	0.539456	IA	2
GSM644779	GSE26253	Illumina_array	HumanRef-8			75.2	0					0.0975494	3.01719	-2.91964	Low	0.47318	0.177668	0.349152	IE	3
GSM644780	GSE26253	Illumina_array	HumanRef-8			88.3	0					-6.10927	-7.9191	1.80983	High	0.404713	0.324353	0.270934	IE	2
GSM644781	GSE26253	Illumina_array	HumanRef-8			66.9	0					-2.19442	-3.45538	1.26096	High	0.192315	0.283638	0.524046	IA	2
GSM644782	GSE26253	Illumina_array	HumanRef-8			18.4	1					2.33583	3.95076	-1.61493	High	0.166661	0.239156	0.594184	IA	2
GSM644783	GSE26253	Illumina_array	HumanRef-8			13.7	0					2.41081	1.7007	0.710105	High	0.111812	0.470422	0.417766	IS	4
GSM644784	GSE26253	Illumina_array	HumanRef-8			52.8	1					0.197396	1.60048	-1.40308	High	0.100474	0.74069	0.158836	IS	3
GSM644785	GSE26253	Illumina_array	HumanRef-8			84.2	0					0.664885	3.78004	-3.11516	Low	0.243831	0.267801	0.488368	IA	2
GSM644786	GSE26253	Illumina_array	HumanRef-8			73.5	1					0.524559	1.52048	-0.995923	High	0.0921932	0.741426	0.16638	IS	2
GSM644787	GSE26253	Illumina_array	HumanRef-8			36.7	0					-3.04481	0.436175	-3.48098	Low	0.194424	0.505574	0.300002	IS	3
GSM644788	GSE26253	Illumina_array	HumanRef-8			72.7	0					-1.43136	0.199254	-1.63062	High	0.292993	0.355735	0.351273	IS	1
GSM644789	GSE26253	Illumina_array	HumanRef-8			20.3	1					-0.381724	1.06698	-1.4487	High	0.166323	0.242404	0.591273	IA	2
GSM644790	GSE26253	Illumina_array	HumanRef-8			80	0					-2.09183	-3.15847	1.06664	High	0.263313	0.637279	0.099408	IS	3
GSM644791	GSE26253	Illumina_array	HumanRef-8			80	0					-0.824048	1.95126	-2.77531	Low	0.179205	0.66072	0.160075	IS	4
GSM644792	GSE26253	Illumina_array	HumanRef-8			68.4	0					-1.35431	-0.410191	-0.944115	High	0.271551	0.20662	0.521829	IA	1
GSM644793	GSE26253	Illumina_array	HumanRef-8			14.2	1					-1.72674	1.01692	-2.74365	High	0.158421	0.409293	0.432285	IA	2
GSM644794	GSE26253	Illumina_array	HumanRef-8			73.5	0					1.79306	4.0907	-2.29763	High	0.205474	0.623816	0.170711	IS	1
GSM644795	GSE26253	Illumina_array	HumanRef-8			9.4	1					1.07879	5.24484	-4.16606	Low	0.193962	0.564313	0.241724	IS	2
GSM644796	GSE26253	Illumina_array	HumanRef-8			72.5	0					-2.75239	1.96227	-4.71466	Low	0.575045	0.267676	0.157279	IE	2
GSM644797	GSE26253	Illumina_array	HumanRef-8			62.8	0					-4.89239	-4.97773	0.0853402	High	0.534094	0.170805	0.295101	IE	1
GSM644798	GSE26253	Illumina_array	HumanRef-8			8.1	1					0.746514	4.63972	-3.8932	Low	0.236743	0.534181	0.229076	IS	3
GSM644799	GSE26253	Illumina_array	HumanRef-8			66.4	0					-1.34118	-2.53473	1.19355	High	0.101601	0.465007	0.433393	IS	4
GSM644800	GSE26253	Illumina_array	HumanRef-8			59.2	0					-2.76277	-10.6952	7.9324	High	0.082725	0.514742	0.402533	IS	3
GSM644801	GSE26253	Illumina_array	HumanRef-8			6.4	1					-7.87462	-14.8609	6.98633	High	0.364187	0.298778	0.337035	IE	3
GSM644802	GSE26253	Illumina_array	HumanRef-8			1.9	1					2.26283	0.926584	1.33625	High	0.148485	0.160096	0.691419	IA	2
GSM644803	GSE26253	Illumina_array	HumanRef-8			62	0					1.55829	6.56337	-5.00508	Low	0.292081	0.343636	0.364283	IA	1
GSM644804	GSE26253	Illumina_array	HumanRef-8			61.9	0					-5.25847	-16.2559	10.9974	High	0.0600964	0.359534	0.58037	IA	2
GSM644805	GSE26253	Illumina_array	HumanRef-8			29.2	0					-1.52633	0.284325	-1.81066	High	0.23687	0.456763	0.306367	IS	1
GSM644806	GSE26253	Illumina_array	HumanRef-8			14.9	1					-3.76956	-7.05833	3.28877	High	0.0877081	0.601348	0.310944	IS	2
GSM644807	GSE26253	Illumina_array	HumanRef-8			4.6	1					-7.91881	-11.8253	3.90646	High	0.431455	0.404374	0.164171	IE	4
GSM644808	GSE26253	Illumina_array	HumanRef-8			49	0					-0.866919	-3.76687	2.89995	High	0.0970934	0.460427	0.44248	IS	3
GSM644809	GSE26253	Illumina_array	HumanRef-8			51.5	0					-0.886708	3.45977	-4.34647	Low	0.420235	0.217282	0.362483	IE	1
GSM644810	GSE26253	Illumina_array	HumanRef-8			12.6	0					0.511367	-3.86447	4.37584	High	0.083422	0.278055	0.638523	IA	2
GSM644811	GSE26253	Illumina_array	HumanRef-8			43.8	0					-5.18095	-3.6661	-1.51485	High	0.562379	0.247045	0.190576	IE	2
GSM644812	GSE26253	Illumina_array	HumanRef-8			36.7	0					-0.00157381	-7.01963	7.01805	High	0.0721476	0.311306	0.616546	IA	1
GSM644813	GSE26253	Illumina_array	HumanRef-8			19.8	1					-2.42622	1.36808	-3.79431	Low	0.513098	0.243941	0.242961	IE	4
GSM644814	GSE26253	Illumina_array	HumanRef-8			122	0					-7.30213	-9.32948	2.02735	High	0.424178	0.285882	0.289941	IE	3
GSM644815	GSE26253	Illumina_array	HumanRef-8			24.3	1					-5.33731	-8.99876	3.66145	High	0.401236	0.360524	0.238241	IE	3
GSM644816	GSE26253	Illumina_array	HumanRef-8			130.6	0					-3.03226	-0.496989	-2.53527	High	0.432116	0.247537	0.320346	IE	1
GSM644817	GSE26253	Illumina_array	HumanRef-8			11.9	1					-1.67902	3.16967	-4.84869	Low	0.178709	0.331675	0.489615	IA	4
GSM644818	GSE26253	Illumina_array	HumanRef-8			127.3	0					-8.22333	-6.20759	-2.01574	High	0.198586	0.512092	0.289322	IS	4
GSM644819	GSE26253	Illumina_array	HumanRef-8			9.8	1					-6.04814	-9.34021	3.29207	High	0.558945	0.252827	0.188228	IE	2
GSM644820	GSE26253	Illumina_array	HumanRef-8			124.9	0					-5.90501	-10.811	4.90598	High	0.46102	0.208372	0.330608	IE	1
GSM644821	GSE26253	Illumina_array	HumanRef-8			74.8	0					-8.21045	-7.2978	-0.912652	High	0.23058	0.6559	0.113521	IS	1
GSM644822	GSE26253	Illumina_array	HumanRef-8			13.1	1					-5.69607	-3.24967	-2.44639	High	0.498697	0.36001	0.141293	IE	1
GSM644823	GSE26253	Illumina_array	HumanRef-8			6.1	1					-6.44768	-9.59873	3.15105	High	0.16429	0.569526	0.266184	IS	3
GSM644824	GSE26253	Illumina_array	HumanRef-8			25	1					-2.00308	0.0491502	-2.05223	High	0.385002	0.165796	0.449202	IA	4
GSM644825	GSE26253	Illumina_array	HumanRef-8			102.5	0					-2.44698	-6.16144	3.71445	High	0.135239	0.669022	0.19574	IS	3
GSM644826	GSE26253	Illumina_array	HumanRef-8			52	0					-6.83787	-11.3891	4.55125	High	0.12547	0.664804	0.209726	IS	3
GSM644827	GSE26253	Illumina_array	HumanRef-8			90.8	1					-6.87562	-5.57621	-1.29942	High	0.221951	0.583138	0.194911	IS	2
GSM644828	GSE26253	Illumina_array	HumanRef-8			17.5	1					-7.38148	-15.6821	8.30063	High	0.413941	0.406845	0.179215	IE	4
GSM644829	GSE26253	Illumina_array	HumanRef-8			78.6	0					-4.7445	-8.44276	3.69826	High	0.200896	0.289725	0.509379	IA	2
GSM644830	GSE26253	Illumina_array	HumanRef-8			16.2	1					-1.44012	-2.69078	1.25066	High	0.046101	0.854601	0.0992982	IS	3
GSM644831	GSE26253	Illumina_array	HumanRef-8			104	0					0.722951	0.992627	-0.269676	High	0.131424	0.497735	0.370841	IS	3
GSM644832	GSE26253	Illumina_array	HumanRef-8			94.2	0					0.980334	-4.50624	5.48657	High	0.0878773	0.2951	0.617023	IA	2
GSM644833	GSE26253	Illumina_array	HumanRef-8			98.5	0					-3.87003	-3.76757	-0.102467	High	0.239261	0.36314	0.397598	IA	4
GSM644834	GSE26253	Illumina_array	HumanRef-8			14.3	1					-0.818248	-1.44605	0.627798	High	0.150871	0.709244	0.139884	IS	4
GSM644835	GSE26253	Illumina_array	HumanRef-8			59.5	1					-8.36765	-12.3886	4.02099	High	0.169686	0.699868	0.130447	IS	3
GSM644836	GSE26253	Illumina_array	HumanRef-8			11.9	1					-5.93516	-7.45133	1.51617	High	0.166739	0.607703	0.225557	IS	2
GSM644837	GSE26253	Illumina_array	HumanRef-8			61.9	0					-0.933431	0.37761	-1.31104	High	0.207389	0.544939	0.247672	IS	2
GSM644838	GSE26253	Illumina_array	HumanRef-8			16.3	1					-0.504369	1.52305	-2.02742	High	0.152705	0.713002	0.134293	IS	4
GSM644839	GSE26253	Illumina_array	HumanRef-8			82.3	0					-3.3042	-1.42734	-1.87686	High	0.254106	0.650214	0.0956801	IS	2
GSM644840	GSE26253	Illumina_array	HumanRef-8			28.2	0					-3.42438	-6.99088	3.5665	High	0.126888	0.572386	0.300727	IS	3
GSM644841	GSE26253	Illumina_array	HumanRef-8			88.9	0					-2.56301	-7.59239	5.02938	High	0.149726	0.49262	0.357654	IS	2
GSM644842	GSE26253	Illumina_array	HumanRef-8			85.4	0					-2.17467	-11.3167	9.14199	High	0.169767	0.385124	0.44511	IA	2
GSM644843	GSE26253	Illumina_array	HumanRef-8			85.4	0					-0.789989	-10.1416	9.35163	High	0.057673	0.405996	0.536331	IA	3
GSM644844	GSE26253	Illumina_array	HumanRef-8			19.1	1					-0.0615595	-0.342424	0.280865	High	0.170238	0.645823	0.183938	IS	2
GSM644845	GSE26253	Illumina_array	HumanRef-8			87.9	0					-3.45041	-2.5329	-0.917514	High	0.157282	0.560508	0.28221	IS	3
GSM644846	GSE26253	Illumina_array	HumanRef-8			57.6	1					-9.4551	-10.4424	0.987274	High	0.248639	0.50663	0.24473	IS	2
GSM644847	GSE26253	Illumina_array	HumanRef-8			9.1	0					-1.7076	-5.23892	3.53132	High	0.0684284	0.416528	0.515044	IA	2
GSM644848	GSE26253	Illumina_array	HumanRef-8			67.8	0					-9.85853	-14.8733	5.01479	High	0.171373	0.707651	0.120976	IS	1
GSM644849	GSE26253	Illumina_array	HumanRef-8			29.5	1					-1.93554	0.0695919	-2.00513	High	0.188307	0.431557	0.380136	IS	2
GSM644850	GSE26253	Illumina_array	HumanRef-8			82.8	0					-4.46458	-3.76374	-0.700842	High	0.390302	0.179189	0.430509	IA	2
GSM644851	GSE26253	Illumina_array	HumanRef-8			18	1					-3.13412	-4.28187	1.14775	High	0.197185	0.587873	0.214942	IS	3
GSM644852	GSE26253	Illumina_array	HumanRef-8			36	0					-2.26345	-5.08807	2.82462	High	0.0858634	0.621008	0.293129	IS	2
GSM644853	GSE26253	Illumina_array	HumanRef-8			79.5	0					-3.64777	-6.2901	2.64233	High	0.464374	0.265539	0.270086	IE	2
GSM644854	GSE26253	Illumina_array	HumanRef-8			23	1					-0.704555	-1.75728	1.05272	High	0.124418	0.451937	0.423645	IS	2
GSM644855	GSE26253	Illumina_array	HumanRef-8			60.8	0					-3.19181	-4.48907	1.29726	High	0.155762	0.478942	0.365295	IS	4
GSM644856	GSE26253	Illumina_array	HumanRef-8			67.5	0					-1.80122	0.535987	-2.3372	High	0.40804	0.420032	0.171928	IS	1
GSM644857	GSE26253	Illumina_array	HumanRef-8			9.9	1					-1.94625	-5.75207	3.80583	High	0.129762	0.532549	0.337689	IS	3
GSM644858	GSE26253	Illumina_array	HumanRef-8			25.1	1					-4.40209	-7.39925	2.99716	High	0.44223	0.254172	0.303598	IE	4
GSM644859	GSE26253	Illumina_array	HumanRef-8			61.9	0					-1.36635	0.195896	-1.56224	High	0.33562	0.328596	0.335784	IA	3
GSM644860	GSE26253	Illumina_array	HumanRef-8			69.5	0					-4.67639	-6.01775	1.34136	High	0.183687	0.592535	0.223778	IS	1
GSM644861	GSE26253	Illumina_array	HumanRef-8			67.5	1					-4.85259	-6.52868	1.67609	High	0.394196	0.36561	0.240193	IE	4
GSM644862	GSE26253	Illumina_array	HumanRef-8			61.5	0					-1.10642	-3.98628	2.87986	High	0.106643	0.412268	0.481089	IA	2
GSM644863	GSE26253	Illumina_array	HumanRef-8			61.1	0					1.16184	-0.221618	1.38346	High	0.112669	0.405055	0.482276	IA	1
GSM644864	GSE26253	Illumina_array	HumanRef-8			59.8	0					-4.99354	-6.25312	1.25958	High	0.569184	0.205433	0.225383	IE	2
GSM644865	GSE26253	Illumina_array	HumanRef-8			63	0					-0.637484	-0.761585	0.1241	High	0.0608013	0.626507	0.312691	IS	3
GSM644866	GSE26253	Illumina_array	HumanRef-8			10.7	1					-0.797176	-0.423918	-0.373258	High	0.14424	0.610064	0.245696	IS	2
GSM644867	GSE26253	Illumina_array	HumanRef-8			61.1	0					0.0565525	-0.0690691	0.125622	High	0.126156	0.611661	0.262184	IS	1
GSM644868	GSE26253	Illumina_array	HumanRef-8			12	1					1.44253	-7.0275	8.47003	High	0.0240839	0.122063	0.853853	IA	2
GSM644869	GSE26253	Illumina_array	HumanRef-8			39.2	0					-1.11123	-11.3613	10.2501	High	0.0647803	0.187247	0.747973	IA	2
GSM644870	GSE26253	Illumina_array	HumanRef-8			11.1	0					-0.3916	-13.4651	13.0735	High	0.0680799	0.386196	0.545724	IA	2
GSM644871	GSE26253	Illumina_array	HumanRef-8			51.3	0					0.347385	-5.21493	5.56231	High	0.0584021	0.54839	0.393207	IS	2
GSM644872	GSE26253	Illumina_array	HumanRef-8			49.9	0					-3.35832	-9.74327	6.38495	High	0.0962874	0.642407	0.261306	IS	1
GSM644873	GSE26253	Illumina_array	HumanRef-8			39.7	0					-0.798306	-2.34508	1.54678	High	0.162312	0.477169	0.360518	IS	1
GSM644874	GSE26253	Illumina_array	HumanRef-8			23.3	1					-1.51662	4.92185	-6.43847	Low	0.655392	0.173332	0.171276	IE	3
GSM644875	GSE26253	Illumina_array	HumanRef-8			154.5	0					-0.218867	3.0496	-3.26847	Low	0.504855	0.242091	0.253054	IE	3
GSM644876	GSE26253	Illumina_array	HumanRef-8			73.7	0					-3.076	-6.0316	2.95561	High	0.219873	0.176322	0.603805	IA	1
GSM644877	GSE26253	Illumina_array	HumanRef-8			93.7	0					1.81185	2.54709	-0.735238	High	0.158739	0.426417	0.414844	IS	2
GSM644878	GSE26253	Illumina_array	HumanRef-8			25.9	1					1.03523	-1.64902	2.68426	High	0.099967	0.445964	0.454069	IA	4
GSM644879	GSE26253	Illumina_array	HumanRef-8			19.4	0					1.98066	-7.61721	9.59787	High	0.0239442	0.108123	0.867933	IA	2
GSM644880	GSE26253	Illumina_array	HumanRef-8			15.8	1					1.11988	-5.44106	6.56094	High	0.0817847	0.0992109	0.819004	IA	2
GSM644881	GSE26253	Illumina_array	HumanRef-8			143.8	0					0.50514	1.50192	-0.99678	High	0.193477	0.302852	0.503671	IA	1
GSM644882	GSE26253	Illumina_array	HumanRef-8			7.8	1					1.60638	2.1837	-0.577322	High	0.334716	0.319132	0.346152	IA	3
GSM644883	GSE26253	Illumina_array	HumanRef-8			43.1	1					2.71514	5.23358	-2.51844	High	0.341153	0.343632	0.315215	IS	3
GSM644884	GSE26253	Illumina_array	HumanRef-8			119.1	0					2.30389	4.18763	-1.88374	High	0.398134	0.216579	0.385288	IE	1
GSM644885	GSE26253	Illumina_array	HumanRef-8			25.2	1					-2.29758	-3.26312	0.965534	High	0.304761	0.396995	0.298245	IS	3
GSM644886	GSE26253	Illumina_array	HumanRef-8			95.8	0					0.17086	1.68861	-1.51775	High	0.454971	0.293944	0.251085	IE	1
GSM644887	GSE26253	Illumina_array	HumanRef-8			30.4	1					0.769123	1.71289	-0.943767	High	0.180939	0.288237	0.530824	IA	3
GSM644888	GSE26253	Illumina_array	HumanRef-8			6.3	1					1.47985	2.47135	-0.991507	High	0.195126	0.202685	0.602189	IA	4
GSM644889	GSE26253	Illumina_array	HumanRef-8			4.8	1					-2.39165	-2.60374	0.212085	High	0.440051	0.191264	0.368686	IE	4
GSM644890	GSE26253	Illumina_array	HumanRef-8			17.7	1					1.4209	6.58483	-5.16393	Low	0.267108	0.197896	0.534996	IA	3
GSM644891	GSE26253	Illumina_array	HumanRef-8			87.1	1					-2.65622	-1.64098	-1.01524	High	0.280771	0.36753	0.351699	IS	2
GSM644892	GSE26253	Illumina_array	HumanRef-8			114.8	0					-0.511838	-4.66626	4.15443	High	0.11333	0.178085	0.708586	IA	2
GSM644893	GSE26253	Illumina_array	HumanRef-8			121.8	0					-1.56968	-0.623271	-0.946408	High	0.623177	0.242785	0.134037	IE	3
GSM644894	GSE26253	Illumina_array	HumanRef-8			101.1	0					-2.19244	0.651478	-2.84392	Low	0.666429	0.225999	0.107572	IE	3
GSM644895	GSE26253	Illumina_array	HumanRef-8			116	1					1.53413	3.45275	-1.91861	High	0.364438	0.448812	0.18675	IS	3
GSM644896	GSE26253	Illumina_array	HumanRef-8			4.2	1					3.17913	1.09411	2.08503	High	0.0881577	0.506562	0.40528	IS	4
GSM644897	GSE26253	Illumina_array	HumanRef-8			51.8	0					-1.36159	0.94409	-2.30568	High	0.269516	0.314849	0.415635	IA	4
GSM644898	GSE26253	Illumina_array	HumanRef-8			33.6	0					2.84447	-0.405033	3.2495	High	0.109514	0.627554	0.262932	IS	2
GSM644899	GSE26253	Illumina_array	HumanRef-8			13.1	1					1.29483	0.455837	0.838993	High	0.093423	0.416288	0.490289	IA	4
GSM644900	GSE26253	Illumina_array	HumanRef-8			27.4	1					-5.74994	-7.03766	1.28772	High	0.489274	0.310347	0.200379	IE	4
GSM644901	GSE26253	Illumina_array	HumanRef-8			6.4	1					-0.352735	3.63795	-3.99069	Low	0.207846	0.681486	0.110667	IS	1
GSM644902	GSE26253	Illumina_array	HumanRef-8			55.2	0					4.46018	1.11085	3.34933	High	0.130666	0.0952424	0.774091	IA	4
GSM644903	GSE26253	Illumina_array	HumanRef-8			103.1	0					2.15173	4.37937	-2.22764	High	0.0272929	0.839275	0.133432	IS	2
GSM644904	GSE26253	Illumina_array	HumanRef-8			16.3	1					2.36812	-1.16901	3.53714	High	0.0339263	0.483525	0.482548	IS	4
GSM644905	GSE26253	Illumina_array	HumanRef-8			28.6	1					3.84103	4.1896	-0.348567	High	0.0993384	0.419386	0.481276	IA	2
GSM644906	GSE26253	Illumina_array	HumanRef-8			63.5	1					3.14301	6.29192	-3.14891	Low	0.274102	0.15405	0.571847	IA	2
GSM644907	GSE26253	Illumina_array	HumanRef-8			47.9	1					3.1854	5.18243	-1.99703	High	0.238541	0.37468	0.386778	IA	2
GSM644908	GSE26253	Illumina_array	HumanRef-8			70.6	1					-1.76015	1.21445	-2.9746	Low	0.216094	0.467562	0.316344	IS	3
GSM644909	GSE26253	Illumina_array	HumanRef-8			6.6	1					2.60135	4.55255	-1.9512	High	0.243585	0.406511	0.349904	IS	2
GSM644910	GSE26253	Illumina_array	HumanRef-8			5.5	1					2.95826	3.36385	-0.405585	High	0.135298	0.328664	0.536038	IA	2
GSM644911	GSE26253	Illumina_array	HumanRef-8			41.3	1					2.10283	5.87905	-3.77622	Low	0.581829	0.280566	0.137605	IE	3
GSM644912	GSE26253	Illumina_array	HumanRef-8			91.1	0					2.78184	4.51644	-1.7346	High	0.128147	0.687904	0.183949	IS	2
GSM644913	GSE26253	Illumina_array	HumanRef-8			85.1	0					-1.43587	0.138703	-1.57458	High	0.387939	0.20222	0.409841	IA	2
GSM644914	GSE26253	Illumina_array	HumanRef-8			74.9	0					3.23995	4.90002	-1.66007	High	0.258906	0.335012	0.406082	IA	3
GSM644915	GSE26253	Illumina_array	HumanRef-8			82.4	0					2.94879	0.329643	2.61914	High	0.0915327	0.151295	0.757172	IA	4
GSM644916	GSE26253	Illumina_array	HumanRef-8			83.5	0					2.60859	5.14734	-2.53875	High	0.522391	0.184212	0.293397	IE	2
GSM644917	GSE26253	Illumina_array	HumanRef-8			87.8	0					1.57716	1.05177	0.525386	High	0.140626	0.440278	0.419096	IS	2
GSM644918	GSE26253	Illumina_array	HumanRef-8			17.5	1					3.15459	5.38102	-2.22643	High	0.160569	0.325464	0.513966	IA	3
GSM644919	GSE26253	Illumina_array	HumanRef-8			12.7	1					2.44076	2.81204	-0.371284	High	0.2657	0.477289	0.25701	IS	3
GSM644920	GSE26253	Illumina_array	HumanRef-8			55.8	0					3.82463	-1.8084	5.63303	High	0.0310478	0.214299	0.754653	IA	2
GSM644921	GSE26253	Illumina_array	HumanRef-8			6.8	1					3.9475	0.128935	3.81856	High	0.0717915	0.394905	0.533304	IA	3
GSM644922	GSE26253	Illumina_array	HumanRef-8			62.1	0					2.30237	4.56143	-2.25906	High	0.227281	0.6149	0.157819	IS	4
GSM644923	GSE26253	Illumina_array	HumanRef-8			85.6	0					-0.269652	2.26059	-2.53024	High	0.532937	0.300161	0.166902	IE	1
GSM644924	GSE26253	Illumina_array	HumanRef-8			84.5	0					3.0904	6.13377	-3.04338	Low	0.208238	0.579783	0.211979	IS	1
GSM644925	GSE26253	Illumina_array	HumanRef-8			24.9	1					3.50908	8.05349	-4.54441	Low	0.296917	0.170824	0.532259	IA	2
GSM644926	GSE26253	Illumina_array	HumanRef-8			82.4	0					2.1284	4.44096	-2.31256	High	0.27583	0.542608	0.181562	IS	2
GSM644927	GSE26253	Illumina_array	HumanRef-8			79.8	0					1.8088	3.83133	-2.02253	High	0.312572	0.361337	0.326092	IS	2
GSM644928	GSE26253	Illumina_array	HumanRef-8			18.6	1					3.12312	-0.855267	3.97839	High	0.131239	0.117226	0.751534	IA	3
GSM644929	GSE26253	Illumina_array	HumanRef-8			14.4	1					2.412	4.49934	-2.08733	High	0.368841	0.453245	0.177913	IS	4
GSM644930	GSE26253	Illumina_array	HumanRef-8			77.1	0					3.00514	5.56495	-2.55981	High	0.120946	0.745207	0.133847	IS	2
GSM644931	GSE26253	Illumina_array	HumanRef-8			30.2	1					2.42849	5.38717	-2.95868	Low	0.18428	0.668088	0.147632	IS	1
GSM644932	GSE26253	Illumina_array	HumanRef-8			73.9	0					3.12903	0.872438	2.25659	High	0.0893899	0.496304	0.414306	IS	1
GSM644933	GSE26253	Illumina_array	HumanRef-8			74.3	0					-3.35844	-4.86482	1.50639	High	0.16203	0.255611	0.582359	IA	2
GSM644934	GSE26253	Illumina_array	HumanRef-8			74.2	0					2.3518	1.56339	0.788407	High	0.122613	0.296693	0.580695	IA	1
GSM644935	GSE26253	Illumina_array	HumanRef-8			17.7	1					2.4138	5.98568	-3.57188	Low	0.0930758	0.715195	0.19173	IS	4
GSM644936	GSE26253	Illumina_array	HumanRef-8			35.9	0					2.93392	1.10342	1.8305	High	0.0585377	0.491614	0.449849	IS	2
GSM644937	GSE26253	Illumina_array	HumanRef-8			17.9	1					2.38408	4.36054	-1.97646	High	0.166318	0.246847	0.586835	IA	4
GSM644938	GSE26253	Illumina_array	HumanRef-8			61.6	0					1.90264	0.178772	1.72387	High	0.109039	0.465546	0.425414	IS	1
GSM644939	GSE26253	Illumina_array	HumanRef-8			31.3	1					2.69073	5.21825	-2.52752	High	0.220424	0.419905	0.359671	IS	2
GSM644940	GSE26253	Illumina_array	HumanRef-8			60	0					1.16571	0.432673	0.733038	High	0.0896246	0.485603	0.424772	IS	3
GSM644941	GSE26253	Illumina_array	HumanRef-8			61.1	0					3.16435	4.66386	-1.49951	High	0.229245	0.31231	0.458445	IA	1
GSM644942	GSE26253	Illumina_array	HumanRef-8			44.1	1					2.00534	-2.67108	4.67643	High	0.0472347	0.787426	0.165339	IS	2
GSM644943	GSE26253	Illumina_array	HumanRef-8			21.6	1					3.22426	2.03562	1.18863	High	0.137411	0.18722	0.675369	IA	3
GSM644944	GSE26253	Illumina_array	HumanRef-8			63	0					-1.48096	-2.55024	1.06929	High	0.220598	0.575424	0.203978	IS	2
GSM644945	GSE26253	Illumina_array	HumanRef-8			5.3	1					-5.30063	-11.74	6.43937	High	0.205817	0.485342	0.308841	IS	2
GSM644946	GSE26253	Illumina_array	HumanRef-8			49.9	1					3.51776	6.86133	-3.34357	Low	0.225307	0.316576	0.458116	IA	2
GSM644947	GSE26253	Illumina_array	HumanRef-8			50	0					0.653854	0.901964	-0.24811	High	0.0894726	0.319157	0.591371	IA	1
GSM644948	GSE26253	Illumina_array	HumanRef-8			54.4	0					-1.88141	-0.495052	-1.38636	High	0.465601	0.163849	0.37055	IE	1
GSM644949	GSE26253	Illumina_array	HumanRef-8			8.5	1					-5.72922	-10.2503	4.52105	High	0.32809	0.310283	0.361627	IA	4
GSM644950	GSE26253	Illumina_array	HumanRef-8			43.9	0					-0.223389	-3.48291	3.25952	High	0.115605	0.190366	0.694028	IA	1
GSM723465	GSE29272	Affymetrix	HG-U133	M	56			29.37	0		PD					0.241906	0.477618	0.280476	IS	3						NOS
GSM723467	GSE29272	Affymetrix	HG-U133	M	49			87.67	1		PD					0.61557	0.209751	0.174679	IE	3						NOS
GSM723469	GSE29272	Affymetrix	HG-U133	M	57			29.3	0		PD					0.0871199	0.834183	0.0786969	IS	3						NOS
GSM723471	GSE29272	Affymetrix	HG-U133	M	65			33.2	0		PD					0.679362	0.179026	0.141613	IE	3						NOS
GSM723473	GSE29272	Affymetrix	HG-U133	M	54			18.27	0		WD					0.43899	0.45953	0.10148	IS	3						NOS
GSM723475	GSE29272	Affymetrix	HG-U133	M	61			35.93	0		PD					0.504978	0.181292	0.31373	IE	3						NOS
GSM723477	GSE29272	Affymetrix	HG-U133	M	55			20.27	0		WD					0.121398	0.290519	0.588083	IA	3						NOS
GSM723479	GSE29272	Affymetrix	HG-U133	F	66			29.8	0		PD					0.704032	0.162568	0.1334	IE	3						NOS
GSM723481	GSE29272	Affymetrix	HG-U133	F	59			6.3	0		PD					0.255356	0.671935	0.072709	IS	3						NOS
GSM723483	GSE29272	Affymetrix	HG-U133	M	60			26.6	0		WD					0.102498	0.325928	0.571573	IA	3						NOS
GSM723485	GSE29272	Affymetrix	HG-U133	M	52			19.53	0		WD					0.116154	0.476326	0.40752	IS	3						NOS
GSM723487	GSE29272	Affymetrix	HG-U133	M	62			28.03	0		PD					0.796961	0.115471	0.087568	IE	3						NOS
GSM723489	GSE29272	Affymetrix	HG-U133	M	70			15.4	0		PD					0.0517009	0.0967441	0.851555	IA	3						NOS
GSM723491	GSE29272	Affymetrix	HG-U133	M	64			5.37	0		WD					0.305069	0.363071	0.33186	IS	3						NOS
GSM723493	GSE29272	Affymetrix	HG-U133	F	35			35.53	0		PD					0.21501	0.305473	0.479517	IA	3						NOS
GSM723495	GSE29272	Affymetrix	HG-U133	M	58			93	1		WD					0.211346	0.397754	0.3909	IS	4						NOS
GSM723497	GSE29272	Affymetrix	HG-U133	M	64			85	1		WD					0.535999	0.365667	0.0983332	IE	4						NOS
GSM723499	GSE29272	Affymetrix	HG-U133	M	63			44.33	0		PD					0.200195	0.713476	0.0863284	IS	4						NOS
GSM723501	GSE29272	Affymetrix	HG-U133	M	59			90.93	1		PD					0.0762703	0.3228	0.600929	IA	3						NOS
GSM723503	GSE29272	Affymetrix	HG-U133	F	27			16.33	0		PD					0.173389	0.410446	0.416165	IA	4						NOS
GSM723505	GSE29272	Affymetrix	HG-U133	M	42			23.6	0		PD					0.167776	0.65344	0.178784	IS	3						NOS
GSM723507	GSE29272	Affymetrix	HG-U133	F	28			5.1	0		PD					0.605832	0.244214	0.149954	IE	3						NOS
GSM723509	GSE29272	Affymetrix	HG-U133	F	59			6.9	0		PD					0.383915	0.375785	0.2403	IE	4						NOS
GSM723511	GSE29272	Affymetrix	HG-U133	M	65			82.2	1		PD					0.227	0.32846	0.44454	IA	3						NOS
GSM723513	GSE29272	Affymetrix	HG-U133	F	28			7.17	0		PD					0.30261	0.325741	0.371649	IA	3						NOS
GSM723515	GSE29272	Affymetrix	HG-U133	M	38			93.67	1		PD					0.0972345	0.0604178	0.842348	IA	3						NOS
GSM723517	GSE29272	Affymetrix	HG-U133	M	61			28.97	0		PD					0.217322	0.541002	0.241676	IS	2						NOS
GSM723519	GSE29272	Affymetrix	HG-U133	F	57						PD					0.0449883	0.418597	0.536415	IA	3						NOS
GSM723521	GSE29272	Affymetrix	HG-U133	M	58			8	0		PD					0.0823959	0.542932	0.374672	IS	3						NOS
GSM723523	GSE29272	Affymetrix	HG-U133	M	60			9.3	0		PD					0.525945	0.226648	0.247407	IE	3						NOS
GSM723525	GSE29272	Affymetrix	HG-U133	M	67			27.37	0		WD					0.152936	0.34778	0.499284	IA	3						NOS
GSM723527	GSE29272	Affymetrix	HG-U133	M	59			69.37	1		WD					0.0390208	0.888269	0.0727107	IS	3						NOS
GSM723529	GSE29272	Affymetrix	HG-U133	M	57			80.7	1		PD					0.129152	0.0923988	0.778449	IA	2						NOS
GSM723531	GSE29272	Affymetrix	HG-U133	M	51			9.6	0		PD					0.0577837	0.310812	0.631405	IA	3						NOS
GSM723533	GSE29272	Affymetrix	HG-U133	F	43			3.1	0		WD					0.606426	0.223271	0.170303	IE	3						NOS
GSM723535	GSE29272	Affymetrix	HG-U133	M	55			12.13	0		PD					0.0517966	0.247253	0.70095	IA	3						NOS
GSM723537	GSE29272	Affymetrix	HG-U133	M	67			4	0		PD					0.339473	0.152182	0.508345	IA	2						NOS
GSM723539	GSE29272	Affymetrix	HG-U133	F	44			35.1	0		WD					0.28443	0.586379	0.129191	IS	3						NOS
GSM723541	GSE29272	Affymetrix	HG-U133	M	57			5.63	0		PD					0.550284	0.213848	0.235868	IE	3						NOS
GSM723543	GSE29272	Affymetrix	HG-U133	M	47			8.1	0		PD					0.0621233	0.428331	0.509545	IA	3						NOS
GSM723545	GSE29272	Affymetrix	HG-U133	M	39			61.83	1		PD					0.0242262	0.0815162	0.894258	IA	3						NOS
GSM723547	GSE29272	Affymetrix	HG-U133	M	63			4.57	0		PD					0.155972	0.628315	0.215713	IS	3						NOS
GSM723549	GSE29272	Affymetrix	HG-U133	M	57			21.03	0		WD					0.0366971	0.124015	0.839288	IA	3						NOS
GSM723551	GSE29272	Affymetrix	HG-U133	M	49			10.47	0		WD					0.142355	0.369282	0.488364	IA	3						NOS
GSM723553	GSE29272	Affymetrix	HG-U133	M	60			62.33	1		WD					0.0837345	0.700074	0.216191	IS	3						NOS
GSM723555	GSE29272	Affymetrix	HG-U133	M	59			12.63	0		PD					0.428535	0.306825	0.26464	IE	3						NOS
GSM723557	GSE29272	Affymetrix	HG-U133	F	44			82.6	1		PD					0.720183	0.186075	0.0937418	IE	1						NOS
GSM723559	GSE29272	Affymetrix	HG-U133	M	68			10.83	0		PD					0.7813	0.178164	0.0405352	IE	2						NOS
GSM723561	GSE29272	Affymetrix	HG-U133	M	50			83.4	1		PD					0.124824	0.1139	0.761276	IA	3						NOS
GSM723563	GSE29272	Affymetrix	HG-U133	M	63			27.63	0		PD					0.147314	0.315431	0.537255	IA	3						NOS
GSM723565	GSE29272	Affymetrix	HG-U133	M	55			14.53	0		WD					0.105499	0.746828	0.147674	IS	3						NOS
GSM723567	GSE29272	Affymetrix	HG-U133	M	62			39.7	0		WD					0.118316	0.443427	0.438257	IS	3						NOS
GSM723569	GSE29272	Affymetrix	HG-U133	M	47			8.27	0		PD					0.156107	0.469532	0.374361	IS	3						NOS
GSM723571	GSE29272	Affymetrix	HG-U133	M	43			54.8	1		PD					0.116683	0.198116	0.685201	IA	3						NOS
GSM723573	GSE29272	Affymetrix	HG-U133	M	57			28.67	0		PD					0.127544	0.509395	0.363061	IS	2						NOS
GSM723575	GSE29272	Affymetrix	HG-U133	M	66			62.1	1		WD					0.0504934	0.608373	0.341133	IS	3						NOS
GSM723577	GSE29272	Affymetrix	HG-U133	M	60			61.53	1		WD					0.0724464	0.0877365	0.839817	IA	3						NOS
GSM723579	GSE29272	Affymetrix	HG-U133	M	64			58.73	0		PD					0.172528	0.706453	0.121019	IS	3						NOS
GSM723581	GSE29272	Affymetrix	HG-U133	M	67			65.6	1		WD					0.617318	0.334728	0.0479547	IE	1						NOS
GSM723583	GSE29272	Affymetrix	HG-U133	M	33			4.6	0		PD					0.393602	0.480403	0.125995	IS	3						NOS
GSM723585	GSE29272	Affymetrix	HG-U133	M	61			12.13	0		PD					0.388267	0.529095	0.0826379	IS	3						NOS
GSM723587	GSE29272	Affymetrix	HG-U133	M	60			29.73	0		WD					0.118355	0.664837	0.216808	IS	4						NOS
GSM723589	GSE29272	Affymetrix	HG-U133	M	63			28.27	0		WD					0.279149	0.420058	0.300793	IS	3						NOS
GSM723591	GSE29272	Affymetrix	HG-U133	M	61			67.13	1		PD					0.0267787	0.115101	0.858121	IA	3						NOS
GSM723593	GSE29272	Affymetrix	HG-U133	M	50			48.73	0		WD					0.433416	0.399732	0.166853	IE	1						NOS
GSM723595	GSE29272	Affymetrix	HG-U133	F	54			63.03	1		PD					0.105384	0.295124	0.599492	IA	3						NOS
GSM723597	GSE29272	Affymetrix	HG-U133	M	59			11.67	0		WD					0.414011	0.460334	0.125655	IS	1						NOS
GSM723599	GSE29272	Affymetrix	HG-U133	M	54			3.17	0		PD					0.121779	0.103876	0.774345	IA	3						NOS
GSM723601	GSE29272	Affymetrix	HG-U133	F	60			11.9	0		PD					0.0749978	0.115089	0.809914	IA	3						NOS
GSM723603	GSE29272	Affymetrix	HG-U133	F	42			67.73	1		PD					0.0893266	0.0504906	0.860183	IA	3						NOS
GSM723605	GSE29272	Affymetrix	HG-U133	M	45			72.73	1		PD					0.760198	0.16852	0.071282	IE	3						NOS
GSM723607	GSE29272	Affymetrix	HG-U133	M	68			5.77	0		PD					0.715138	0.189108	0.0957544	IE	3						NOS
GSM723609	GSE29272	Affymetrix	HG-U133	F	52			5.73	0	Intestinal						0.783663	0.115737	0.1006	IE	3						Cardia
GSM723611	GSE29272	Affymetrix	HG-U133	F	37			25.5	0	Intestinal						0.32252	0.276515	0.400965	IA	3						Cardia
GSM723613	GSE29272	Affymetrix	HG-U133	M	61			2.6	0	Intestinal						0.873213	0.0792023	0.0475844	IE	3						Cardia
GSM723615	GSE29272	Affymetrix	HG-U133	F	57			17.37	0	Intestinal						0.146434	0.671844	0.181722	IS	3						Cardia
GSM723617	GSE29272	Affymetrix	HG-U133	F	69			35.6	0	Intestinal						0.634862	0.257945	0.107193	IE	3						Cardia
GSM723619	GSE29272	Affymetrix	HG-U133	M	71			5.27	0	Intestinal						0.119871	0.698633	0.181496	IS	3						Cardia
GSM723621	GSE29272	Affymetrix	HG-U133	M	73					Intestinal						0.127738	0.276639	0.595623	IA	3						Cardia
GSM723623	GSE29272	Affymetrix	HG-U133	F	37					Intestinal						0.750546	0.151673	0.0977806	IE	3						Cardia
GSM723625	GSE29272	Affymetrix	HG-U133	F	62			13.27	0	Intestinal						0.292088	0.213961	0.493952	IA	3						Cardia
GSM723627	GSE29272	Affymetrix	HG-U133	M	66			29.83	0	Intestinal						0.345455	0.232501	0.422044	IA	3						Cardia
GSM723629	GSE29272	Affymetrix	HG-U133	M	61			8.57	0	Intestinal						0.14467	0.349138	0.506192	IA	3						Cardia
GSM723631	GSE29272	Affymetrix	HG-U133	M	35			79.73	1	Intestinal						0.453902	0.197563	0.348535	IE	3						Cardia
GSM723633	GSE29272	Affymetrix	HG-U133	M	57			8.43	0	Intestinal						0.127925	0.338618	0.533457	IA	3						Cardia
GSM723635	GSE29272	Affymetrix	HG-U133	M	60			57.2	0	Mixed						0.232148	0.66278	0.105072	IS	4						Cardia
GSM723637	GSE29272	Affymetrix	HG-U133	M	58			20.27	0	Intestinal						0.167128	0.456387	0.376485	IS	3						Cardia
GSM723639	GSE29272	Affymetrix	HG-U133	M	58			4.53	0	Intestinal						0.362015	0.526	0.111985	IS	3						Cardia
GSM723641	GSE29272	Affymetrix	HG-U133	M	62			5.57	0	Intestinal						0.198513	0.186627	0.61486	IA	3						Cardia
GSM723643	GSE29272	Affymetrix	HG-U133	M	59			18.57	0	Intestinal						0.152812	0.638764	0.208424	IS	3						Cardia
GSM723645	GSE29272	Affymetrix	HG-U133	M	69			6.87	0	Intestinal						0.394202	0.127195	0.478603	IA	3						Cardia
GSM723647	GSE29272	Affymetrix	HG-U133	M	68			25.87	0	Intestinal						0.511034	0.312759	0.176207	IE	3						Cardia
GSM723649	GSE29272	Affymetrix	HG-U133	M	67			12.6	0	Intestinal						0.834365	0.130469	0.0351661	IE	3						Cardia
GSM723651	GSE29272	Affymetrix	HG-U133	M	61					Intestinal						0.258909	0.215566	0.525525	IA	3						Cardia
GSM723653	GSE29272	Affymetrix	HG-U133	M	62			12.13	0	Mixed						0.491814	0.393579	0.114607	IE	3						Cardia
GSM723655	GSE29272	Affymetrix	HG-U133	M	69			25.9	0	Intestinal						0.402615	0.29837	0.299014	IE	3						Cardia
GSM723657	GSE29272	Affymetrix	HG-U133	F	60			67.83	1	Mixed						0.103894	0.336486	0.55962	IA	3						Cardia
GSM723659	GSE29272	Affymetrix	HG-U133	M	58			2.53	0	Intestinal						0.124174	0.554819	0.321007	IS	3						Cardia
GSM723661	GSE29272	Affymetrix	HG-U133	M	58			68.87	1	Intestinal						0.146734	0.362227	0.49104	IA	3						Cardia
GSM723663	GSE29272	Affymetrix	HG-U133	F	35			91.2	1	Intestinal						0.0988668	0.140147	0.760986	IA	3						Cardia
GSM723665	GSE29272	Affymetrix	HG-U133	M	62			45.43	0	Intestinal						0.177762	0.402397	0.419841	IA	3						Cardia
GSM723667	GSE29272	Affymetrix	HG-U133	M	66			55.43	0	Intestinal						0.106238	0.822238	0.0715237	IS	3						Cardia
GSM723669	GSE29272	Affymetrix	HG-U133	M	65					Intestinal						0.290558	0.418036	0.291406	IS	3						Cardia
GSM723671	GSE29272	Affymetrix	HG-U133	M	67			40.13	0	Intestinal						0.77509	0.167451	0.0574593	IE	3						Cardia
GSM723673	GSE29272	Affymetrix	HG-U133	M	67			18.63	0	Intestinal						0.330463	0.310719	0.358818	IA	3						Cardia
GSM723675	GSE29272	Affymetrix	HG-U133	M	48			44.27	0	Intestinal						0.7601	0.188704	0.0511962	IE	1						Cardia
GSM723677	GSE29272	Affymetrix	HG-U133	F	52			76.97	1	Intestinal						0.129206	0.0819032	0.788891	IA	3						Cardia
GSM723679	GSE29272	Affymetrix	HG-U133	M	53			7.17	0	Intestinal						0.335681	0.266113	0.398206	IA	3						Cardia
GSM723681	GSE29272	Affymetrix	HG-U133	M	57			5.97	0	Diffuse						0.25877	0.232034	0.509196	IA	4						Cardia
GSM723683	GSE29272	Affymetrix	HG-U133	M	59			12.53	0	Intestinal						0.278268	0.398	0.323731	IS	3						Cardia
GSM723685	GSE29272	Affymetrix	HG-U133	M	68			17.5	0	Intestinal						0.299234	0.416695	0.284071	IS	4						Cardia
GSM723687	GSE29272	Affymetrix	HG-U133	M	46			13.9	0	Intestinal						0.744322	0.189986	0.0656918	IE	3						Cardia
GSM723689	GSE29272	Affymetrix	HG-U133	M	64			12.4	0	Intestinal						0.301366	0.148073	0.55056	IA	3						Cardia
GSM723691	GSE29272	Affymetrix	HG-U133	M	55			58.07	1	Intestinal						0.712038	0.150405	0.137557	IE	4						Cardia
GSM723693	GSE29272	Affymetrix	HG-U133	F	62			21.57	0	Intestinal						0.0996959	0.147001	0.753303	IA	3						Cardia
GSM723695	GSE29272	Affymetrix	HG-U133	F	66			7.53	0	Intestinal						0.248582	0.142523	0.608895	IA	3						Cardia
GSM723697	GSE29272	Affymetrix	HG-U133	F	69			22.23	0	Intestinal						0.11349	0.703484	0.183027	IS	3						Cardia
GSM723699	GSE29272	Affymetrix	HG-U133	F	23			10.2	0	Intestinal						0.272578	0.336566	0.390856	IA	3						Cardia
GSM723701	GSE29272	Affymetrix	HG-U133	F	59					Intestinal						0.559823	0.368833	0.0713441	IE	3						Cardia
GSM723703	GSE29272	Affymetrix	HG-U133	M	62			29.07	0	Intestinal						0.277788	0.323949	0.398263	IA	3						Cardia
GSM723705	GSE29272	Affymetrix	HG-U133	F	54			13.2	0	Intestinal						0.2601	0.282479	0.45742	IA	3						Cardia
GSM723707	GSE29272	Affymetrix	HG-U133	M	41			74.23	1	Intestinal						0.387366	0.40499	0.207644	IS	3						Cardia
GSM723709	GSE29272	Affymetrix	HG-U133	M	65			3.23	0	Intestinal						0.131586	0.124897	0.743518	IA	3						Cardia
GSM723711	GSE29272	Affymetrix	HG-U133	M	58			5.67	0	Intestinal						0.600234	0.242905	0.156862	IE	3						Cardia
GSM723713	GSE29272	Affymetrix	HG-U133	M	68			27.87	0	Intestinal						0.34726	0.302186	0.350554	IA	3						Cardia
GSM723715	GSE29272	Affymetrix	HG-U133	F	61					Intestinal						0.344048	0.412902	0.24305	IS	3						Cardia
GSM723717	GSE29272	Affymetrix	HG-U133	F	65			32.57	0	Intestinal						0.235448	0.228845	0.535707	IA	3						Cardia
GSM723719	GSE29272	Affymetrix	HG-U133	M	51			69.73	1	Intestinal						0.118788	0.412855	0.468356	IA	3						Cardia
GSM723721	GSE29272	Affymetrix	HG-U133	M	63			4.47	0	Intestinal						0.31334	0.301047	0.385613	IA	3						Cardia
GSM723723	GSE29272	Affymetrix	HG-U133	M	66			72.9	1	Intestinal						0.76389	0.104805	0.131305	IE	3						Cardia
GSM723725	GSE29272	Affymetrix	HG-U133	M	68			49.33	0	Intestinal						0.278615	0.24616	0.475225	IA	3						Cardia
GSM723727	GSE29272	Affymetrix	HG-U133	M	55			61.1	1	Intestinal						0.110787	0.602898	0.286315	IS	3						Cardia
GSM723729	GSE29272	Affymetrix	HG-U133	M	59					Intestinal						0.20301	0.244107	0.552883	IA	4						Cardia
GSM723731	GSE29272	Affymetrix	HG-U133	M	50			34.43	1	Intestinal						0.366215	0.568156	0.0656289	IS	3						Cardia
GSM858082	GSE34942	Affymetrix	HG-U133_Plus_2	F	64.8			7.5	1	Intestinal						0.010078	0.0208107	0.969111	IA	3
GSM858083	GSE34942	Affymetrix	HG-U133_Plus_2	M	69.2			128.57	0	Intestinal						0.00111077	0.0748498	0.924039	IA	1
GSM858084	GSE34942	Affymetrix	HG-U133_Plus_2	M	61.9			13.27	1	Diffuse						0.0588377	0.864829	0.0763333	IS	3
GSM858085	GSE34942	Affymetrix	HG-U133_Plus_2	F	50.3			96.33	0	Intestinal						0.0247213	0.0507767	0.924502	IA	1
GSM858086	GSE34942	Affymetrix	HG-U133_Plus_2	M	68.2			3.7	1							0.0602856	0.798211	0.141504	IS
GSM858087	GSE34942	Affymetrix	HG-U133_Plus_2	M	60.2			21.27	0	Intestinal						0.230693	0.704831	0.064476	IS	3
GSM858088	GSE34942	Affymetrix	HG-U133_Plus_2	M	57			47.23	0	Intestinal						0.162871	0.169806	0.667324	IA	3
GSM858089	GSE34942	Affymetrix	HG-U133_Plus_2	M	61			12.23	0	Diffuse						0.917383	0.0640501	0.0185671	IE	4
GSM858090	GSE34942	Affymetrix	HG-U133_Plus_2	M	66			19.43	1	Mixed						0.961175	0.0321869	0.00663796	IE	3
GSM858091	GSE34942	Affymetrix	HG-U133_Plus_2	M	70.3			16.6	1	Intestinal						0.532056	0.435206	0.0327379	IE	2
GSM858092	GSE34942	Affymetrix	HG-U133_Plus_2	M	76.4			4.67	0	Mixed						0.133784	0.726737	0.139479	IS	4
GSM858093	GSE34942	Affymetrix	HG-U133_Plus_2	F	83.6			38.8	1	Intestinal						0.0356159	0.0481171	0.916267	IA	2
GSM858094	GSE34942	Affymetrix	HG-U133_Plus_2	F	71			16.23	1	Intestinal						0.138584	0.05419	0.807226	IA	3
GSM858095	GSE34942	Affymetrix	HG-U133_Plus_2	M	77			112.5	0	Intestinal						0.0564575	0.286292	0.657251	IA	1
GSM858096	GSE34942	Affymetrix	HG-U133_Plus_2	M	74			103.6	0	Intestinal						0.628442	0.33864	0.0329177	IE	3
GSM858097	GSE34942	Affymetrix	HG-U133_Plus_2	M	84.6			96.4	0	Intestinal						0.0541851	0.31088	0.634935	IA	1
GSM858098	GSE34942	Affymetrix	HG-U133_Plus_2	F	62			25.17	1	Intestinal						0.0655907	0.772741	0.161668	IS	2
GSM858099	GSE34942	Affymetrix	HG-U133_Plus_2	M	71			93.7	0	Intestinal						0.0867253	0.445297	0.467977	IA	2
GSM858100	GSE34942	Affymetrix	HG-U133_Plus_2	M	60.5			23.77	1	Mixed						0.666506	0.202092	0.131402	IE	3
GSM858101	GSE34942	Affymetrix	HG-U133_Plus_2	M	68.9			16.4	1	Intestinal						0.0151153	0.43086	0.554025	IA	3
GSM858102	GSE34942	Affymetrix	HG-U133_Plus_2	F	73.4			15.67	0	Mixed						0.014237	0.269934	0.715829	IA	1
GSM858103	GSE34942	Affymetrix	HG-U133_Plus_2	M	53.8			25.1	1	Intestinal						0.0523913	0.732733	0.214875	IS	1
GSM858104	GSE34942	Affymetrix	HG-U133_Plus_2	M	81.9			18.67	0	Diffuse						0.864259	0.0763556	0.0593858	IE	2
GSM858105	GSE34942	Affymetrix	HG-U133_Plus_2	M	54			15.43	1	Intestinal						0.040358	0.0275491	0.932093	IA	2
GSM858106	GSE34942	Affymetrix	HG-U133_Plus_2	F	82			15.37	1	Intestinal						0.150792	0.35334	0.495869	IA	3
GSM858107	GSE34942	Affymetrix	HG-U133_Plus_2	F	70			15.7	1	Diffuse						0.140192	0.65256	0.207248	IS	4
GSM858108	GSE34942	Affymetrix	HG-U133_Plus_2	F	80			12.3	1	Intestinal						0.0250933	0.635226	0.33968	IS	3
GSM858109	GSE34942	Affymetrix	HG-U133_Plus_2	F	77			22.23	1	Intestinal						0.00376792	0.708672	0.28756	IS	3
GSM858110	GSE34942	Affymetrix	HG-U133_Plus_2	M	73			27.1	0	Intestinal						0.914529	0.073961	0.0115098	IE	1
GSM858111	GSE34942	Affymetrix	HG-U133_Plus_2	F	65			80.3	1	Intestinal						0.0412407	0.0660224	0.892737	IA	2
GSM858112	GSE34942	Affymetrix	HG-U133_Plus_2	M	67			72.6	0	Intestinal						0.0438074	0.058668	0.897525	IA	1
GSM858113	GSE34942	Affymetrix	HG-U133_Plus_2	F	68			9.7	1	Diffuse						0.778542	0.107453	0.114005	IE	3
GSM858114	GSE34942	Affymetrix	HG-U133_Plus_2	F	73			41.93	0	Intestinal						0.953844	0.0409592	0.00519703	IE	3
GSM858115	GSE34942	Affymetrix	HG-U133_Plus_2	M	73			81.63	0	Intestinal						0.344724	0.103364	0.551912	IA	2
GSM858116	GSE34942	Affymetrix	HG-U133_Plus_2	M	70			0.5	0	Intestinal						0.164507	0.21874	0.616753	IA	3
GSM858117	GSE34942	Affymetrix	HG-U133_Plus_2	F	62			2.97	0	Diffuse						0.785148	0.113001	0.101851	IE	3
GSM858118	GSE34942	Affymetrix	HG-U133_Plus_2	M	76			48.03	0	Intestinal						0.806489	0.160702	0.032809	IE	4
GSM858119	GSE34942	Affymetrix	HG-U133_Plus_2	F	55			126.83	0	Intestinal						0.892705	0.0994587	0.00783642	IE	1
GSM858120	GSE34942	Affymetrix	HG-U133_Plus_2	F	71.7			116.9	0	Intestinal						0.0772033	0.264818	0.657979	IA	2
GSM858121	GSE34942	Affymetrix	HG-U133_Plus_2	M	75.7			35.87	1	Diffuse						0.0777424	0.41725	0.505008	IA	3
GSM858122	GSE34942	Affymetrix	HG-U133_Plus_2	M	54.2			19.53	1							0.737972	0.237686	0.0243421	IE
GSM858123	GSE34942	Affymetrix	HG-U133_Plus_2	F	66			9.13	1	Intestinal						0.549161	0.297359	0.15348	IE	4
GSM858124	GSE34942	Affymetrix	HG-U133_Plus_2	F	75			5.57	0	Intestinal						0.187949	0.464255	0.347796	IS	4
GSM858125	GSE34942	Affymetrix	HG-U133_Plus_2	M	74.5			33.03	1	Intestinal						0.932153	0.0577058	0.0101412	IE	4
GSM858126	GSE34942	Affymetrix	HG-U133_Plus_2	M	79			15.83	1	Intestinal						0.538719	0.298788	0.162493	IE	3
GSM858127	GSE34942	Affymetrix	HG-U133_Plus_2	F	68			16.53	1	Intestinal						0.419189	0.529471	0.0513401	IS	4
GSM858128	GSE34942	Affymetrix	HG-U133_Plus_2	M	68.8			24.47	0	Intestinal						0.157764	0.401994	0.440242	IA	4
GSM858129	GSE34942	Affymetrix	HG-U133_Plus_2	M	72.6			2.5	1	Intestinal						0.029612	0.794386	0.176002	IS	3
GSM858130	GSE34942	Affymetrix	HG-U133_Plus_2	M	43			9.27	1	Diffuse						0.952786	0.0304122	0.0168021	IE	4
GSM858131	GSE34942	Affymetrix	HG-U133_Plus_2	M	84.4			26.87	0	Diffuse						0.46185	0.0678658	0.470284	IA	2
GSM858132	GSE34942	Affymetrix	HG-U133_Plus_2	M	69.5			136.1	0	Intestinal						0.509848	0.192939	0.297213	IE	1
GSM858133	GSE34942	Affymetrix	HG-U133_Plus_2	M	71			106.27	1	Intestinal						0.253563	0.590158	0.156279	IS	4
GSM858134	GSE34942	Affymetrix	HG-U133_Plus_2	M	62.5			136.93	0	Intestinal						0.00520211	0.0290765	0.965721	IA	1
GSM858135	GSE34942	Affymetrix	HG-U133_Plus_2	M	68.8			11.6	0	Intestinal						0.0555319	0.851567	0.0929007	IS	2
GSM858136	GSE34942	Affymetrix	HG-U133_Plus_2	M	66.5			10.57	0	Diffuse						0.649516	0.0949423	0.255542	IE	4
GSM858137	GSE34942	Affymetrix	HG-U133_Plus_2	F	81.9			2.97	0	Diffuse						0.240679	0.23316	0.526162	IA	4
TCGA-3M-AB46	TCGA-STAD	RNAseq	Illumina HiSeq 2000	M	70			58.83	0	Mixed		-4.15412	-4.88451	0.73039	Low	0.413405	0.15439	0.432206	IA	1				15	0	NOS	0
TCGA-3M-AB47	TCGA-STAD	RNAseq	Illumina HiSeq 2000	M	51				1	Mixed		-3.05424	10.0521	-13.1063	Low	0.700334	0.186826	0.11284	IE	3				15	11	NOS	0
TCGA-B7-5818	TCGA-STAD	RNAseq	Illumina HiSeq 2000	M	62			11.87	0	Diffuse		4.89351	-12.6991	17.5926	High	0.0652056	0.130933	0.803861	IA	1						Body	0	1		EBV	1
TCGA-B7-A5TI	TCGA-STAD	RNAseq	Illumina HiSeq 2000	M	52			19.83	0	Diffuse		-1.40348	1.61128	-3.01476	Low	0.266692	0.261658	0.47165	IA	3				20	18	Body	1
TCGA-B7-A5TJ	TCGA-STAD	RNAseq	Illumina HiSeq 2000	M	74			11.17	0	Intestinal		-6.47546	-2.86895	-3.60652	Low	0.490327	0.300575	0.209098	IE	2						Body	1
TCGA-B7-A5TK	TCGA-STAD	RNAseq	Illumina HiSeq 2000	M	51			9.6	0	Intestinal		12.6294	8.41757	4.21181	Low	0.0821908	0.0624565	0.855353	IA	3							0
TCGA-B7-A5TN	TCGA-STAD	RNAseq	Illumina HiSeq 2000	M	60			9.57	0	Mixed		-2.47048	5.14348	-7.61396	Low	0.537216	0.177691	0.285093	IE	2						Body	0
TCGA-BR-4187	TCGA-STAD	RNAseq	Illumina HiSeq 2000	M	56			4.7	1	Mixed		-0.210873	20.107	-20.3179	Low	0.87882	0.102865	0.0183154	IE							Antrum	0	0		GS	0
TCGA-BR-4191	TCGA-STAD	RNAseq	Illumina HiSeq 2000	M	72			18.6	1	Mixed		2.25302	-1.5883	3.84132	Low	0.179778	0.724526	0.095695	IS					8	3		0	0		CIN	0
TCGA-BR-4201	TCGA-STAD	RNAseq	Illumina HiSeq 2000	F	66			31.33	1	Mixed		3.22104	8.60792	-5.38687	Low	0.139412	0.70155	0.159038	IS							Cardia	1	0		MSI	0
TCGA-BR-4253	TCGA-STAD	RNAseq	Illumina HiSeq 2000	F	80			4.13	1	Mixed		14.0321	-11.7188	25.7509	High	0.0207673	0.0367438	0.942489	IA	2				8	3	Body	0	1		EBV	0
TCGA-BR-4256	TCGA-STAD	RNAseq	Illumina HiSeq 2000	M	80			9.47	1	Mixed		8.07948	12.4342	-4.35473	Low	0.0667768	0.459461	0.473762	IA					8	3	Antrum	1	0		MSI	1
TCGA-BR-4257	TCGA-STAD	RNAseq	Illumina HiSeq 2000	F	79			9.8	1	Mixed		3.82917	-0.988593	4.81776	Low	0.145537	0.383647	0.470816	IA							Antrum	1	0		MSI	0
TCGA-BR-4267	TCGA-STAD	RNAseq	Illumina HiSeq 2000	M	51			6.27	1	Mixed		-0.728588	-5.63912	4.91053	Low	0.187113	0.605304	0.207583	IS	1				6	0		0	0		CIN	0
TCGA-BR-4279	TCGA-STAD	RNAseq	Illumina HiSeq 2000	M	43			9.7	1	Mixed		1.94182	16.8206	-14.8788	Low	0.472402	0.494083	0.0335156	IS	2				6	3		0	0		GS	0
TCGA-BR-4280	TCGA-STAD	RNAseq	Illumina HiSeq 2000	F	78			6.7	1	Mixed		2.67949	-12.8021	15.4816	High	0.11568	0.195007	0.689312	IA	2				6	1		1	0		MSI	0
TCGA-BR-4294	TCGA-STAD	RNAseq	Illumina HiSeq 2000	M	65			0	0	Intestinal		-11.641	0.0807056	-11.7218	Low	0.39849	0.259259	0.34225	IE							Body	0	0		CIN	0
TCGA-BR-4357	TCGA-STAD	RNAseq	Illumina HiSeq 2000	M	58			0	0	Mixed		4.901	-1.15446	6.05546	Low	0.112065	0.606937	0.280998	IS							Body	0	0		CIN	1
TCGA-BR-4361	TCGA-STAD	RNAseq	Illumina HiSeq 2000	F	66			0	0	Mixed		4.22261	2.05003	2.17258	Low	0.205257	0.149103	0.645641	IA	3				8	0		1	0		MSI	1
TCGA-BR-4363	TCGA-STAD	RNAseq	Illumina HiSeq 2000	F	60			0	0	Mixed		3.6335	2.26544	1.36806	Low	0.163213	0.234457	0.60233	IA							Body	1	0		MSI	1
TCGA-BR-4366	TCGA-STAD	RNAseq	Illumina HiSeq 2000	M	87			0	0	Mixed		-4.62828	-2.31043	-2.31785	Low	0.199913	0.633898	0.166189	IS							Antrum	0	0		CIN	1
TCGA-BR-4367	TCGA-STAD	RNAseq	Illumina HiSeq 2000	M	78			0	0	Mixed		5.83552	3.58389	2.25163	Low	0.149646	0.666684	0.183669	IS					8	2	Antrum	0	0		CIN
TCGA-BR-4368	TCGA-STAD	RNAseq	Illumina HiSeq 2000	F	78			0	0	Mixed		3.93255	5.70806	-1.77551	Low	0.197871	0.283071	0.519058	IA	3				12	8	Antrum	1	0		MSI	0
TCGA-BR-4369	TCGA-STAD	RNAseq	Illumina HiSeq 2000	M	75			0	0	Mixed		-2.31611	0.898933	-3.21504	Low	0.601299	0.253752	0.144949	IE							Cardia	0	0		CIN	0
TCGA-BR-4370	TCGA-STAD	RNAseq	Illumina HiSeq 2000	F	74			0	0	Mixed		3.80329	10.0043	-6.20104	Low	0.16767	0.788848	0.0434818	IS							Antrum	1	0		MSI	0
TCGA-BR-4371	TCGA-STAD	RNAseq	Illumina HiSeq 2000	F	71			0	0	Mixed		-0.743723	-11.7903	11.0466	High	0.29214	0.314447	0.393414	IA								0	0		GS	0
TCGA-BR-6452	TCGA-STAD	RNAseq	Illumina HiSeq 2000	F	78			35.17	0	Mixed		4.46457	-5.133	9.59757	High	0.0492783	0.139257	0.811465	IA	2				5	0	Body	1	0		MSI	0
TCGA-BR-6453	TCGA-STAD	RNAseq	Illumina HiSeq 2000	M	54			16.17	0	Mixed		1.91108	7.14203	-5.23095	Low	0.70082	0.219095	0.0800848	IE	2				2	1	Body	0	0		GS	0
TCGA-BR-6454	TCGA-STAD	RNAseq	Illumina HiSeq 2000	M	58			0	0	Mixed		7.25076	0.175689	7.07507	Low	0.158315	0.107271	0.734414	IA	2				5	0	Cardia	0	0		CIN	0
TCGA-BR-6455	TCGA-STAD	RNAseq	Illumina HiSeq 2000	M	59			14.07	1	Mixed		3.71883	-1.0343	4.75313	Low	0.0470135	0.054206	0.89878	IA	2				19	2	Body	0	1		EBV	0
TCGA-BR-6456	TCGA-STAD	RNAseq	Illumina HiSeq 2000	F	74			17.53	1	Mixed		1.86309	13.1226	-11.2595	Low	0.156268	0.624604	0.219128	IS	2				4	2	Body	0	0		CIN	1
TCGA-BR-6457	TCGA-STAD	RNAseq	Illumina HiSeq 2000	M	69			13.87	0	Mixed		-0.151421	20.2676	-20.419	Low	0.910689	0.0598042	0.0295065	IE	2				15	0	Body	0	0		GS	1
TCGA-BR-6458	TCGA-STAD	RNAseq	Illumina HiSeq 2000	F	57			19.6	1	Mixed		3.69556	3.94103	-0.245466	Low	0.144764	0.166991	0.688244	IA	2				15	1	Body	0	0		CIN	1
TCGA-BR-6563	TCGA-STAD	RNAseq	Illumina HiSeq 2000	M	60			22.63	0	Mixed		1.95648	14.9281	-12.9716	Low	0.85358	0.0936551	0.052765	IE	2				3	1	Antrum	0	0		GS	0
TCGA-BR-6564	TCGA-STAD	RNAseq	Illumina HiSeq 2000	F	46			26.47	1	Diffuse		-2.17987	22.5572	-24.7371	Low	0.890073	0.0807632	0.0291637	IE	3				7	3	Body	0	0		CIN	0
TCGA-BR-6565	TCGA-STAD	RNAseq	Illumina HiSeq 2000	M	67			9.3	1	Mixed		5.80972	4.58789	1.22182	Low	0.0578008	0.129615	0.812584	IA	2				1	0	Body	0	0		CIN	1
TCGA-BR-6566	TCGA-STAD	RNAseq	Illumina HiSeq 2000	F	64			33.23	0	Mixed		4.17641	-3.64845	7.82486	High	0.209583	0.205744	0.584672	IA	2				3	0	Body	1	0		MSI	0
TCGA-BR-6705	TCGA-STAD	RNAseq	Illumina HiSeq 2000	F	68			25.97	1	Mixed		-2.79953	15.4435	-18.243	Low	0.598016	0.300077	0.101908	IE	3				12	9	Body	0	0		GS	0
TCGA-BR-6707	TCGA-STAD	RNAseq	Illumina HiSeq 2000	M	75			16.37	0	Mixed		6.49595	-6.74788	13.2438	High	0.116974	0.0377839	0.845242	IA	2				15	0	Body	0	1		EBV	0
TCGA-BR-6709	TCGA-STAD	RNAseq	Illumina HiSeq 2000	F	57			12.33	1	Mixed		7.34403	1.61734	5.7267	Low	0.0426851	0.295395	0.66192	IA	3				15	15	Cardia	0
TCGA-BR-6801	TCGA-STAD	RNAseq	Illumina HiSeq 2000	M	70			40.77	0	Mixed		-4.28792	6.50311	-10.791	Low	0.343957	0.472132	0.183911	IS	2				8	0	Body	0	0		GS	0
TCGA-BR-6802	TCGA-STAD	RNAseq	Illumina HiSeq 2000	M	65			31.33	0	Mixed		9.24531	-3.5464	12.7917	High	0.0354068	0.0326649	0.931928	IA	3				3	3	Body	1	0		MSI	0
TCGA-BR-6803	TCGA-STAD	RNAseq	Illumina HiSeq 2000	F	54			31.63	0	Diffuse		0.188022	21.2032	-21.0152	Low	0.884064	0.0924865	0.0234499	IE	2				5	0	Body	0	0		GS	1
TCGA-BR-6852	TCGA-STAD	RNAseq	Illumina HiSeq 2000	F	64			45.57	0	Mixed		11.0125	-4.80779	15.8202	High	0.0116763	0.0249731	0.963351	IA	2				15	0	Cardia	1	0		MSI	1
TCGA-BR-7196	TCGA-STAD	RNAseq	Illumina HiSeq 2000	M	64			22.2	0	Mixed		5.28683	15.0941	-9.80723	Low	0.5231	0.0858499	0.39105	IE	4				15	11	Cardia	0	1		EBV	0
TCGA-BR-7197	TCGA-STAD	RNAseq	Illumina HiSeq 2000	M	69			9.33	0	Mixed		-8.19723	3.47903	-11.6763	Low	0.324964	0.420493	0.254543	IS	2				15	0	Antrum	0	0		CIN	1
TCGA-BR-7704	TCGA-STAD	RNAseq	Illumina HiSeq 2000	F	69			35.73	0	Intestinal		7.23342	-4.50775	11.7412	High	0.105559	0.0743207	0.82012	IA	2				3	0	Body	0
TCGA-BR-7707	TCGA-STAD	RNAseq	Illumina HiSeq 2000	F	69			36.33	0	Mixed		7.11105	-8.2704	15.3814	High	0.0190641	0.0289331	0.952003	IA	1				2	0	Body	1	0		MSI	1
TCGA-BR-7715	TCGA-STAD	RNAseq	Illumina HiSeq 2000	M	65			34.1	0	Mixed		-3.53214	6.98848	-10.5206	Low	0.262097	0.298058	0.439845	IA	2				9	0	Body	0	0		CIN	1
TCGA-BR-7716	TCGA-STAD	RNAseq	Illumina HiSeq 2000	F	62			40.33	0	Mixed		5.82348	3.31773	2.50575	Low	0.255401	0.155164	0.589435	IA	2				4	1	Body	0	0		CIN	1
TCGA-BR-7717	TCGA-STAD	RNAseq	Illumina HiSeq 2000	M	63			18.4	1	Mixed		-3.14541	4.83172	-7.97713	Low	0.261437	0.39171	0.346853	IS	3				6	2	Cardia	0	0		CIN	0
TCGA-BR-7722	TCGA-STAD	RNAseq	Illumina HiSeq 2000	M	62			15.53	1	Mixed		-4.22348	0.660972	-4.88446	Low	0.694096	0.207369	0.0985349	IE	2				15	5	Cardia	0	0		GS	0
TCGA-BR-7723	TCGA-STAD	RNAseq	Illumina HiSeq 2000	M	59			29.13	1	Mixed		0.846639	3.50341	-2.65677	Low	0.180261	0.486987	0.332752	IS	3				15	8	Body	0	0		CIN	1
TCGA-BR-7851	TCGA-STAD	RNAseq	Illumina HiSeq 2000	M	74				0	Intestinal		1.24944	1.01534	0.234095	Low	0.0873814	0.178132	0.734486	IA	2				10	0	Body	1	0		MSI	0
TCGA-BR-7901	TCGA-STAD	RNAseq	Illumina HiSeq 2000	M	74			3.5	1	Mixed		0.171317	10.2472	-10.0759	Low	0.47785	0.467079	0.0550716	IE	2				15	2	Cardia	0	0		CIN	1
TCGA-BR-7957	TCGA-STAD	RNAseq	Illumina HiSeq 2000	F	50			9.2	1	Intestinal		-3.42865	17.2467	-20.6754	Low	0.79345	0.093632	0.112918	IE	4				8	7	Body	0	0		GS	0
TCGA-BR-7958	TCGA-STAD	RNAseq	Illumina HiSeq 2000	M	60			29.97	0	Mixed		10.6837	-0.753328	11.437	High	0.0549536	0.0288983	0.916148	IA	3				4	0	Body	0	1		EBV	0
TCGA-BR-7959	TCGA-STAD	RNAseq	Illumina HiSeq 2000	M	59			33.67	0	Intestinal		-1.68785	15.0051	-16.6929	Low	0.70296	0.209354	0.0876861	IE	2				7	1	Cardia	0	0		CIN	0
TCGA-BR-8058	TCGA-STAD	RNAseq	Illumina HiSeq 2000	F	53			37.77	0	Mixed		5.16769	6.60208	-1.43439	Low	0.637256	0.165449	0.197295	IE	3				8	3	Antrum	0	0		GS	0
TCGA-BR-8059	TCGA-STAD	RNAseq	Illumina HiSeq 2000	M	72			14.63	1	Intestinal		-3.13214	10.6433	-13.7755	Low	0.324747	0.424947	0.250307	IS	3				7	1	Body	1	0		MSI	0
TCGA-BR-8060	TCGA-STAD	RNAseq	Illumina HiSeq 2000	F	75			11.6	1	Mixed		1.62676	9.31573	-7.68898	Low	0.143821	0.685149	0.171031	IS	2				4	4	Cardia	0
TCGA-BR-8077	TCGA-STAD	RNAseq	Illumina HiSeq 2000	F	58			0.7	0	Intestinal		2.76066	-3.27349	6.03415	Low	0.268136	0.191095	0.540769	IA	3				7	2	Body	0	0		CIN	1
TCGA-BR-8080	TCGA-STAD	RNAseq	Illumina HiSeq 2000	F	72			9.73	1	Intestinal		0.675063	14.8881	-14.2131	Low	0.405402	0.516579	0.0780193	IS	3				12	10	Body	0	0		CIN	1
TCGA-BR-8081	TCGA-STAD	RNAseq	Illumina HiSeq 2000	F	71			32.7	0	Mixed		7.7619	1.02026	6.74164	Low	0.137637	0.103696	0.758667	IA	2				5	0	Body	1	0		MSI	1
TCGA-BR-8284	TCGA-STAD	RNAseq	Illumina HiSeq 2000	F	72			8.17	1	Intestinal		3.62727	3.94045	-0.313173	Low	0.125962	0.152618	0.72142	IA	3				9	9	Antrum	1	0		MSI	0
TCGA-BR-8286	TCGA-STAD	RNAseq	Illumina HiSeq 2000	M	49			29.83	0	Mixed		0.361208	-2.42523	2.78644	Low	0.197173	0.352305	0.450522	IA	2				5	0	Antrum	0	0		CIN	1
TCGA-BR-8289	TCGA-STAD	RNAseq	Illumina HiSeq 2000	M	57			2.7	1	Intestinal		-5.27168	6.7327	-12.0044	Low	0.556365	0.210956	0.232679	IE	4				11	11	Body	0	0		CIN	1
TCGA-BR-8291	TCGA-STAD	RNAseq	Illumina HiSeq 2000	M	61			20.23	1	Diffuse		-0.694404	12.6267	-13.3211	Low	0.877238	0.0847111	0.038051	IE	2				6	1	Antrum	0	0		CIN	0
TCGA-BR-8295	TCGA-STAD	RNAseq	Illumina HiSeq 2000	F	60			2.23	1	Mixed		-10.6796	-5.79775	-4.88184	Low	0.249782	0.311266	0.438953	IA	2				5	0	Body	0	0		CIN	1
TCGA-BR-8296	TCGA-STAD	RNAseq	Illumina HiSeq 2000	F	58			15.8	1	Intestinal		-1.08086	-4.14225	3.06139	Low	0.499119	0.267851	0.23303	IE	3				7	6	Body	0	0		CIN	1
TCGA-BR-8297	TCGA-STAD	RNAseq	Illumina HiSeq 2000	M	58			7.5	0	Diffuse		-2.17908	21.9964	-24.1755	Low	0.656919	0.28156	0.0615205	IE	3				11	11	Body	0	0		CIN	1
TCGA-BR-8361	TCGA-STAD	RNAseq	Illumina HiSeq 2000	F	71			31.53	0	Mixed		4.06027	-10.1045	14.1648	High	0.0692541	0.0769562	0.85379	IA	3				10	6	Body	1	0		MSI	1
TCGA-BR-8364	TCGA-STAD	RNAseq	Illumina HiSeq 2000	F	42			22.5	0	Diffuse		-1.32563	21.1206	-22.4462	Low	0.923	0.0493902	0.0276096	IE	2				11	3	Body	0	0		GS	0
TCGA-BR-8365	TCGA-STAD	RNAseq	Illumina HiSeq 2000	F	70			17.77	1	Mixed		-1.90817	23.0741	-24.9823	Low	0.939271	0.0458378	0.0148909	IE	2				15	0	Body	0	0		CIN	0
TCGA-BR-8366	TCGA-STAD	RNAseq	Illumina HiSeq 2000	F	80			0.97	0	Mixed		8.29078	2.37325	5.91753	Low	0.168108	0.117431	0.714462	IA	2				15	0	Body	0	1		EBV	0
TCGA-BR-8367	TCGA-STAD	RNAseq	Illumina HiSeq 2000	M	55			26.7	1	Mixed		-4.51441	12.42	-16.9344	Low	0.602241	0.136627	0.261132	IE	3				15	9	Body	0	0		GS	0
TCGA-BR-8368	TCGA-STAD	RNAseq	Illumina HiSeq 2000	F	84			4.37	0	Mixed		0.643322	-13.7907	14.434	High	0.0765907	0.170453	0.752956	IA	1				15	0	Body	1	0		MSI	0
TCGA-BR-8369	TCGA-STAD	RNAseq	Illumina HiSeq 2000	F	76			14.23	0	Mixed		-7.75692	8.7238	-16.4807	Low	0.701486	0.217857	0.0806576	IE	3				15	7	Antrum	0	0		CIN	1
TCGA-BR-8371	TCGA-STAD	RNAseq	Illumina HiSeq 2000	M	62			11.97	1	Mixed		-6.07197	22.0235	-28.0955	Low	0.909726	0.0470606	0.0432135	IE	3				15	10	Cardia	0	0		GS	0
TCGA-BR-8372	TCGA-STAD	RNAseq	Illumina HiSeq 2000	M	63			31.7	0	Mixed		6.49981	-9.13138	15.6312	High	0.0633861	0.0336411	0.902973	IA	3				17	8	Body	1	0		MSI	0
TCGA-BR-8373	TCGA-STAD	RNAseq	Illumina HiSeq 2000	F	65			15	0	Intestinal		-4.16505	5.46542	-9.63047	Low	0.573781	0.353768	0.072451	IE	2				15	2	Body	0	0		CIN	0
TCGA-BR-8380	TCGA-STAD	RNAseq	Illumina HiSeq 2000	M	55				1	Mixed		-4.52203	22.8894	-27.4114	Low	0.630673	0.322662	0.0466648	IE	2				15	11	Antrum	0	0		GS	0
TCGA-BR-8381	TCGA-STAD	RNAseq	Illumina HiSeq 2000	M	51			7.47	0	Mixed		5.81762	-2.52053	8.33816	High	0.109353	0.0622759	0.828371	IA	2				15	1	Body	0	1		EBV	0
TCGA-BR-8382	TCGA-STAD	RNAseq	Illumina HiSeq 2000	F	67			25.4	1	Mixed		6.54434	-1.06361	7.60794	Low	0.15019	0.0621498	0.78766	IA	3				15	9	Antrum	1	0		MSI	0
TCGA-BR-8384	TCGA-STAD	RNAseq	Illumina HiSeq 2000	M	69			3.77	0	Mixed		-2.25918	23.5504	-25.8096	Low	0.906903	0.0840021	0.00909439	IE	3				18	6	Antrum	0	0		GS	0
TCGA-BR-8483	TCGA-STAD	RNAseq	Illumina HiSeq 2000	M	59			5.47	0	Intestinal		-4.83144	-1.31451	-3.51693	Low	0.489838	0.21283	0.297332	IE	3				15	4	Antrum	0	0		CIN	1
TCGA-BR-8484	TCGA-STAD	RNAseq	Illumina HiSeq 2000	M	61			25.53	1	Mixed		3.6906	0.878664	2.81193	Low	0.533635	0.14736	0.319005	IE	2				7	2	Body	0	0		CIN	1
TCGA-BR-8485	TCGA-STAD	RNAseq	Illumina HiSeq 2000	F	68			9.33	0	Mixed		0.750667	3.96881	-3.21814	Low	0.594816	0.214404	0.19078	IE	3				13	7	Body	0	0		CIN	0
TCGA-BR-8486	TCGA-STAD	RNAseq	Illumina HiSeq 2000	F	90			20.5	0	Mixed		1.86638	1.74745	0.118927	Low	0.203371	0.50383	0.292799	IS	1				5	0	Body	0	0		CIN	1
TCGA-BR-8487	TCGA-STAD	RNAseq	Illumina HiSeq 2000	F	64			1.13	0	Mixed		1.47538	-11.5246	13	High	0.198775	0.119489	0.681736	IA	2				15	0	Antrum	1	0		MSI	1
TCGA-BR-8588	TCGA-STAD	RNAseq	Illumina HiSeq 2000	F	55			12.97	0	Mixed		2.27536	8.98259	-6.70723	Low	0.606996	0.173664	0.21934	IE	2				6	0	Body	0	0		GS	0
TCGA-BR-8589	TCGA-STAD	RNAseq	Illumina HiSeq 2000	M	56			27.5	0	Mixed		8.56437	-16.1599	24.7243	High	0.100932	0.0256838	0.873385	IA	3				8	1	Body	0	1		EBV	0
TCGA-BR-8590	TCGA-STAD	RNAseq	Illumina HiSeq 2000	M	62			9.47	1	Mixed		-0.254417	12.0183	-12.2727	Low	0.783514	0.159647	0.056839	IE	3				7	5	Body	0	0		GS	1
TCGA-BR-8591	TCGA-STAD	RNAseq	Illumina HiSeq 2000	M	79			28.53	0	Mixed		4.35291	-1.49744	5.85035	Low	0.0784493	0.0915856	0.829965	IA	3				14	14	Antrum	1	0		MSI	0
TCGA-BR-8592	TCGA-STAD	RNAseq	Illumina HiSeq 2000	F	63			6.37	1	Diffuse		-3.31089	22.2938	-25.6047	Low	0.937146	0.0502659	0.0125885	IE	3				3	1	Body	0	0		GS	0
TCGA-BR-8676	TCGA-STAD	RNAseq	Illumina HiSeq 2000	M	59			7.63	0	Intestinal		2.52333	-10.3653	12.8886	High	0.205456	0.137603	0.656941	IA	3				10	10	Antrum	0	1		EBV	0
TCGA-BR-8677	TCGA-STAD	RNAseq	Illumina HiSeq 2000	F	74			27.1	0	Mixed		6.37029	7.34413	-0.973841	Low	0.319877	0.0752062	0.604917	IA	3				15	8	Antrum	0	0		GS	0
TCGA-BR-8678	TCGA-STAD	RNAseq	Illumina HiSeq 2000	M	76			25.13	0	Mixed		1.36148	-4.79857	6.16005	Low	0.0456616	0.0608995	0.893439	IA	1				12	0	Body	0	0		CIN	1
TCGA-BR-8679	TCGA-STAD	RNAseq	Illumina HiSeq 2000	F	63			0	0	Mixed		-4.13245	1.93986	-6.0723	Low	0.407039	0.150374	0.442588	IA	1				11	0	Body	0	0		CIN	1
TCGA-BR-8680	TCGA-STAD	RNAseq	Illumina HiSeq 2000	M	45			32.4	0	Intestinal		-8.06193	-12.8211	4.75919	Low	0.0822593	0.221948	0.695793	IA	4				10	3	Antrum	0	0		GS	0
TCGA-BR-8682	TCGA-STAD	RNAseq	Illumina HiSeq 2000	M	52			33.03	0	Intestinal		-4.40311	13.8443	-18.2474	Low	0.730838	0.259912	0.00925035	IE	2				5	0	Antrum	0	0		CIN	1
TCGA-BR-8683	TCGA-STAD	RNAseq	Illumina HiSeq 2000	M	75			10	1	Intestinal		-0.767531	5.90081	-6.66834	Low	0.412059	0.227467	0.360474	IE	3				5	3	Antrum	0	0		CIN	1
TCGA-BR-8686	TCGA-STAD	RNAseq	Illumina HiSeq 2000	M	69			21.17	1	Intestinal		2.92403	6.23448	-3.31045	Low	0.677052	0.112638	0.210311	IE	3				2	2	Antrum	0	1		EBV	0
TCGA-BR-8687	TCGA-STAD	RNAseq	Illumina HiSeq 2000	F	67			8.33	1	Mixed		-5.28782	3.55359	-8.8414	Low	0.687894	0.143795	0.168311	IE	3				9	5	Cardia	0	0		CIN	0
TCGA-BR-8690	TCGA-STAD	RNAseq	Illumina HiSeq 2000	F	54			10.83	0	Mixed		4.63991	-1.57879	6.2187	Low	0.23024	0.156898	0.612862	IA	3				10	10	Cardia	0	0		CIN	1
TCGA-BR-A44T	TCGA-STAD	RNAseq	Illumina HiSeq 2000	F	53			34.6	0	Diffuse		1.45076	15.2884	-13.8376	Low	0.757249	0.217333	0.0254182	IE	2				10	0	Cardia	0	0		GS	0
TCGA-BR-A44U	TCGA-STAD	RNAseq	Illumina HiSeq 2000	M	70			14.07	1	Mixed		-4.8399	-1.21766	-3.62224	Low	0.404863	0.225184	0.369954	IE	3				15	10	Antrum	0	0		CIN	1
TCGA-BR-A4CR	TCGA-STAD	RNAseq	Illumina HiSeq 2000	F	70			0	0	Mixed		-7.94954	-1.0512	-6.89834	Low	0.116747	0.237389	0.645863	IA	3				8	8	Body	0	0		CIN	1
TCGA-BR-A4CS	TCGA-STAD	RNAseq	Illumina HiSeq 2000	M	77			1.5	1	Mixed		-3.7408	-2.61592	-1.12488	Low	0.23498	0.631238	0.133782	IS	3				15	7	Body	0	0		CIN	1
TCGA-BR-A4IV	TCGA-STAD	RNAseq	Illumina HiSeq 2000	M	47			28.97	1	Diffuse		-5.16693	24.9688	-30.1357	Low	0.61752	0.353916	0.0285638	IE	3				9	3	Antrum	0	0		GS	0
TCGA-BR-A4J4	TCGA-STAD	RNAseq	Illumina HiSeq 2000	M	39			0.53	0	Mixed		2.60016	-2.23398	4.83413	Low	0.422122	0.30471	0.273168	IE	3				3	3	Antrum	0	1		EBV	0
TCGA-BR-A4J5	TCGA-STAD	RNAseq	Illumina HiSeq 2000	M	56			28.73	0	Intestinal		-3.30216	16.4163	-19.7185	Low	0.55703	0.365632	0.0773376	IE	2				5	1	Antrum	0	0		GS
TCGA-BR-A4J6	TCGA-STAD	RNAseq	Illumina HiSeq 2000	F	69			0.67	0	Mixed		-6.87095	5.01815	-11.8891	Low	0.555446	0.150682	0.293872	IE	2				10	0	Cardia	0	0		GS	0
TCGA-BR-A4J7	TCGA-STAD	RNAseq	Illumina HiSeq 2000	M	49			32.97	0	Intestinal		1.74629	17.0071	-15.2608	Low	0.473135	0.142949	0.383916	IE	3						Antrum	0	0		GS	0
TCGA-BR-A4J8	TCGA-STAD	RNAseq	Illumina HiSeq 2000	F	71			13.7	0	Mixed		-3.39735	10.2045	-13.6019	Low	0.696412	0.221118	0.0824702	IE	3				12	12	Cardia	0	0		CIN	1
TCGA-BR-A4J9	TCGA-STAD	RNAseq	Illumina HiSeq 2000	M	55			0.47	0	Mixed		-5.40837	24.8923	-30.3007	Low	0.642908	0.342396	0.0146968	IE	2				10	0	Antrum	0	0		GS
TCGA-BR-A4PF	TCGA-STAD	RNAseq	Illumina HiSeq 2000	M	72			1.17	0	Mixed		4.58189	-9.05048	13.6324	High	0.200257	0.15325	0.646493	IA	3				8	3	Antrum	0	0		CIN	1
TCGA-BR-A4QL	TCGA-STAD	RNAseq	Illumina HiSeq 2000	F	75			16.37	1	Mixed		-0.629275	-12.9339	12.3046	High	0.29484	0.125429	0.579731	IA	3				10	9	Antrum	1	0		MSI	0
TCGA-CD-5798	TCGA-STAD	RNAseq	Illumina HiSeq 2000	M	82			13.6	0	Intestinal		-1.94828	18.3321	-20.2803	Low	0.777611	0.178427	0.0439616	IE	2						Antrum	0	0		GS	0
TCGA-CD-5799	TCGA-STAD	RNAseq	Illumina HiSeq 2000	M	45			13.2	0	Intestinal		-3.96951	-2.37128	-1.59823	Low	0.155912	0.351376	0.492712	IA	2						Antrum	0	0		CIN	1
TCGA-CD-5800	TCGA-STAD	RNAseq	Illumina HiSeq 2000	F	51			13.33	0	Intestinal		-3.88251	-4.12653	0.244023	Low	0.166115	0.400541	0.433344	IA	2				3		Antrum	0	0		CIN	1
TCGA-CD-5801	TCGA-STAD	RNAseq	Illumina HiSeq 2000	M	69			13.37	1	Mixed		7.98945	-11.0298	19.0193	High	0.1121	0.102013	0.785888	IA	2				5		Antrum	0	1		EBV	0
TCGA-CD-5803	TCGA-STAD	RNAseq	Illumina HiSeq 2000	F	78			11.37	1	Mixed		6.7268	13.4748	-6.74801	Low	0.216136	0.199926	0.583939	IA	2						Antrum	0	0		GS	0
TCGA-CD-5804	TCGA-STAD	RNAseq	Illumina HiSeq 2000	M	90			12.27	0	Mixed		0.37096	7.29574	-6.92478	Low	0.290459	0.498583	0.210958	IS	2					1	Antrum	0	0		CIN	1
TCGA-CD-5813	TCGA-STAD	RNAseq	Illumina HiSeq 2000	M	60			12.57	1	Intestinal		1.98168	12.3032	-10.3215	Low	0.719609	0.191659	0.0887316	IE	2						Body	0	0		GS	1
TCGA-CD-8524	TCGA-STAD	RNAseq	Illumina HiSeq 2000	F	61			12.93	0	Intestinal		-1.39715	3.82262	-5.21977	Low	0.383657	0.167818	0.448525	IA	2						Antrum	0	0		CIN	1
TCGA-CD-8525	TCGA-STAD	RNAseq	Illumina HiSeq 2000	F	82			12.77	0	Intestinal		4.09159	-1.77004	5.86163	Low	0.07354	0.202655	0.723805	IA	2				2	2	Antrum	0	0		CIN	1
TCGA-CD-8526	TCGA-STAD	RNAseq	Illumina HiSeq 2000	F	73			12.7	0	Intestinal		0.316083	2.28382	-1.96774	Low	0.301174	0.162535	0.53629	IA	2				2	2	Body	0	0		CIN	1
TCGA-CD-8527	TCGA-STAD	RNAseq	Illumina HiSeq 2000	F	72			7.27	1	Intestinal		-1.50411	-3.04368	1.53957	Low	0.168244	0.152976	0.67878	IA	2				2		Antrum	0	0		CIN	0
TCGA-CD-8528	TCGA-STAD	RNAseq	Illumina HiSeq 2000	F	43			12.5	0	Mixed		-1.91349	-7.69837	5.78487	Low	0.117707	0.144631	0.737662	IA	3						Antrum	0	0		CIN	1
TCGA-CD-8529	TCGA-STAD	RNAseq	Illumina HiSeq 2000	M	65			12.47	0	Intestinal		3.72043	5.86928	-2.14885	Low	0.294625	0.463909	0.241466	IS	4						Antrum	0	0		CIN	0
TCGA-CD-8530	TCGA-STAD	RNAseq	Illumina HiSeq 2000	M	51			12.57	0	Diffuse		-3.37802	12.3862	-15.7642	Low	0.466016	0.32367	0.210314	IE	2						Body	0	0		CIN	1
TCGA-CD-8531	TCGA-STAD	RNAseq	Illumina HiSeq 2000	F	66			12.77	0	Diffuse		-0.854885	-6.68058	5.8257	Low	0.359757	0.350485	0.289758	IE	2				7	2	Body	0	0		GS	1
TCGA-CD-8532	TCGA-STAD	RNAseq	Illumina HiSeq 2000	M	52			11.8	1	Mixed		3.92405	1.10786	2.81619	Low	0.289579	0.452117	0.258304	IS	2						Cardia	0	0		GS	0
TCGA-CD-8533	TCGA-STAD	RNAseq	Illumina HiSeq 2000	M	48			15.6	0	Mixed		-8.74624	-3.21844	-5.52779	Low	0.180258	0.455636	0.364106	IS	2						Antrum	0
TCGA-CD-8534	TCGA-STAD	RNAseq	Illumina HiSeq 2000	M	41			12.23	0	Diffuse		-2.87028	3.53457	-6.40485	Low	0.517307	0.202403	0.280289	IE	2						Antrum	0	0		CIN	0
TCGA-CD-8535	TCGA-STAD	RNAseq	Illumina HiSeq 2000	M	59			13	0	Mixed		-7.3739	-6.62066	-0.753233	Low	0.140778	0.488378	0.370844	IS	2				5	5	Body	0	0		CIN	1
TCGA-CD-A486	TCGA-STAD	RNAseq	Illumina HiSeq 2000	M	68			6.4	1	Mixed		-3.00725	-3.14483	0.137579	Low	0.198524	0.550882	0.250594	IS	2						Cardia	0	0		CIN	1
TCGA-CD-A487	TCGA-STAD	RNAseq	Illumina HiSeq 2000	M	51			12.47	0	Diffuse		-3.99626	7.55665	-11.5529	Low	0.312226	0.257868	0.429906	IA	2				2	1	Antrum	0	0		CIN	1
TCGA-CD-A489	TCGA-STAD	RNAseq	Illumina HiSeq 2000	M	58			11.47	1	Diffuse		-3.03866	16.5042	-19.5429	Low	0.641597	0.309039	0.0493635	IE	2						Antrum	0	0		CIN	1
TCGA-CD-A48A	TCGA-STAD	RNAseq	Illumina HiSeq 2000	M	57			12.6	0	Mixed		-4.99149	-1.65493	-3.33656	Low	0.410699	0.258939	0.330363	IE	2						Cardia	0	0		CIN	1
TCGA-CD-A48C	TCGA-STAD	RNAseq	Illumina HiSeq 2000	F	79			11.77	1	Mixed		0.0411677	-0.0314751	0.0726428	Low	0.140683	0.604109	0.255208	IS	2						Antrum	0	0		CIN	1
TCGA-CD-A4MG	TCGA-STAD	RNAseq	Illumina HiSeq 2000	M	76			6.67	1	Diffuse		-2.32251	-2.89512	0.572612	Low	0.240599	0.338719	0.420682	IA	2						Cardia	1	0		MSI	0
TCGA-CD-A4MH	TCGA-STAD	RNAseq	Illumina HiSeq 2000	F	86			12.37	0	Mixed		-3.58487	-2.33496	-1.2499	Low	0.404444	0.27875	0.316806	IE	2						Antrum	0	0		CIN	1
TCGA-CG-4301	TCGA-STAD	RNAseq	Illumina HiSeq 2000	F	75			3.07	0	Mixed		-1.82491	5.39323	-7.21814	Low	0.733161	0.232363	0.0344758	IE	4				18	6	Cardia	0	0		CIN	0
TCGA-CG-4304	TCGA-STAD	RNAseq	Illumina HiSeq 2000	M	84				0	Mixed		-0.711815	-0.125027	-0.586788	Low	0.326983	0.616223	0.0567935	IS	1				18	0	Cardia	0	0		CIN	0
TCGA-CG-4305	TCGA-STAD	RNAseq	Illumina HiSeq 2000	M	69			16.17	0	Mixed		2.98908	-0.14072	3.1298	Low	0.179248	0.243253	0.577499	IA	2				41	2	Antrum	1	0		MSI	0
TCGA-CG-4306	TCGA-STAD	RNAseq	Illumina HiSeq 2000	M	90			1.03	1	Mixed		3.17226	-2.31057	5.48283	Low	0.0556506	0.817455	0.126895	IS	4						Antrum	1	0		MSI	0
TCGA-CG-4436	TCGA-STAD	RNAseq	Illumina HiSeq 2000	M	57			8.1	0	Intestinal		1.70121	-11.7727	13.4739	High	0.0315992	0.870935	0.0974654	IS	1				58	0	NOS	0	0		CIN	1
TCGA-CG-4437	TCGA-STAD	RNAseq	Illumina HiSeq 2000	M	83			8.17	0	Intestinal		4.97611	-3.21013	8.18624	High	0.0542009	0.12624	0.819559	IA	2				29	3	Cardia	0	0		CIN	0
TCGA-CG-4438	TCGA-STAD	RNAseq	Illumina HiSeq 2000	M	56			54.83	0	Intestinal		4.28735	-2.16519	6.45254	Low	0.22956	0.124852	0.645588	IA	3				35	14	Antrum	0	0		CIN	1
TCGA-CG-4440	TCGA-STAD	RNAseq	Illumina HiSeq 2000	F	68			4.07	1	Intestinal		-1.13989	-6.84622	5.70633	Low	0.0933669	0.562487	0.344146	IS	4				24	18	Body	0	0		CIN	1
TCGA-CG-4441	TCGA-STAD	RNAseq	Illumina HiSeq 2000	M	83			14.2	1	Intestinal		1.30944	-0.688189	1.99763	Low	0.103762	0.632982	0.263257	IS	2				16	14	Body	0	0		CIN	0
TCGA-CG-4442	TCGA-STAD	RNAseq	Illumina HiSeq 2000	M	85			0	0	Intestinal		-1.56608	-8.91956	7.35349	Low	0.255559	0.410493	0.333948	IS	1				27	0	Antrum	1	0		MSI	0
TCGA-CG-4443	TCGA-STAD	RNAseq	Illumina HiSeq 2000	M	68			30.4	0	Intestinal		-12.6733	-5.75169	-6.92162	Low	0.483799	0.266497	0.249704	IE	1				30	0	Body	0	0		CIN	0
TCGA-CG-4444	TCGA-STAD	RNAseq	Illumina HiSeq 2000	M	76			47.7	0	Diffuse		-0.482461	-0.0652145	-0.417246	Low	0.188761	0.585709	0.22553	IS	2				37	15	Body	0	0		CIN	1
TCGA-CG-4460	TCGA-STAD	RNAseq	Illumina HiSeq 2000	F	66			22.3	1	Intestinal		-1.19992	-0.011973	-1.18795	Low	0.146057	0.719532	0.134411	IS	4				33	2	Body	1
TCGA-CG-4462	TCGA-STAD	RNAseq	Illumina HiSeq 2000	F	72			0	1	Diffuse		-0.587601	14.0586	-14.6462	Low	0.152182	0.832891	0.0149273	IS	4				25	25		0	0		GS	0
TCGA-CG-4465	TCGA-STAD	RNAseq	Illumina HiSeq 2000	F	69			9.13	1	Diffuse		2.68452	-4.16901	6.85354	Low	0.143522	0.457925	0.398553	IS	4				27	21	Antrum	1	0		MSI	0
TCGA-CG-4466	TCGA-STAD	RNAseq	Illumina HiSeq 2000	F	81			19.23	0	Intestinal		-3.68353	-10.1265	6.44296	Low	0.201901	0.469016	0.329083	IS	1				13	0	Cardia	0	0		CIN	1
TCGA-CG-4469	TCGA-STAD	RNAseq	Illumina HiSeq 2000	M	70			7.17	1	Intestinal		-0.741826	-12.7984	12.0566	High	0.0413872	0.892557	0.0660558	IS	3				40	39	NOS	0	0		CIN	1
TCGA-CG-4475	TCGA-STAD	RNAseq	Illumina HiSeq 2000	M	76			23.3	0			-3.85757	9.02699	-12.8846	Low	0.0533132	0.92664	0.0200464	IS	2				20	2	NOS	0	0		CIN	0
TCGA-CG-4476	TCGA-STAD	RNAseq	Illumina HiSeq 2000	M	69			0	0	Diffuse		-0.857924	10.2285	-11.0864	Low	0.882034	0.0973098	0.020656	IE	3				33	12	Body	0	0		CIN	0
TCGA-CG-4477	TCGA-STAD	RNAseq	Illumina HiSeq 2000	F	58			31.4	0	Intestinal		5.93984	0.748402	5.19144	Low	0.16475	0.189853	0.645397	IA	1				17	0	Cardia	0	0		CIN	1
TCGA-CG-5716	TCGA-STAD	RNAseq	Illumina HiSeq 2000	M	86			0	0	Mixed		-2.4904	-0.985027	-1.50537	Low	0.399064	0.452693	0.148243	IS	4						Antrum	0
TCGA-CG-5717	TCGA-STAD	RNAseq	Illumina HiSeq 2000	M	58			7.07	1	Mixed		1.06344	4.66864	-3.6052	Low	0.45482	0.481777	0.0634034	IS	2				26	3	Cardia	0	0		GS	1
TCGA-CG-5718	TCGA-STAD	RNAseq	Illumina HiSeq 2000	F	78			36.5	1	Intestinal		1.38887	-5.37841	6.76728	Low	0.0722633	0.677228	0.250509	IS	2				39	3	Body	0	0		CIN	1
TCGA-CG-5719	TCGA-STAD	RNAseq	Illumina HiSeq 2000	F	54			1.03	0	Intestinal		-2.05583	9.43842	-11.4943	Low	0.344268	0.54876	0.106973	IS	4				15	0	Body	0	0		CIN	0
TCGA-CG-5720	TCGA-STAD	RNAseq	Illumina HiSeq 2000	M	71			1	1	Mixed		2.43295	0.567839	1.86511	Low	0.140812	0.731521	0.127668	IS	1				60	0	Cardia	0	0		GS	0
TCGA-CG-5721	TCGA-STAD	RNAseq	Illumina HiSeq 2000	M	58			6.1	0	Intestinal		12.9238	-3.17654	16.1004	High	0.0170074	0.0497067	0.933286	IA	3				24	1	Antrum	1	0		MSI	1
TCGA-CG-5722	TCGA-STAD	RNAseq	Illumina HiSeq 2000	F	67			1	0	Intestinal		7.04597	0.523203	6.52277	Low	0.19795	0.11537	0.686681	IA	4				21	15	Body	0	1		EBV	0
TCGA-CG-5723	TCGA-STAD	RNAseq	Illumina HiSeq 2000	M	83			106.53	0	Mixed		9.33489	-0.354249	9.68914	High	0.0659874	0.187176	0.746836	IA	2				31	1	Cardia	1	0		MSI	1
TCGA-CG-5724	TCGA-STAD	RNAseq	Illumina HiSeq 2000	M	59			12.2	1	Diffuse		3.31543	-6.41149	9.72692	High	0.0536626	0.590454	0.355884	IS	4				40	34	Antrum	0	0		CIN	0
TCGA-CG-5725	TCGA-STAD	RNAseq	Illumina HiSeq 2000	M	72			15.23	1	Mixed		-4.76068	-2.18917	-2.57152	Low	0.439758	0.286571	0.273671	IE	1				23	0	Cardia	0
TCGA-CG-5726	TCGA-STAD	RNAseq	Illumina HiSeq 2000	M	73			29.37	1	Intestinal		-2.67311	-12.7701	10.097	High	0.120148	0.205156	0.674696	IA	1				15	0	Antrum	1	0		MSI	1
TCGA-CG-5732	TCGA-STAD	RNAseq	Illumina HiSeq 2000	M	66			70	1	Intestinal		1.11392	-3.97522	5.08914	Low	0.346022	0.516187	0.137791	IS	3				31	17	Cardia	0	0		CIN	1
TCGA-CG-5734	TCGA-STAD	RNAseq	Illumina HiSeq 2000	M	68			8.1	1	Intestinal		4.38941	-2.43525	6.82466	Low	0.326256	0.535253	0.138491	IS	2					4	Body	0	0		GS	0
TCGA-D7-5577	TCGA-STAD	RNAseq	Illumina HiSeq 2000	F	53			26.07	1	Intestinal		9.6199	-8.23735	17.8573	High	0.0483463	0.0364055	0.915248	IA	3				34	19	Cardia	0	1		EBV	0
TCGA-D7-5578	TCGA-STAD	RNAseq	Illumina HiSeq 2000	M	80			12.83	0	Intestinal		1.80402	2.39233	-0.588308	Low	0.20494	0.341804	0.453256	IA	3				19	6	Body	0	0		CIN	1
TCGA-D7-6519	TCGA-STAD	RNAseq	Illumina HiSeq 2000	F	64			20.83	0	Diffuse		-2.94809	-0.867854	-2.08023	Low	0.189326	0.176615	0.634059	IA	2				16	2	Cardia	0	0		CIN	0
TCGA-D7-6520	TCGA-STAD	RNAseq	Illumina HiSeq 2000	M	53			19.1	0	Intestinal		-1.02318	6.04888	-7.07206	Low	0.352081	0.191039	0.45688	IA	2				24	14	Antrum	0	0		CIN	1
TCGA-D7-6521	TCGA-STAD	RNAseq	Illumina HiSeq 2000	M	65			18.8	0	Diffuse		0.774011	7.1101	-6.33609	Low	0.553673	0.386637	0.0596898	IE	2				17	15	Body	0	0		CIN	1
TCGA-D7-6522	TCGA-STAD	RNAseq	Illumina HiSeq 2000	M	58			18.87	0	Diffuse		5.67319	10.8397	-5.16647	Low	0.657797	0.266551	0.0756523	IE	1				11	0	Antrum	0	0		GS	0
TCGA-D7-6524	TCGA-STAD	RNAseq	Illumina HiSeq 2000	M	53			18.1	0	Diffuse		0.848233	10.8861	-10.0379	Low	0.070905	0.900053	0.0290416	IS	2				16	6	Antrum	0	0		GS	0
TCGA-D7-6525	TCGA-STAD	RNAseq	Illumina HiSeq 2000	M	58			13.53	1	Diffuse		-0.0558628	-0.981468	0.925605	Low	0.10328	0.189155	0.707565	IA	2				9	6	Cardia	0	0		CIN	1
TCGA-D7-6526	TCGA-STAD	RNAseq	Illumina HiSeq 2000	F	67			17.43	0	Intestinal		-5.88428	-2.88114	-3.00314	Low	0.188141	0.343506	0.468353	IA	3				19	3	Body	0	0		CIN	1
TCGA-D7-6527	TCGA-STAD	RNAseq	Illumina HiSeq 2000	M	62			10.4	1	Intestinal		-1.96996	1.42155	-3.39151	Low	0.363608	0.287602	0.34879	IE	2				14	1	Cardia	0	0		CIN	1
TCGA-D7-6528	TCGA-STAD	RNAseq	Illumina HiSeq 2000	F	70			15.43	0	Intestinal		-2.16739	-12.2293	10.0619	High	0.0541296	0.327575	0.618295	IA	1				26	0	Body	0	0		CIN	1
TCGA-D7-6815	TCGA-STAD	RNAseq	Illumina HiSeq 2000	F	70			16.2	0	Intestinal		-3.52289	-2.88009	-0.642804	Low	0.211944	0.485054	0.303002	IS	2				19	5	Body	0	0		CIN	1
TCGA-D7-6818	TCGA-STAD	RNAseq	Illumina HiSeq 2000	M	53			12.53	1	Diffuse		-1.31013	8.66899	-9.97912	Low	0.146174	0.670813	0.183013	IS	3				22	11	Body	0	0		CIN	1
TCGA-D7-6822	TCGA-STAD	RNAseq	Illumina HiSeq 2000	M	77			12.5	0	Intestinal		-0.292089	-5.26504	4.97295	Low	0.248091	0.285895	0.466014	IA	1				7	0	Body	0	0		CIN	1
TCGA-D7-8570	TCGA-STAD	RNAseq	Illumina HiSeq 2000	M	44			25.07	0	Intestinal		7.10153	-3.7662	10.8677	High	0.169162	0.15115	0.679688	IA	3				24	13	Cardia	0	1		EBV	0
TCGA-D7-8572	TCGA-STAD	RNAseq	Illumina HiSeq 2000	M	57			17.03	0	Mixed		1.00321	5.14766	-4.14445	Low	0.0730429	0.669421	0.257536	IS	2				10	6	Body	0	0		GS	0
TCGA-D7-8573	TCGA-STAD	RNAseq	Illumina HiSeq 2000	M	57			19.77	0	Intestinal		-0.776967	-15.6511	14.8741	High	0.152883	0.133027	0.71409	IA	2				20	0	Body	0	1		EBV	0
TCGA-D7-8574	TCGA-STAD	RNAseq	Illumina HiSeq 2000	M	72			17.43	0	Mixed		0.832309	9.17692	-8.34461	Low	0.83852	0.108084	0.0533954	IE	3				16	13	Antrum	0	0		GS	0
TCGA-D7-8575	TCGA-STAD	RNAseq	Illumina HiSeq 2000	M	75			18.47	1	Intestinal		-3.5554	-4.52122	0.965816	Low	0.374624	0.602959	0.022417	IS	3				15	6	Body	0	0		CIN	0
TCGA-D7-8576	TCGA-STAD	RNAseq	Illumina HiSeq 2000	F	54			14.87	1	Intestinal		-3.23229	-2.00597	-1.22633	Low	0.634858	0.177525	0.187617	IE	3				15	15	Antrum	0	0		CIN	1
TCGA-D7-8578	TCGA-STAD	RNAseq	Illumina HiSeq 2000	M	72			21.43	0	Mixed		-2.92362	10.0675	-12.9911	Low	0.719606	0.234739	0.0456552	IE	1				3	0	Antrum	0	0		CIN	1
TCGA-D7-8579	TCGA-STAD	RNAseq	Illumina HiSeq 2000	F	66			21.2	0	Intestinal		-2.88931	16.1689	-19.0582	Low	0.519044	0.464383	0.0165737	IE	2				14	4	Antrum	0	0		GS	0
TCGA-D7-A4YU	TCGA-STAD	RNAseq	Illumina HiSeq 2000	M	73			16.67	0	Intestinal		7.66472	3.33462	4.3301	Low	0.0451035	0.0492544	0.905642	IA	3				25	25	Body	0	0		CIN	1
TCGA-D7-A4YX	TCGA-STAD	RNAseq	Illumina HiSeq 2000	M	63			36.93	0	Mixed		8.41455	-15.0834	23.4979	High	0.0394811	0.0124528	0.948066	IA	2				19	1	Body	0	1		EBV	0
TCGA-D7-A4Z0	TCGA-STAD	RNAseq	Illumina HiSeq 2000	F	60			14.97	0	Intestinal		-1.7403	8.07116	-9.81146	Low	0.732701	0.244072	0.023227	IE	2				10	3	Antrum	0	0		GS	0
TCGA-D7-A6EV	TCGA-STAD	RNAseq	Illumina HiSeq 2000	F	71			11.4	0	Mixed		-4.4138	-11.6631	7.2493	Low	0.0733297	0.189517	0.737153	IA	2				17	3	Antrum	0
TCGA-D7-A6EX	TCGA-STAD	RNAseq	Illumina HiSeq 2000	F	72			2.87	0	Intestinal		-7.3334	5.42125	-12.7547	Low	0.504546	0.205339	0.290116	IE	3				10	4	Antrum	0
TCGA-D7-A6EY	TCGA-STAD	RNAseq	Illumina HiSeq 2000	F	72			11.6	1	Intestinal		7.55199	3.07513	4.47686	Low	0.104138	0.0742777	0.821584	IA	3				18	13	Antrum	1
TCGA-D7-A6EZ	TCGA-STAD	RNAseq	Illumina HiSeq 2000	M	66			20.6	1	Intestinal		9.50787	-10.7949	20.3028	High	0.0934791	0.0416109	0.86491	IA	3				17	3	Body	0
TCGA-D7-A6F0	TCGA-STAD	RNAseq	Illumina HiSeq 2000	F	79			22.6	0	Intestinal		1.73114	-4.40107	6.13221	Low	0.107725	0.280253	0.612021	IA	1				17	0	Cardia	0
TCGA-D7-A6F2	TCGA-STAD	RNAseq	Illumina HiSeq 2000	M	62			15.87	0	Intestinal		-0.649534	-3.32307	2.67354	Low	0.510059	0.239329	0.250612	IE	1				10	0	Body	0
TCGA-D7-A747	TCGA-STAD	RNAseq	Illumina HiSeq 2000	M	57			8.5	1	Diffuse		-3.78096	18.8324	-22.6134	Low	0.841434	0.117021	0.0415451	IE	2				8	0	Antrum	0
TCGA-D7-A748	TCGA-STAD	RNAseq	Illumina HiSeq 2000	F	41			4.4	1	Diffuse		-0.262624	8.06329	-8.32591	Low	0.51207	0.420718	0.0672114	IE	4				16	12	Body	0
TCGA-D7-A74A	TCGA-STAD	RNAseq	Illumina HiSeq 2000	F	61			20.23	0	Intestinal		-0.534492	-12.9503	12.4158	High	0.265133	0.24117	0.493697	IA	3				11	4	Cardia	0
TCGA-EQ-8122	TCGA-STAD	RNAseq	Illumina HiSeq 2000	F	71			8.1	1	Intestinal		-5.55878	6.1189	-11.6777	Low	0.490391	0.333872	0.175737	IE	2				19	2	Antrum	0	0		CIN	1
TCGA-F1-6177	TCGA-STAD	RNAseq	Illumina HiSeq 2000	M	90				1	Mixed		0.946681	-16.2404	17.1871	High	0.0490414	0.12829	0.822668	IA	1				7	2	Antrum	1	0		MSI	0
TCGA-F1-6874	TCGA-STAD	RNAseq	Illumina HiSeq 2000	M	79			14.67	0	Intestinal		2.47034	-7.90337	10.3737	High	0.0549821	0.793195	0.151823	IS	1				38	0	Cardia	1	0		MSI	1
TCGA-F1-6875	TCGA-STAD	RNAseq	Illumina HiSeq 2000	M	79			73.23	1	Mixed		-11.3247	-4.9991	-6.32562	Low	0.203061	0.351824	0.445115	IA	1				17	0	Antrum	0	0		CIN	1
TCGA-F1-A448	TCGA-STAD	RNAseq	Illumina HiSeq 2000	M	70			21.57	0	Intestinal		0.0132642	2.46097	-2.44771	Low	0.10383	0.869682	0.0264884	IS	3				61	18	Antrum	1	0		MSI	0
TCGA-F1-A72C	TCGA-STAD	RNAseq	Illumina HiSeq 2000	M	68			11.53	0	Intestinal		1.90566	-0.303677	2.20934	Low	0.0838351	0.225041	0.691124	IA	2				13	0	Antrum	0
TCGA-FP-7735	TCGA-STAD	RNAseq	Illumina HiSeq 2000	M	77			3.53	1	Mixed		0.588291	1.33532	-0.747026	Low	0.397506	0.308964	0.29353	IE	1				18	0	Body	0	0		CIN	1
TCGA-FP-7829	TCGA-STAD	RNAseq	Illumina HiSeq 2000	M	69			19.8	0	Intestinal		-6.9469	-2.60122	-4.34568	Low	0.0846065	0.267356	0.648037	IA	2				17	2	Cardia	0	0		CIN	1
TCGA-FP-7916	TCGA-STAD	RNAseq	Illumina HiSeq 2000	M	77			14.27	1	Diffuse		6.37476	5.16207	1.21269	Low	0.337225	0.0731548	0.58962	IA	3				20	10	Antrum	0	1		EBV	0
TCGA-FP-7998	TCGA-STAD	RNAseq	Illumina HiSeq 2000	M	77			22.6	0	Diffuse		10.6881	6.55146	4.1366	Low	0.10793	0.0340739	0.857996	IA	3				30	14	Body	0	1		EBV	0
TCGA-FP-8099	TCGA-STAD	RNAseq	Illumina HiSeq 2000	M	79			17.3	0	Mixed		-1.81075	-6.18187	4.37112	Low	0.108612	0.434725	0.456663	IA	2				13	0	Cardia	0	0		CIN	1
TCGA-FP-8209	TCGA-STAD	RNAseq	Illumina HiSeq 2000	M	49			60.37	1	Diffuse		-0.708482	22.0055	-22.714	Low	0.936962	0.0549153	0.00812245	IE	1				5	0	Antrum	0	0		GS	0
TCGA-FP-8210	TCGA-STAD	RNAseq	Illumina HiSeq 2000	M	48			5.1	1	Diffuse		1.26822	16.6951	-15.4269	Low	0.915721	0.0719834	0.0122954	IE	2				23	3	Antrum	0	0		GS	0
TCGA-FP-8211	TCGA-STAD	RNAseq	Illumina HiSeq 2000	M	62			13.77	0	Mixed		0.642438	-7.20522	7.84766	High	0.166991	0.249585	0.583425	IA	2				7	2	Cardia	0	0		CIN	0
TCGA-FP-8631	TCGA-STAD	RNAseq	Illumina HiSeq 2000	M	68			0.57	0	Intestinal		-7.78562	-3.93619	-3.84942	Low	0.321135	0.313127	0.365738	IA	2				25	6	Cardia	0	0		CIN	1
TCGA-FP-A4BF	TCGA-STAD	RNAseq	Illumina HiSeq 2000	M	68			5.6	1			7.33816	0.913236	6.42492	Low	0.185997	0.157671	0.656332	IA	3				15	5	Cardia	0	0		CIN	1
TCGA-FP-A8CX	TCGA-STAD	RNAseq	Illumina HiSeq 2000	M	60			0.23	0			-1.8507	-6.93548	5.08479	Low	0.385263	0.413201	0.201536	IS	3				25	15	Body	0
TCGA-FP-A9TM	TCGA-STAD	RNAseq	Illumina HiSeq 2000	M	77			6.3	0	Mixed		-1.24119	-7.26307	6.02188	Low	0.379211	0.433904	0.186885	IS	1				26	2	Cardia	0
TCGA-HF-7131	TCGA-STAD	RNAseq	Illumina HiSeq 2000	F					0	Mixed		0.910857	-1.40804	2.3189	Low	0.224295	0.629328	0.146377	IS	1					0	Cardia	0
TCGA-HF-7132	TCGA-STAD	RNAseq	Illumina HiSeq 2000	M				78.37	0	Intestinal		4.1866	2.69518	1.49142	Low	0.524323	0.170895	0.304783	IE	2				8	2	Antrum	1	0		MSI	1
TCGA-HF-7133	TCGA-STAD	RNAseq	Illumina HiSeq 2000	F				63.93	0	Intestinal		4.34645	1.15131	3.19514	Low	0.0895549	0.569938	0.340507	IS	3				53	16	Cardia	0	0		CIN	0
TCGA-HF-7134	TCGA-STAD	RNAseq	Illumina HiSeq 2000	M				52.93	0	Intestinal		-0.62744	-6.30221	5.67477	Low	0.120042	0.583498	0.296459	IS	1				25	0	Body	0
TCGA-HF-A5NB	TCGA-STAD	RNAseq	Illumina HiSeq 2000	F	75			30.93	0	Intestinal		0.39853	-19.0153	19.4139	High	0.153387	0.121531	0.725082	IA	3				26	11	Antrum	1
TCGA-HJ-7597	TCGA-STAD	RNAseq	Illumina HiSeq 2000	F	71			26.83	1			3.3257	-9.53683	12.8625	High	0.0857931	0.0474416	0.866765	IA					37	0	Body	1	0		MSI	1
TCGA-HU-8238	TCGA-STAD	RNAseq	Illumina HiSeq 2000	M	56			1.53	0	Intestinal		-1.07686	-4.67072	3.59386	Low	0.522665	0.287736	0.189599	IE					46	1	Antrum	0
TCGA-HU-8244	TCGA-STAD	RNAseq	Illumina HiSeq 2000	F	77			24.73	0	Intestinal		-8.12634	-18.4909	10.3646	High	0.341446	0.403506	0.255048	IS	1				32	0	Body	0
TCGA-HU-8249	TCGA-STAD	RNAseq	Illumina HiSeq 2000	M	76			29.37	0	Intestinal		0.987959	-11.8286	12.8166	High	0.0508959	0.256193	0.692911	IA	3				99	5	Body	0	0		CIN	0
TCGA-HU-8602	TCGA-STAD	RNAseq	Illumina HiSeq 2000	F	58			22.63	0	Diffuse		10.1517	-15.0632	25.2148	High	0.00623276	0.143953	0.849814	IA	2				61	0	Antrum	1	0		MSI	0
TCGA-HU-8604	TCGA-STAD	RNAseq	Illumina HiSeq 2000	F	82			23.13	0	Intestinal		8.047	-2.71876	10.7658	High	0.0171288	0.456857	0.526014	IA	2				27	0	Antrum	0	0		CIN	1
TCGA-HU-8608	TCGA-STAD	RNAseq	Illumina HiSeq 2000	M	70			21.37	0	Diffuse		11.2542	-11.041	22.2952	High	0.0725251	0.0315074	0.895967	IA	3				64	4	Body	0	1		EBV	0
TCGA-HU-8610	TCGA-STAD	RNAseq	Illumina HiSeq 2000	M	75			0.77	0	Intestinal		2.42549	-4.21514	6.64064	Low	0.0227643	0.950137	0.0270987	IS	1				79	0	Body	0	0		CIN	0
TCGA-HU-A4G2	TCGA-STAD	RNAseq	Illumina HiSeq 2000	M	45			24.63	0	Diffuse		3.01297	-4.41368	7.42666	Low	0.276097	0.166561	0.557343	IA	2				63	2	Antrum	0	1		EBV	0
TCGA-HU-A4G3	TCGA-STAD	RNAseq	Illumina HiSeq 2000	M	54			5.67	0	Intestinal		-5.33887	-3.94142	-1.39745	Low	0.627183	0.268325	0.104492	IE	2				53	5	Antrum	0	0		GS	0
TCGA-HU-A4G8	TCGA-STAD	RNAseq	Illumina HiSeq 2000	F	71			23	0	Diffuse		5.27817	-10.4011	15.6793	High	0.0482479	0.0574276	0.894324	IA	2				64	1	Antrum	1	0		MSI	0
TCGA-HU-A4G9	TCGA-STAD	RNAseq	Illumina HiSeq 2000	F	67			24.53	0	Intestinal		-7.10999	-23.0015	15.8915	High	0.206455	0.337599	0.455946	IA	1				42	0	Body	1	0		MSI	0
TCGA-HU-A4GC	TCGA-STAD	RNAseq	Illumina HiSeq 2000	M	74			3.3	0	Diffuse		-1.99883	-1.49928	-0.499555	Low	0.545071	0.224952	0.229977	IE	3				29	3	Antrum	0	0		CIN	1
TCGA-HU-A4GD	TCGA-STAD	RNAseq	Illumina HiSeq 2000	M	56			23.07	0	Intestinal		-8.15431	-12.9858	4.8315	Low	0.22528	0.543657	0.231063	IS	2				40	1	Antrum	0	0		CIN	1
TCGA-HU-A4GF	TCGA-STAD	RNAseq	Illumina HiSeq 2000	M	69			26.17	0	Intestinal		0.782695	-7.14716	7.92985	High	0.125007	0.481142	0.393851	IS	2				81	0	Antrum	0	0		CIN	1
TCGA-HU-A4GH	TCGA-STAD	RNAseq	Illumina HiSeq 2000	M	75			11.93	0	Intestinal		-4.89468	-12.5694	7.6747	High	0.233855	0.520197	0.245948	IS	1				39	0	Body	0	0		CIN	1
TCGA-HU-A4GJ	TCGA-STAD	RNAseq	Illumina HiSeq 2000	F	60			21.67	0	Diffuse		3.58672	1.71618	1.87054	Low	0.418549	0.420607	0.160844	IS	3				51	14	Antrum	0
TCGA-HU-A4GP	TCGA-STAD	RNAseq	Illumina HiSeq 2000	F	62			9.1	0	Diffuse		-5.46975	-5.05122	-0.418532	Low	0.334884	0.51408	0.151035	IS	2				63	2	Antrum	0	0		CIN	1
TCGA-HU-A4GQ	TCGA-STAD	RNAseq	Illumina HiSeq 2000	M	71			0.1	1	Intestinal		2.41909	7.58707	-5.16798	Low	0.409609	0.13831	0.452081	IA	3				105	4	Antrum	1	0		MSI	1
TCGA-HU-A4GT	TCGA-STAD	RNAseq	Illumina HiSeq 2000	F	71			6.6	0	Intestinal		-0.514968	-12.5314	12.0165	High	0.145512	0.183204	0.671284	IA	2				81	0	Antrum	1	0		MSI	0
TCGA-HU-A4GU	TCGA-STAD	RNAseq	Illumina HiSeq 2000	M	73			6.67	0	Diffuse		-2.46609	-15.2196	12.7535	High	0.213118	0.298749	0.488133	IA	2				48	2	Antrum	1	0		MSI	1
TCGA-HU-A4GX	TCGA-STAD	RNAseq	Illumina HiSeq 2000	F	70			20.53	0	Diffuse		6.47058	-7.6935	14.1641	High	0.251625	0.135898	0.612477	IA	3				71	6	Antrum	1	0		MSI	1
TCGA-HU-A4GY	TCGA-STAD	RNAseq	Illumina HiSeq 2000	F	76			0.27	0	Diffuse		4.00831	6.91523	-2.90693	Low	0.65094	0.236111	0.112949	IE	3				62	1	Antrum	0	0		GS	0
TCGA-HU-A4H0	TCGA-STAD	RNAseq	Illumina HiSeq 2000	M	72			2.13	0	Diffuse		9.25502	-14.2642	23.5192	High	0.0676482	0.0237829	0.908569	IA	3				89	49	Body	0	1		EBV	0
TCGA-HU-A4H2	TCGA-STAD	RNAseq	Illumina HiSeq 2000	F	58			13.13	0	Intestinal		0.673353	-7.97078	8.64414	High	0.326364	0.320694	0.352942	IA	3				65	34	Antrum	0	0		CIN	1
TCGA-HU-A4H3	TCGA-STAD	RNAseq	Illumina HiSeq 2000	F	56			29.4	0	Diffuse		0.788009	-9.70977	10.4978	High	0.127601	0.253452	0.618947	IA	3				36	16	Body	1	0		MSI	1
TCGA-HU-A4H4	TCGA-STAD	RNAseq	Illumina HiSeq 2000	F	53			24.17	0	Intestinal		8.29527	-9.51186	17.8071	High	0.0482336	0.08329	0.868476	IA	2				21	4	Antrum	1	0		MSI	1
TCGA-HU-A4H5	TCGA-STAD	RNAseq	Illumina HiSeq 2000	M	71			24.13	0	Intestinal		-2.47531	-10.4361	7.9608	High	0.0782597	0.678697	0.243044	IS	1				73	0	Body	0	0		CIN	0
TCGA-HU-A4H6	TCGA-STAD	RNAseq	Illumina HiSeq 2000	F	72			21.47	0	Intestinal		-0.036482	-1.61258	1.5761	Low	0.425602	0.276665	0.297732	IE	3				86	3	Antrum	0	0		CIN	0
TCGA-HU-A4H8	TCGA-STAD	RNAseq	Illumina HiSeq 2000	M	77			14.27	0	Intestinal		-0.948059	-14.411	13.463	High	0.270857	0.180157	0.548986	IA	1				62	1	Antrum	1	0		MSI	0
TCGA-HU-A4HB	TCGA-STAD	RNAseq	Illumina HiSeq 2000	M	68			15.9	1	Diffuse		3.29466	-1.77586	5.07052	Low	0.497023	0.405991	0.0969858	IE	2				43	5	Antrum	0
TCGA-HU-A4HD	TCGA-STAD	RNAseq	Illumina HiSeq 2000	M	73			33.87	0	Intestinal		-4.73964	-0.419914	-4.31972	Low	0.439337	0.29963	0.261033	IE	3				56	3	Antrum	0	0		CIN	1
TCGA-IN-7806	TCGA-STAD	RNAseq	Illumina HiSeq 2000	M	50			36.87	0	Diffuse		-7.68893	1.23609	-8.92502	Low	0.554789	0.20416	0.24105	IE	2				17	2	Cardia	0	0		CIN	1
TCGA-IN-7808	TCGA-STAD	RNAseq	Illumina HiSeq 2000	M	59			3.5	1	Diffuse		1.72407	-2.72015	4.44422	Low	0.531736	0.262234	0.20603	IE	4				24	21	Cardia	0	0		CIN	1
TCGA-IN-8462	TCGA-STAD	RNAseq	Illumina HiSeq 2000	M	80			19.07	0	Mixed		-3.70167	6.47774	-10.1794	Low	0.532851	0.379074	0.0880745	IE	2				6	2	Cardia	0	0		CIN	1
TCGA-IN-8663	TCGA-STAD	RNAseq	Illumina HiSeq 2000	M	68			3.43	1	Mixed		-2.79373	-7.18566	4.39193	Low	0.0974439	0.517461	0.385095	IS	2				14	9	Cardia	0	0		CIN	0
TCGA-IN-A6RI	TCGA-STAD	RNAseq	Illumina HiSeq 2000	M	45			18.63	0	Mixed		-6.93601	-13.4052	6.46915	Low	0.188539	0.498977	0.312484	IS	1				13	0	Cardia	0
TCGA-IN-A6RJ	TCGA-STAD	RNAseq	Illumina HiSeq 2000	M	64			12.63	0	Mixed		-5.22763	-5.05939	-0.168236	Low	0.364334	0.286537	0.349129	IE	1				24	0	Cardia	0
TCGA-IN-A6RL	TCGA-STAD	RNAseq	Illumina HiSeq 2000	M	84			13.53	1	Mixed		-4.42447	-1.81715	-2.60732	Low	0.605262	0.205443	0.189294	IE	2				29	5	Cardia	0
TCGA-IN-A6RN	TCGA-STAD	RNAseq	Illumina HiSeq 2000	F	72			19.8	0	Mixed		-8.71248	-4.60075	-4.11173	Low	0.541497	0.186376	0.272127	IE	2				30	9	Cardia	0
TCGA-IN-A6RO	TCGA-STAD	RNAseq	Illumina HiSeq 2000	M	70				1	Mixed		-2.21216	-20.4797	18.2675	High	0.0322416	0.131505	0.836253	IA	1				22	0	Cardia	0
TCGA-IN-A6RR	TCGA-STAD	RNAseq	Illumina HiSeq 2000	M	84			6.83	1	Mixed		-6.26899	-7.36046	1.09148	Low	0.613262	0.221119	0.165619	IE	2				45	9	Cardia	0
TCGA-IN-A6RS	TCGA-STAD	RNAseq	Illumina HiSeq 2000	M	76			12.77	0	Mixed		2.6948	-9.60732	12.3021	High	0.0939834	0.757773	0.148243	IS	1				27	0	Cardia	0
TCGA-IN-A7NR	TCGA-STAD	RNAseq	Illumina HiSeq 2000	F	64			6.6	0	Mixed		-3.03178	1.75583	-4.78761	Low	0.430122	0.346112	0.223766	IE	4				17	9	Cardia	0
TCGA-IN-A7NT	TCGA-STAD	RNAseq	Illumina HiSeq 2000	F	73			10.77	0	Mixed		-4.4755	-7.64724	3.17173	Low	0.0633426	0.767465	0.169193	IS	2				35	1	Cardia	0
TCGA-IN-A7NU	TCGA-STAD	RNAseq	Illumina HiSeq 2000	M	69			11.87	0	Mixed		0.0851802	-1.09139	1.17657	Low	0.225788	0.304267	0.469945	IA	3				12	12	Cardia	0
TCGA-IN-AB1V	TCGA-STAD	RNAseq	Illumina HiSeq 2000	M	63			15.97	0	Mixed		-6.5543	2.53328	-9.08758	Low	0.545366	0.402251	0.0523823	IE	1				39	0	Cardia	0
TCGA-IN-AB1X	TCGA-STAD	RNAseq	Illumina HiSeq 2000	F	78			13.7	0	Mixed		5.565	-6.74931	12.3143	High	0.0597439	0.100666	0.83959	IA	2				42	0	Cardia	0
TCGA-IP-7968	TCGA-STAD	RNAseq	Illumina HiSeq 2000	M	74			2.57	0	Mixed		1.67119	-0.0107584	1.68195	Low	0.227894	0.0921169	0.679989	IA	3				49	4	Cardia	0	0		CIN	1
TCGA-KB-A6F7	TCGA-STAD	RNAseq	Illumina HiSeq 2000	F	54			64.5	0	Intestinal		3.0013	-8.64666	11.648	High	0.0954809	0.134902	0.769617	IA	1				30	1	Body	0
TCGA-KB-A93G	TCGA-STAD	RNAseq	Illumina HiSeq 2000	M	68			20.43	0			-3.00457	10.047	-13.0515	Low	0.0405253	0.925613	0.0338618	IS	1				32	0	Cardia	0
TCGA-KB-A93H	TCGA-STAD	RNAseq	Illumina HiSeq 2000	F	79			38.17	0	Intestinal		-2.66465	-15.6327	12.968	High	0.276622	0.229317	0.494061	IA	2				23	1	Body	0
TCGA-KB-A93J	TCGA-STAD	RNAseq	Illumina HiSeq 2000	M	78			37.47	0	Diffuse		3.60038	-8.43252	12.0329	High	0.193993	0.376809	0.429198	IA	2				35	1	NOS	0
TCGA-MX-A5UG	TCGA-STAD	RNAseq	Illumina HiSeq 2000	M	78			3.77	1	Diffuse		0.759009	15.1148	-14.3557	Low	0.727517	0.240585	0.0318976	IE	2				14	2	Antrum	0
TCGA-MX-A5UJ	TCGA-STAD	RNAseq	Illumina HiSeq 2000	F	86			20	0	Intestinal		-0.419744	8.47108	-8.89083	Low	0.538751	0.21731	0.243939	IE	3				44	6	Antrum	1
TCGA-MX-A663	TCGA-STAD	RNAseq	Illumina HiSeq 2000	M	66			10	1	Mixed		-3.40449	15.2072	-18.6117	Low	0.471361	0.46879	0.0598486	IE	2				10	0	NOS	0
TCGA-MX-A666	TCGA-STAD	RNAseq	Illumina HiSeq 2000	M	61			14.23	0	Mixed		-4.68929	-2.38738	-2.30192	Low	0.314756	0.509513	0.17573	IS	2						NOS	0
TCGA-R5-A7O7	TCGA-STAD	RNAseq	Illumina HiSeq 2000	M	51			46.3	0	Intestinal		-2.70994	-7.03983	4.32988	Low	0.231116	0.457291	0.311593	IS	4						Cardia	0
TCGA-R5-A7ZE	TCGA-STAD	RNAseq	Illumina HiSeq 2000	F	66			18.47	1	Intestinal		-8.53669	-7.73555	-0.801139	Low	0.170317	0.646214	0.183469	IS	3						Cardia	0
TCGA-R5-A7ZF	TCGA-STAD	RNAseq	Illumina HiSeq 2000	F	65			8.63	1	Intestinal		-1.39047	-10.6755	9.28507	High	0.0936989	0.285433	0.620868	IA	4						Antrum	0
TCGA-R5-A7ZI	TCGA-STAD	RNAseq	Illumina HiSeq 2000	F	44			75.57	0	Diffuse		5.34046	-16.4311	21.7715	High	0.200442	0.34807	0.451488	IA	4				15	0	NOS	1
TCGA-R5-A7ZR	TCGA-STAD	RNAseq	Illumina HiSeq 2000	F	70			6.17	1	Intestinal		-2.43316	-11.6572	9.22404	High	0.238655	0.401486	0.359858	IS	3						Body	0
TCGA-R5-A805	TCGA-STAD	RNAseq	Illumina HiSeq 2000	M	71			9.37	1	Intestinal		2.35346	1.21704	1.13641	Low	0.0735811	0.909872	0.0165466	IS	3						Cardia	0
TCGA-RD-A7BS	TCGA-STAD	RNAseq	Illumina HiSeq 2000	M	46			11.2	1	Diffuse		-1.04281	0.535612	-1.57842	Low	0.311493	0.545607	0.1429	IS	2				8	5	Cardia	0
TCGA-RD-A7BT	TCGA-STAD	RNAseq	Illumina HiSeq 2000	M	66			8.73	1	Intestinal		-1.95989	-12.3265	10.3666	High	0.387019	0.209627	0.403354	IA	3				56	55	Body	0
TCGA-RD-A7BW	TCGA-STAD	RNAseq	Illumina HiSeq 2000	F	68			5.2	1	Diffuse		0.889408	17.6062	-16.7168	Low	0.759443	0.155545	0.0850126	IE	1				23	0	Body	0
TCGA-RD-A7C1	TCGA-STAD	RNAseq	Illumina HiSeq 2000	M	82			16.9	1	Diffuse		1.52032	-12.1029	13.6233	High	0.0639918	0.610385	0.325623	IS	1				23	0	Body	0
TCGA-RD-A8MV	TCGA-STAD	RNAseq	Illumina HiSeq 2000	M	56			124	0	Intestinal		4.92724	-4.07889	9.00613	High	0.23294	0.430296	0.336764	IS	3				17	9	Body	0
TCGA-RD-A8MW	TCGA-STAD	RNAseq	Illumina HiSeq 2000	M	72			38.43	1	Intestinal		3.75793	3.85441	-0.0964861	Low	0.311086	0.361512	0.327402	IS	3				12	11	Antrum	0
TCGA-RD-A8N0	TCGA-STAD	RNAseq	Illumina HiSeq 2000	F	53			41.2	0	Diffuse		1.47898	7.78991	-6.31093	Low	0.814625	0.134859	0.050516	IE	3				36	10	Body	0
TCGA-RD-A8N1	TCGA-STAD	RNAseq	Illumina HiSeq 2000	M	70			117.3	0	Diffuse		4.07369	1.2207	2.85299	Low	0.363349	0.368066	0.268585	IS	3				17	10	Antrum	0
TCGA-RD-A8N2	TCGA-STAD	RNAseq	Illumina HiSeq 2000	F	59			118	0	Diffuse		-6.27418	26.8843	-33.1584	Low	0.752289	0.233857	0.0138546	IE	1				23	0	Antrum	0
TCGA-RD-A8N4	TCGA-STAD	RNAseq	Illumina HiSeq 2000	F	58			72.37	0	Diffuse		-2.70961	23.9888	-26.6984	Low	0.663409	0.309686	0.0269047	IE	2				7	3	Antrum	0
TCGA-RD-A8N5	TCGA-STAD	RNAseq	Illumina HiSeq 2000	M	78			58.23	1	Intestinal		-3.53088	6.70251	-10.2334	Low	0.100353	0.859017	0.0406305	IS	2				21	4	Body	0
TCGA-RD-A8N6	TCGA-STAD	RNAseq	Illumina HiSeq 2000	F	78			9.07	1	Intestinal		-6.1376	11.0846	-17.2222	Low	0.3385	0.535517	0.125983	IS	2				24	10	Antrum	0
TCGA-RD-A8N9	TCGA-STAD	RNAseq	Illumina HiSeq 2000	F	63			36.1	0	Diffuse		0.217612	12.2226	-12.005	Low	0.655372	0.233069	0.11156	IE	2				4	2	Cardia	0
TCGA-RD-A8NB	TCGA-STAD	RNAseq	Illumina HiSeq 2000	F	80			17.1	1	Diffuse		6.54475	8.04866	-1.50391	Low	0.133126	0.171361	0.695513	IA	2				15	3	Antrum	1
TCGA-SW-A7EA	TCGA-STAD	RNAseq	Illumina HiSeq 2000	F	61			19.3	0	Diffuse		6.49449	-8.00942	14.5039	High	0.0370989	0.0675684	0.895333	IA	1				11	0	Antrum	1
TCGA-SW-A7EB	TCGA-STAD	RNAseq	Illumina HiSeq 2000	M	45			5.87	0	Intestinal		-2.87781	-1.58642	-1.29139	Low	0.402047	0.489006	0.108947	IS	3				5	3	Antrum	0
TCGA-VQ-A8DT	TCGA-STAD	RNAseq	Illumina HiSeq 2000	M	43			49.47	0	Intestinal		-3.57856	-10.1578	6.57922	Low	0.270593	0.416931	0.312475	IS	3				53	9	Body	0
TCGA-VQ-A8DU	TCGA-STAD	RNAseq	Illumina HiSeq 2000	M	63			5.53	1	Intestinal		-2.95954	-1.05617	-1.90337	Low	0.328262	0.28029	0.391449	IA	3				23	8	Antrum	0
TCGA-VQ-A8DV	TCGA-STAD	RNAseq	Illumina HiSeq 2000	M	48			13.43	1	Intestinal		-8.30794	-5.70546	-2.60249	Low	0.252129	0.538301	0.20957	IS	1				16	0	Antrum	0
TCGA-VQ-A8DZ	TCGA-STAD	RNAseq	Illumina HiSeq 2000	M	70			13.2	1			-4.19431	-2.70603	-1.48828	Low	0.251165	0.51209	0.236745	IS	4				20	18	Antrum	0
TCGA-VQ-A8E0	TCGA-STAD	RNAseq	Illumina HiSeq 2000	M	68			18.73	1	Intestinal		-1.85034	-8.51571	6.66538	Low	0.232544	0.489091	0.278365	IS	3				23	6	Body	0
TCGA-VQ-A8E2	TCGA-STAD	RNAseq	Illumina HiSeq 2000	M	57			43.97	0	Intestinal		-2.08802	4.80618	-6.8942	Low	0.175243	0.333861	0.490896	IA	3				29	8	Body	0
TCGA-VQ-A8E3	TCGA-STAD	RNAseq	Illumina HiSeq 2000	M	79			22.03	1	Intestinal		4.14812	-15.393	19.5411	High	0.0120496	0.0202744	0.967676	IA	2				20	0	Antrum	1
TCGA-VQ-A8E7	TCGA-STAD	RNAseq	Illumina HiSeq 2000	M	59			37.93	0	Intestinal		-4.68684	-3.13201	-1.55483	Low	0.206053	0.492753	0.301194	IS	4				23	1	Cardia	0
TCGA-VQ-A8P2	TCGA-STAD	RNAseq	Illumina HiSeq 2000	M	68			38.67	0	Intestinal		-5.95069	-16.5149	10.5642	High	0.112961	0.152148	0.734891	IA	2				16	1	Body	1
TCGA-VQ-A8P3	TCGA-STAD	RNAseq	Illumina HiSeq 2000	M	72			37.73	0	Intestinal		1.03194	0.636766	0.395177	Low	0.286595	0.190981	0.522424	IA	3				14	1	Body	0
TCGA-VQ-A8P5	TCGA-STAD	RNAseq	Illumina HiSeq 2000	M	67			7.83	1	Intestinal		-0.632287	-6.57295	5.94066	Low	0.150949	0.138914	0.710138	IA	2				34	0	Body	0
TCGA-VQ-A8P8	TCGA-STAD	RNAseq	Illumina HiSeq 2000	F	72			31.4	0	Intestinal		-1.2835	7.63394	-8.91744	Low	0.621326	0.318798	0.0598767	IE	2				19	0	Body	0
TCGA-VQ-A8PB	TCGA-STAD	RNAseq	Illumina HiSeq 2000	F	65			34.77	1	Intestinal		0.601581	-7.01369	7.61527	High	0.0623316	0.537622	0.400047	IS	2				47	0	Antrum	1
TCGA-VQ-A8PC	TCGA-STAD	RNAseq	Illumina HiSeq 2000	M	65			46.9	1			-1.43507	1.0433	-2.47837	Low	0.72296	0.120849	0.156191	IE	2				15	2	Antrum	0
TCGA-VQ-A8PD	TCGA-STAD	RNAseq	Illumina HiSeq 2000	M	69			16.53	1	Mixed		2.72592	4.69032	-1.9644	Low	0.53581	0.400465	0.0637245	IE	3				28	26	Body	0
TCGA-VQ-A8PE	TCGA-STAD	RNAseq	Illumina HiSeq 2000	M	78			22.5	1	Intestinal		0.685421	-4.89367	5.57909	Low	0.331474	0.26213	0.406396	IA	3				36	12	Cardia	0
TCGA-VQ-A8PF	TCGA-STAD	RNAseq	Illumina HiSeq 2000	M	76			2.53	1	Intestinal		8.46545	-3.0309	11.4963	High	0.0854239	0.0428378	0.871738	IA	3				41	24	Body	0
TCGA-VQ-A8PH	TCGA-STAD	RNAseq	Illumina HiSeq 2000	M	62			12.97	1	Intestinal		-1.75028	-9.29269	7.54241	Low	0.386421	0.25866	0.354918	IE	3				33	24	Antrum	0
TCGA-VQ-A8PJ	TCGA-STAD	RNAseq	Illumina HiSeq 2000	M	53			2.73	1	Intestinal		-6.38488	-6.91692	0.532039	Low	0.309763	0.424168	0.26607	IS	4				24	9	Body	0
TCGA-VQ-A8PK	TCGA-STAD	RNAseq	Illumina HiSeq 2000	M	58			18.1	1	Intestinal		-0.764109	-4.875	4.11089	Low	0.154052	0.153925	0.692023	IA	3				32	11	Cardia	0
TCGA-VQ-A8PM	TCGA-STAD	RNAseq	Illumina HiSeq 2000	M	56			1.9	1			0.0793762	4.1664	-4.08702	Low	0.769238	0.166262	0.0644997	IE	3				81	55	Cardia	0
TCGA-VQ-A8PO	TCGA-STAD	RNAseq	Illumina HiSeq 2000	M	74			9.4	1			6.73523	-7.87934	14.6146	High	0.0287877	0.057797	0.913415	IA	2				26	0	Antrum	1
TCGA-VQ-A8PP	TCGA-STAD	RNAseq	Illumina HiSeq 2000	M	76			23.73	1	Intestinal		1.95991	-2.89603	4.85594	Low	0.154215	0.198282	0.647503	IA	3				19	3	Body	1
TCGA-VQ-A8PQ	TCGA-STAD	RNAseq	Illumina HiSeq 2000	F	50			15.87	1	Intestinal		1.7832	4.16103	-2.37784	Low	0.557452	0.40183	0.0407177	IE	4				12	6	Cardia	0
TCGA-VQ-A8PU	TCGA-STAD	RNAseq	Illumina HiSeq 2000	F	72			27.73	1	Intestinal		-8.36013	-11.5192	3.15905	Low	0.22282	0.497584	0.279596	IS	2				9	1	Body	0
TCGA-VQ-A8PX	TCGA-STAD	RNAseq	Illumina HiSeq 2000	M	51			65.47	0	Intestinal		-1.08332	-14.1373	13.054	High	0.227717	0.143666	0.628617	IA	1				24	0	NOS	1
TCGA-VQ-A91A	TCGA-STAD	RNAseq	Illumina HiSeq 2000	M	67			40	0	Intestinal		-2.04499	5.04282	-7.08782	Low	0.0207488	0.933692	0.0455591	IS	3				29	11	Body	0
TCGA-VQ-A91D	TCGA-STAD	RNAseq	Illumina HiSeq 2000	M	70			11.87	1	Intestinal		4.1663	-9.25072	13.417	High	0.0454739	0.196064	0.758462	IA	3				33	5	Body	1
TCGA-VQ-A91E	TCGA-STAD	RNAseq	Illumina HiSeq 2000	F	67			22.13	0	Intestinal		2.30334	-13.7892	16.0925	High	0.110559	0.299124	0.590317	IA	3				29	0	Antrum	1
TCGA-VQ-A91K	TCGA-STAD	RNAseq	Illumina HiSeq 2000	M	69			62.07	0	Intestinal		1.61751	-0.466491	2.084	Low	0.250835	0.223436	0.525729	IA	2				31	4	Antrum	1
TCGA-VQ-A91N	TCGA-STAD	RNAseq	Illumina HiSeq 2000	F	59			19	1	Intestinal		-2.80142	-6.25677	3.45535	Low	0.331592	0.372136	0.296272	IS	3				32	18	Antrum	0
TCGA-VQ-A91Q	TCGA-STAD	RNAseq	Illumina HiSeq 2000	M	61			21.1	1	Intestinal		-4.84041	2.06588	-6.90629	Low	0.526318	0.284401	0.18928	IE	3				28	25	Cardia	0
TCGA-VQ-A91S	TCGA-STAD	RNAseq	Illumina HiSeq 2000	M	63			33.33	0	Intestinal		3.74107	-6.38295	10.124	High	0.193789	0.0729095	0.733302	IA	3				32	2	Body	0
TCGA-VQ-A91U	TCGA-STAD	RNAseq	Illumina HiSeq 2000	M	78			1.73	1	Intestinal		3.13244	-8.61102	11.7435	High	0.321436	0.10021	0.578354	IA	2				24	2	Cardia	0
TCGA-VQ-A91V	TCGA-STAD	RNAseq	Illumina HiSeq 2000	M	58			43.23	0	Intestinal		-5.93632	-10.1506	4.21426	Low	0.324409	0.517079	0.158512	IS	3				10	4	Cardia	0
TCGA-VQ-A91X	TCGA-STAD	RNAseq	Illumina HiSeq 2000	M	74			9.63	1	Intestinal		-8.86943	-22.1128	13.2434	High	0.279349	0.445486	0.275165	IS	3				34	14	Antrum	0
TCGA-VQ-A91Y	TCGA-STAD	RNAseq	Illumina HiSeq 2000	M	67			9.87	1	Intestinal		2.93559	15.8234	-12.8878	Low	0.549527	0.329155	0.121318	IE	3				60	50	Antrum	0
TCGA-VQ-A91Z	TCGA-STAD	RNAseq	Illumina HiSeq 2000	F	67			56.33	0	Intestinal		-11.2587	-14.705	3.44631	Low	0.397266	0.267653	0.335081	IE	2				19	2	Antrum	0
TCGA-VQ-A922	TCGA-STAD	RNAseq	Illumina HiSeq 2000	M	70			9.17	1	Intestinal		-4.34338	3.90077	-8.24416	Low	0.41137	0.252611	0.336019	IE	3				16	1	Antrum	0
TCGA-VQ-A923	TCGA-STAD	RNAseq	Illumina HiSeq 2000	M	90			2.03	1	Intestinal		6.42742	-3.4476	9.87502	High	0.245268	0.109687	0.645044	IA	2				12	4	Body	0
TCGA-VQ-A924	TCGA-STAD	RNAseq	Illumina HiSeq 2000	M	69			56.2	1	Intestinal		5.59721	-6.18138	11.7786	High	0.0220468	0.0353729	0.94258	IA	2				27	0	Antrum	1
TCGA-VQ-A925	TCGA-STAD	RNAseq	Illumina HiSeq 2000	M	66			4.6	1	Intestinal		-3.93431	-1.45951	-2.4748	Low	0.333697	0.421901	0.244403	IS	3				6	6	Antrum	0
TCGA-VQ-A927	TCGA-STAD	RNAseq	Illumina HiSeq 2000	M	81			6.67	1	Diffuse		-3.73795	2.04677	-5.78472	Low	0.520314	0.443402	0.0362836	IE	3				27	27	Body	0
TCGA-VQ-A928	TCGA-STAD	RNAseq	Illumina HiSeq 2000	M	49			5.8	1	Intestinal		-3.988	1.43298	-5.42098	Low	0.165362	0.706074	0.128564	IS	3				81	32	Body	0
TCGA-VQ-A92D	TCGA-STAD	RNAseq	Illumina HiSeq 2000	M	67			67.73	0	Intestinal		-3.07372	-6.51417	3.44045	Low	0.343249	0.291917	0.364834	IA	1				28	0	Cardia	0
TCGA-VQ-A94O	TCGA-STAD	RNAseq	Illumina HiSeq 2000	M	74			21.33	1	Intestinal		-1.54523	-5.97286	4.42763	Low	0.160178	0.487474	0.352349	IS	3				67	18	Antrum	0
TCGA-VQ-A94P	TCGA-STAD	RNAseq	Illumina HiSeq 2000	M	57			2.7	1			-1.07142	27.0639	-28.1353	Low	0.895066	0.0807688	0.0241655	IE							Body	0
TCGA-VQ-A94R	TCGA-STAD	RNAseq	Illumina HiSeq 2000	M	63			43.13	1	Intestinal		-0.877504	0.99134	-1.86884	Low	0.365332	0.151332	0.483336	IA	3				32	6	Antrum	0
TCGA-VQ-A94T	TCGA-STAD	RNAseq	Illumina HiSeq 2000	M	73			11.4	1	Diffuse		-6.63995	-5.63059	-1.00936	Low	0.17529	0.481224	0.343485	IS	3				33	9	Cardia	0
TCGA-VQ-A94U	TCGA-STAD	RNAseq	Illumina HiSeq 2000	M	70			27.3	0			-7.64601	4.79643	-12.4424	Low	0.607	0.114325	0.278676	IE	2				40	0	Antrum	0
TCGA-VQ-AA64	TCGA-STAD	RNAseq	Illumina HiSeq 2000	M	68			18.67	1	Intestinal		-4.61124	3.93027	-8.54151	Low	0.271903	0.253218	0.474879	IA	3				34	6	Cardia	0
TCGA-VQ-AA68	TCGA-STAD	RNAseq	Illumina HiSeq 2000	F	52			44.27	0	Intestinal		0.865115	-8.06592	8.93103	High	0.193652	0.436745	0.369602	IS	3				27	21	Cardia	0
TCGA-VQ-AA69	TCGA-STAD	RNAseq	Illumina HiSeq 2000	M	35			28.8	0	Intestinal		2.77197	-21.2152	23.9872	High	0.0171718	0.0585489	0.924279	IA	3				37	6	Cardia	0
TCGA-VQ-AA6A	TCGA-STAD	RNAseq	Illumina HiSeq 2000	M	56			39.47	0	Intestinal		-6.3607	-7.05683	0.696129	Low	0.59284	0.250851	0.156309	IE	3				26	8	Cardia	0
TCGA-VQ-AA6D	TCGA-STAD	RNAseq	Illumina HiSeq 2000	F	52			17.37	0	Intestinal		-4.40259	-11.3117	6.90907	Low	0.338213	0.280196	0.38159	IA	2				36	2	Antrum	1
TCGA-VQ-AA6F	TCGA-STAD	RNAseq	Illumina HiSeq 2000	M	57			54.87	0	Intestinal		1.09737	-3.45167	4.54903	Low	0.522266	0.208686	0.269048	IE	2				14	1	Cardia	0
TCGA-VQ-AA6G	TCGA-STAD	RNAseq	Illumina HiSeq 2000	M	68			26.4	1	Intestinal		-3.33003	-7.42436	4.09433	Low	0.258942	0.545774	0.195284	IS	2				19	0	Cardia	0
TCGA-VQ-AA6J	TCGA-STAD	RNAseq	Illumina HiSeq 2000	M	75			27.93	0	Intestinal		4.26887	-4.43428	8.70315	High	0.102136	0.416595	0.481269	IA	3				27	3	Cardia	0
TCGA-VQ-AA6K	TCGA-STAD	RNAseq	Illumina HiSeq 2000	M	59			12.6	1			-0.488163	0.612169	-1.10033	Low	0.256558	0.490133	0.253309	IS	3				21	10	Cardia	0
TCGA-ZA-A8F6	TCGA-STAD	RNAseq	Illumina HiSeq 2000	M	71			17.5	0	Intestinal		-3.21788	15.1683	-18.3861	Low	0.578618	0.413082	0.00830002	IE	1				7	0	Antrum	0
TCGA-ZQ-A9CR	TCGA-STAD	RNAseq	Illumina HiSeq 2000	F	79			0.8	1	Intestinal		3.90761	4.46872	-0.561114	Low	0.260401	0.411873	0.327726	IS	3				13	9	Antrum	0

## Sheet: S3
Table-S3: Relative cell abundance of ACRG and TCGA gastric cancer cohorts
ID	Project_ID	B.cells.naive	B.cells.memory	Plasma.cells	T.cells.CD8	T.cells.CD4.naive	T.cells.CD4.memory.resting	T.cells.CD4.memory.activated	T.cells.follicular.helper	T_cells_regulatory_(Tregs)	T.cells.gamma.delta	NK.cells.resting	NK.cells.activated	Monocytes	Macrophages.M0	Macrophages.M1	Macrophages.M2	Dendritic.cells.resting	Dendritic.cells.activated	Mast.cells.resting	Mast.cells.activated	Eosinophils	Neutrophils	Fibroblasts
GSM1523727	GSE62254	-0.189052	-0.596741	1.04068	1.25126	-0.130059	-0.0603936	-0.162514	-1.07526	-0.221793	-1.06736	-0.404269	0.768881	-0.289781	-0.300465	-0.164814	0.755929	-0.687212	-0.635551	1.37882	-0.661455	-1.03434	1.17441	-0.102091
GSM1523728	GSE62254	-0.509076	0.0648069	-0.834357	1.12341	-0.130059	-0.337431	0.654658	-0.362113	-0.221793	-1.06736	-0.404269	2.06739	-0.289781	0.485623	0.192832	-0.361747	-0.687212	0.759175	-0.77964	-0.518696	0.577101	0.935249	-0.506695
GSM1523729	GSE62254	-0.349012	-0.402086	-0.426175	-0.692324	-0.130059	0.538394	-0.722224	-0.416931	-0.221793	0.00385928	-0.404269	-0.203214	-0.289781	-1.16744	-0.406771	-0.691758	4.69117	-0.283749	0.831902	-0.661455	2.14088	0.261937	-0.381265
GSM1523744	GSE62254	-0.509076	1.17944	-0.786038	0.486571	-0.130059	-0.123964	0.843476	0.262044	-0.221793	-1.06736	-0.404269	-0.571927	-0.289781	0.821062	0.243711	-0.0972576	-0.687212	0.775719	-0.479531	-0.473756	0.392548	0.0470161	0.0697002
GSM1523745	GSE62254	-0.509076	-0.742698	-0.0605121	-0.692324	-0.130059	0.636665	0.219011	-1.13255	-0.221793	-0.301029	-0.222635	-0.969841	-0.289781	2.25407	-0.0836651	0.953988	-0.687212	-1.25957	-0.888369	0.270421	-0.683478	1.05578	0.0229398
GSM1523746	GSE62254	0.150144	-0.651371	0.635256	-0.692324	-0.130059	0.621339	-0.702696	-0.505903	-0.221793	0.167908	-0.404269	0.881618	-0.289781	1.14214	-1.34936	-0.86115	-0.687212	-0.598073	-0.418044	-0.585518	2.50566	0.134026	-0.639498
GSM1523747	GSE62254	-0.509076	0.200264	0.0100419	1.42255	-0.130059	-0.538121	-1.00315	-0.169336	0.0876242	-0.731121	-0.404269	2.59067	-0.289781	-1.04961	-0.359437	1.15307	-0.687212	-0.595613	-0.888369	0.158681	0.405122	1.25103	-0.639498
GSM1523748	GSE62254	0.77793	-1.04236	0.218328	-0.376985	-0.130059	0.722942	-1.00315	-0.677697	-0.221793	-0.056341	-0.404269	0.130563	-0.289781	-1.16744	-1.08446	1.17955	1.07285	-0.728038	1.99091	-0.661455	0.760718	0.0353803	1.02346
GSM1523765	GSE62254	-0.509076	-0.747329	0.716958	-0.692324	-0.130059	-0.294465	-1.00315	0.477024	-0.221793	0.0660642	-0.404269	0.131811	-0.289781	1.0673	-0.534991	0.867404	1.03495	-0.999278	-0.255211	-0.455997	1.61901	-0.969612	-0.3713
GSM1523768	GSE62254	-0.414811	-0.508215	-0.601417	-0.692324	-0.130059	0.296761	0.321601	-1.08797	-0.221793	-0.574415	0.820191	-1.22295	-0.228484	1.49812	-1.11196	-0.377709	-0.687212	0.842008	-0.888369	2.3364	0.377567	1.09409	-0.409568
GSM1523769	GSE62254	0.603797	-0.24024	-0.725711	-0.692324	-0.130059	-0.0492289	0.699903	-1.37587	-0.221793	0.395042	-0.404269	-0.436062	-0.289781	0.656401	0.155184	0.0627622	1.07339	-0.92417	3.02834	-0.661455	0.465954	-0.637441	-0.265158
GSM1523770	GSE62254	-0.509076	-0.167156	-1.14386	-0.103327	-0.130059	-0.810085	2.7924	-0.601114	-0.221793	1.37331	-0.404269	-0.260965	-0.289781	0.0214954	1.48291	0.462961	-0.687212	0.67766	-0.806103	-0.661455	-0.298909	0.625049	-0.0740111
GSM1523771	GSE62254	-0.509076	-0.0800111	-2.40622	-0.692324	-0.130059	0.346624	0.487409	-1.06826	-0.221793	3.06961	-0.404269	-1.22295	-0.289781	-0.538779	0.697836	1.35541	-0.263942	-1.22074	1.96122	-0.661455	1.04509	-0.0662657	3.30208
GSM1523772	GSE62254	-0.509076	0.437254	-0.10806	-0.692324	-0.130059	0.400485	-0.469872	-0.20541	-0.221793	0.48379	-0.404269	0.252134	7.05555	-1.00179	1.16013	0.669046	-0.0734379	-0.899936	1.55483	-0.661455	-0.268681	-1.79211	2.08788
GSM1523773	GSE62254	-0.158736	-0.297778	-0.604187	-0.692324	-0.130059	1.09059	-0.316778	-1.14566	-0.221793	3.26654	-0.404269	-0.67034	0.592211	-1.16744	-0.252038	0.862447	0.270654	-1.16665	0.113218	-0.526628	0.947619	-0.508995	3.06716
GSM1523774	GSE62254	2.0007	-1.04236	0.717146	-0.692324	-0.130059	1.83968	-1.00315	-0.0325898	-0.221793	0.347384	-0.404269	-0.137831	-0.289781	-1.16744	-1.00277	-0.57672	-0.687212	-0.383715	1.18047	-0.661455	1.41121	-0.96919	2.3709
GSM1523775	GSE62254	0.702786	-1.04236	0.579897	-0.0264604	-0.130059	0.778094	-1.00315	0.806229	-0.221793	-0.72838	-0.404269	0.341813	-0.289781	0.0782857	-0.643224	0.269658	-0.650473	-0.131999	-0.888369	0.77836	-0.325815	-0.189066	-0.494562
GSM1523776	GSE62254	-0.0197402	0.0135512	-0.307301	0.620665	-0.130059	-1.47883	2.13919	-0.0253339	-0.221793	1.59731	-0.404269	-0.6517	-0.289781	-1.16744	2.11221	0.359869	0.999792	-0.676576	0.629391	-0.661455	0.663522	-1.17621	-0.639498
GSM1523777	GSE62254	-0.509076	0.197925	1.18699	-0.692324	-0.130059	1.55857	-1.00315	-0.304295	-0.221793	-1.06736	0.575831	-0.556307	-0.289781	0.92743	-1.1841	0.715431	-0.687212	-0.164841	-0.888369	0.417092	-0.784378	-0.755272	0.217016
GSM1523778	GSE62254	0.254415	-0.639771	-0.309946	-0.692324	-0.130059	0.325307	0.621904	-0.985906	-0.221793	-1.06736	0.406924	-1.01914	1.15599	0.609322	0.523121	-0.0146494	-0.687212	0.505489	-0.335358	-0.506446	1.52007	1.0686	-0.639498
GSM1523779	GSE62254	-0.509076	-1.04236	1.86797	-0.692324	-0.130059	0.793029	-1.00315	0.650197	-0.221793	-0.963595	-0.404269	1.35292	-0.289781	-0.943075	0.383762	-0.0755506	-0.687212	0.844956	-0.180135	-0.573779	-0.589462	0.086314	-0.544853
GSM1523780	GSE62254	-0.509076	1.30586	-0.579218	0.306621	-0.130059	-1.03641	1.64022	0.13416	-0.221793	-0.828938	0.108961	0.376036	-0.289781	-0.590075	1.73154	0.484764	-0.687212	0.601977	0.109875	-0.661455	-0.0769128	-0.0400535	0.150207
GSM1523781	GSE62254	-0.509076	-0.248934	0.371358	-0.692324	-0.130059	2.08353	-1.00315	-0.101094	-0.221793	-1.06736	-0.404269	-0.143731	-0.289781	0.374101	-2.09655	-1.11756	0.438733	1.69389	-0.888369	2.6929	-0.980774	-0.914777	-0.61519
GSM1523782	GSE62254	-0.509076	0.466957	-1.48212	-0.692324	-0.130059	1.08982	-0.637009	-0.78491	-0.221793	-1.06736	2.44015	-1.22295	-0.00324333	1.04524	-0.236264	0.277482	-0.687212	-0.217218	-0.888369	2.87993	-1.2386	1.00573	-0.526675
GSM1523783	GSE62254	5.69279	-0.0204749	-0.889303	0.118636	-0.130059	0.155933	-1.00315	0.301139	-0.221793	0.260118	-0.404269	-1.12576	-0.289781	-0.351343	-1.59114	-1.02862	2.85835	-0.240376	-0.436121	0.0264311	0.576081	0.189981	-0.639498
GSM1523784	GSE62254	-0.509076	-0.110643	0.367702	-0.692324	-0.130059	0.737953	-0.093345	-1.07048	-0.221793	0.364158	-0.404269	-0.906162	-0.289781	-1.16744	-1.16323	0.0686864	1.72097	-0.678178	0.699382	-0.661455	2.0922	0.884445	0.127743
GSM1523785	GSE62254	-0.509076	0.590436	0.122272	1.09401	-0.130059	-1.63136	1.17067	0.682878	-0.221793	0.0166166	-0.404269	0.553616	-0.289781	-1.0668	0.793162	-0.0128624	0.18322	0.515481	0.553916	-0.661455	0.253554	0.033778	0.0569855
GSM1523786	GSE62254	0.558902	-0.735547	0.488499	-0.692324	-0.130059	1.07699	-1.00315	-0.157885	-0.221793	1.12325	-0.404269	-0.874894	-0.289781	-1.16744	-0.226497	0.286931	0.0897691	0.417671	-0.648821	-0.245944	1.04037	-0.195104	0.314048
GSM1523787	GSE62254	2.74669	-1.04236	0.814943	-0.474836	-0.130059	0.813564	-1.00315	2.02563	-0.221793	-0.831941	-0.404269	1.34979	-0.289781	-1.16744	-0.742781	0.152886	-0.687212	0.519363	-0.125261	-0.237684	-1.2386	-0.816539	-0.639498
GSM1523788	GSE62254	0.553027	-0.492285	0.567967	-0.692324	-0.130059	-0.00148394	-0.373127	-0.00185294	-0.221793	0.383216	-0.404269	-0.508473	0.969401	-0.230111	-0.462897	-0.0102363	0.838897	-0.381876	2.28334	-0.661455	-0.0968946	-0.502183	1.28129
GSM1523789	GSE62254	-0.509076	-0.201937	-0.842014	0.893594	-0.130059	0.579462	-0.343571	-1.54707	-0.221793	-1.06736	-0.162975	-0.29754	-0.289781	1.52018	-0.629912	2.75503	-0.687212	-0.0869505	-0.283232	-0.661455	-0.214323	-0.0602088	0.351902
GSM1523790	GSE62254	-0.509076	-1.04236	-1.2951	0.187918	-0.130059	0.0345323	0.122749	-0.65734	-0.221793	-1.06736	-0.404269	2.73194	0.85594	-0.0553647	1.06258	-0.639593	-0.687212	1.37795	-0.888369	1.00468	0.358674	1.20175	-0.639498
GSM1523791	GSE62254	-0.509076	0.759277	-1.08092	2.32434	-0.130059	-2.16677	1.10174	-0.490768	0.382634	-1.05006	-0.404269	3.95171	-0.289781	0.364528	1.3779	0.178425	-0.687212	0.262198	-0.888369	-0.0209866	0.400792	0.0926672	-0.639498
GSM1523792	GSE62254	-0.509076	0.0419087	0.860189	-0.480761	-0.130059	0.361077	1.06608	-1.04641	-0.221793	1.30351	-0.404269	-1.22295	-0.289781	0.121346	0.276709	0.0259029	-0.687212	-0.576647	-0.888369	-0.620221	1.16694	-0.268674	-0.227503
GSM1523793	GSE62254	-0.509076	-1.04236	2.11881	-0.692324	-0.130059	-0.0774468	-1.00315	-0.0618339	8.32112	1.29654	-0.404269	1.76687	1.79679	-0.169685	0.492248	-1.80831	-0.655065	0.219377	-0.888369	0.0762429	-1.2386	-0.224135	-0.639498
GSM1523794	GSE62254	-0.509076	-0.23304	-1.39277	0.0692181	-0.130059	-0.285064	0.446357	0.841453	-0.221793	1.3935	0.814523	2.20896	-0.289781	0.325715	2.00546	0.558912	-0.687212	-1.08364	-0.888369	-0.661455	-1.16843	-0.554324	-0.278901
GSM1523795	GSE62254	-0.509076	-0.870783	0.661875	-0.692324	-0.130059	0.6026	0.302424	-1.27785	-0.221793	-1.01603	2.84377	-1.00257	1.35833	1.11681	-0.716196	0.164108	-0.687212	-0.564668	-0.888369	2.48369	-0.920902	0.32919	0.272442
GSM1523796	GSE62254	-0.509076	-0.0426524	-0.712185	-0.692324	0.427763	0.228127	0.400737	-1.68624	-0.221793	-0.597623	2.18856	-1.14099	2.66447	0.726082	-0.822318	0.181256	0.193844	-0.225079	0.354763	-0.661455	1.05067	2.0827	1.28292
GSM1523797	GSE62254	0.407479	-0.582157	-0.629172	1.61907	-0.130059	-0.098798	-1.00315	0.00799448	-0.221793	-0.442503	-0.404269	0.101844	-0.289781	-1.16744	-0.0209052	-0.372899	2.47952	-0.509303	-0.185258	-0.661455	1.52574	1.63746	-0.639498
GSM1523798	GSE62254	1.6688	-1.04236	-0.343096	1.28659	-0.130059	-1.23771	0.104203	0.955791	1.03416	2.21646	-0.404269	-1.22295	-0.289781	-0.933358	-0.307957	0.0741059	-0.469162	-0.0840597	0.319087	-0.661455	2.47124	-0.706144	0.199074
GSM1523799	GSE62254	-0.509076	-0.350022	-0.091211	-0.692324	-0.130059	0.370656	-0.103051	0.554164	-0.221793	0.4128	-0.404269	-1.22295	-0.289781	-1.16744	-0.491765	0.0638233	-0.64588	-0.0735594	-0.888369	2.03074	0.680793	1.01574	0.824762
GSM1523800	GSE62254	-0.509076	-0.0769488	-1.77036	-0.233022	-0.130059	-1.80597	1.41754	1.47816	-0.221793	0.977393	-0.404269	0.401143	-0.289781	0.239278	2.5027	1.00928	-0.687212	0.0191316	-0.888369	-0.661455	-0.13618	0.70892	-0.554724
GSM1523801	GSE62254	-0.509076	-0.693511	-0.0560478	0.630925	-0.130059	-0.173741	0.607167	-0.098199	-0.221793	0.74722	-0.404269	1.08884	-0.289781	-0.0365383	0.302608	0.767924	-0.369797	-0.477099	-0.18419	-0.661455	0.0758463	-0.623406	-0.639498
GSM1523802	GSE62254	-0.509076	-0.0255338	-0.292155	-0.692324	-0.130059	-0.655039	0.300954	-0.13645	-0.221793	-0.046292	-0.404269	-0.306377	-0.289781	-0.894917	1.43047	1.36916	-0.687212	-0.794	0.323378	-0.661455	0.155898	2.17845	-0.639498
GSM1523803	GSE62254	-0.375365	-0.706482	0.822884	-0.692324	-0.130059	-0.0274637	1.12978	-0.59824	-0.221793	0.456346	-0.404269	-0.57167	-0.289781	0.243087	-0.0935728	0.771435	-0.258918	-0.84999	-0.023675	-0.661455	0.577511	0.072035	-0.639498
GSM1523804	GSE62254	-0.509076	1.73146	-0.303925	-0.692324	-0.130059	1.0509	-1.00315	-0.910422	-0.221793	-0.410989	1.10052	-1.22295	-0.289781	0.164428	-1.27826	-0.0826557	-0.687212	-0.467673	0.107261	0.517447	1.93086	0.0989417	-0.24102
GSM1523805	GSE62254	-0.509076	1.1939	-0.0263673	-0.29678	-0.130059	-0.49187	0.53225	1.13308	-0.221793	2.03577	-0.404269	-1.22295	-0.289781	-1.16744	0.440139	-0.345235	0.0358121	1.21148	-0.888369	0.573131	-1.2386	-0.339646	0.763763
GSM1523806	GSE62254	0.650717	-0.79852	0.273377	-0.692324	-0.130059	-0.0658055	-0.0883379	-0.0624013	-0.221793	0.667415	-0.404269	-0.889534	-0.289781	0.628028	-0.66149	0.515968	0.137	-0.125094	-0.00335677	-0.661455	0.764777	0.172104	-0.448912
GSM1523807	GSE62254	1.22309	-1.03624	-0.345558	-0.692324	-0.130059	-0.136022	-0.0930214	-0.00639303	-0.221793	-0.748481	-0.404269	-0.346584	-0.289781	0.290412	0.187691	0.0497935	-0.461101	-0.0250847	-0.888369	0.547098	1.10951	1.65033	-0.639498
GSM1523808	GSE62254	-0.391996	0.521587	-0.582584	-0.692324	-0.130059	0.0670216	-0.311587	0.128949	-0.221793	1.58177	-0.404269	-1.22295	-0.289781	0.467223	-0.524742	0.568391	-0.687212	-0.495387	-0.888369	0.132411	1.0457	0.276723	-0.185585
GSM1523809	GSE62254	-0.509076	0.27694	0.279953	1.09642	-0.130059	-0.73365	2.33779	-0.469024	-0.221793	-0.408188	2.43458	-1.00612	-0.289781	-1.16071	0.527087	0.140952	-0.204885	-0.580118	-0.888369	-0.5519	0.984367	1.06489	-0.639498
GSM1523810	GSE62254	-0.509076	-0.035837	-1.44839	1.14329	-0.130059	-1.36904	1.87887	0.570789	-0.221793	0.722885	-0.404269	0.133935	-0.289781	0.876655	1.72048	0.42585	-0.687212	-0.583063	-0.482452	-0.661455	-0.040581	0.0339342	-0.367318
GSM1523811	GSE62254	-0.509076	1.29209	0.212676	-0.0331508	-0.130059	-0.294976	0.157636	1.52506	-0.221793	-0.00998948	-0.404269	0.548493	-0.289781	-1.07981	0.0714842	-0.742873	-0.579534	1.66504	-0.80847	-0.132829	-0.0942252	-0.307506	0.239925
GSM1523812	GSE62254	0.334868	-1.04236	-0.194388	1.9724	-0.130059	-1.22248	2.10104	-0.354636	-0.221793	0.551967	-0.404269	-0.396985	-0.289781	-0.262686	0.726813	-0.177661	0.246589	-1.24548	1.33932	-0.661455	1.37032	-0.552642	0.664731
GSM1523813	GSE62254	-0.509076	-0.243727	-1.47179	0.352439	-0.130059	0.587292	-0.0864829	-1.2224	-0.221793	-0.972144	-0.404269	1.39484	-0.289781	1.61195	0.884016	-0.345059	-0.168219	-1.33885	0.924431	-0.661455	1.38742	0.187402	-0.193994
GSM1523814	GSE62254	-0.0142889	-0.905191	0.456588	0.245031	-0.130059	-1.27204	-0.715256	2.14905	-0.221793	-1.06736	-0.404269	0.59711	-0.00317321	-0.880093	0.907477	1.25915	-0.221761	-0.0652824	-0.888369	0.760023	0.195339	0.126991	-0.619936
GSM1523815	GSE62254	-0.509076	0.160934	0.399386	4.14085	-0.130059	-2.16677	-0.133739	0.109698	-0.221793	-0.146848	-0.404269	-0.139977	-0.289781	-0.647929	1.08259	2.42457	1.596	-0.946412	-0.319815	-0.661455	-0.711156	-1.0251	-0.510451
GSM1523816	GSE62254	-0.509076	0.506746	0.539021	-0.0504291	-0.130059	0.892759	0.522539	0.490048	-0.221793	-0.217632	-0.404269	-0.190149	-0.289781	0.00982748	-0.231191	-0.682621	0.26914	-0.669656	-0.358829	-0.504099	-0.22921	-0.519992	-0.33768
GSM1523817	GSE62254	-0.509076	0.0951981	-1.22458	-0.692324	-0.130059	-0.859157	-0.674045	0.0486627	-0.221793	-1.06736	-0.404269	1.60812	-0.289781	2.58353	-0.724293	0.688595	-0.687212	-1.16764	0.98478	0.636731	0.749713	0.392024	-0.639498
GSM1523818	GSE62254	-0.509076	0.547261	0.416594	-0.279217	-0.130059	0.261757	0.685509	-1.60894	0.57048	0.479307	1.36453	-1.22295	-0.289781	-1.16744	0.511447	0.551932	2.75228	-0.996062	0.546904	-0.661455	-0.693279	0.352658	-0.639498
GSM1523819	GSE62254	-0.509076	0.809602	0.793666	0.440249	-0.130059	0.760209	-1.00315	-1.20385	-0.221793	-0.546216	-0.404269	0.959367	-0.289781	-0.793054	-1.40813	0.372243	3.22713	0.373631	0.997726	-0.661455	-0.849026	-0.930515	-0.639498
GSM1523820	GSE62254	-0.509076	-0.0236697	-0.0943406	-0.641001	-0.130059	-0.383491	-0.791755	-0.46069	-0.221793	0.497915	-0.404269	1.75063	-0.289781	0.40806	-1.28586	1.08574	-0.687212	1.8477	-0.888369	0.363563	-1.2386	1.05098	-0.639498
GSM1523821	GSE62254	0.847272	-0.489314	0.0355935	0.337165	-0.130059	-0.15819	1.7898	-0.616768	-0.221793	-1.06736	2.36675	-1.00282	-0.289781	0.220581	1.2073	0.226384	-0.687212	-0.108841	-0.424958	-0.661455	0.337657	-0.010942	-0.639498
GSM1523822	GSE62254	-0.509076	0.810413	-1.26475	1.01221	-0.130059	-0.804488	0.679374	-0.746204	-0.221793	0.410407	-0.404269	-1.06059	-0.289781	-0.130782	0.564898	0.142227	-0.687212	-0.129852	-0.888369	0.284705	0.372237	2.75472	-0.639498
GSM1523823	GSE62254	-0.509076	1.2106	-0.851904	-0.692324	-0.130059	-0.897907	2.2397	0.295395	-0.221793	0.0421366	0.478207	-0.517599	-0.289781	-0.903124	1.40275	-0.52616	-0.687212	1.25587	-0.888369	0.629979	-0.289662	1.0708	-0.0190084
GSM1523824	GSE62254	-0.509076	1.03953	-0.401136	-0.692324	-0.130059	-0.163862	1.91551	0.777948	-0.221793	-0.687719	-0.404269	0.798979	-0.289781	0.790875	1.34449	-0.383214	-0.563899	-0.396533	-0.888369	-0.128798	-0.764276	-0.775622	-0.639498
GSM1523825	GSE62254	-0.509076	-0.159498	-1.67328	0.0660688	-0.130059	-0.360899	-1.00315	0.602398	-0.221793	-1.06736	0.957923	0.317531	-0.289781	-0.157704	-2.34838	2.0904	-0.687212	7.91518	-0.888369	-0.0986335	-1.2386	0.120062	0.919942
GSM1523826	GSE62254	1.71883	-1.04236	0.360634	-0.629843	-0.130059	0.278396	0.326786	-1.15917	-0.221793	0.809877	-0.404269	0.031151	-0.289781	-0.0296606	0.62083	0.293736	-0.687212	-0.686728	-0.888369	-0.348014	1.44264	-0.146819	0.532095
GSM1523827	GSE62254	-0.509076	1.46701	-0.0157063	0.159293	-0.130059	0.613791	-1.00315	1.74268	-0.221793	0.111472	-0.404269	-0.628342	-0.289781	-1.16744	-0.752441	-0.401317	-0.190359	0.244269	-0.750822	-0.0757076	-0.103714	0.436125	-0.0733146
GSM1523828	GSE62254	-0.509076	-0.00558192	-0.00260639	-0.692324	-0.130059	0.931796	-1.00315	0.901106	-0.221793	-0.922775	-0.404269	-1.22295	-0.289781	-0.148614	-1.17105	-1.10281	-0.335194	0.521879	-0.888369	2.68042	1.17858	0.292966	0.177663
GSM1523829	GSE62254	-0.509076	0.680783	0.382941	-0.692324	-0.130059	-0.7314	-0.387112	0.538776	-0.221793	0.255877	-0.404269	0.680196	-0.289781	-0.94329	0.975185	0.246226	1.56873	-0.604182	0.658246	-0.661455	-0.293047	0.222613	-0.639498
GSM1523830	GSE62254	0.348697	-1.04236	0.0747856	0.572761	-0.130059	-0.931815	0.115341	0.716556	-0.221793	1.12445	-0.404269	-0.483398	-0.289781	0.173008	0.422864	0.975694	-0.445562	-0.522391	-0.736656	-0.477789	0.169813	0.324733	-0.639498
GSM1523831	GSE62254	-0.509076	-0.617916	1.01609	-0.218139	-0.130059	0.578025	0.421532	-0.408108	-0.221793	-0.975144	-0.404269	1.6444	-0.289781	0.720767	0.290095	-0.858579	-0.0133963	-0.766592	0.615206	-0.661455	0.443796	-0.929646	-0.342478
GSM1523832	GSE62254	0.806268	-0.752658	1.0775	-0.692324	-0.130059	1.36861	-0.082956	-0.23718	-0.221793	0.380329	-0.404269	-0.189367	-0.289781	-0.297313	-0.702393	0.299125	-0.687212	-0.19224	-0.102048	-0.661455	-0.630626	-0.445682	-0.406827
GSM1523833	GSE62254	-0.509076	0.248686	-0.0185441	-0.692324	-0.130059	0.236018	-1.00315	-0.0993594	-0.221793	0.196338	-0.404269	0.0499145	-0.289781	-0.222193	-0.90599	1.39404	-0.687212	0.333179	-0.888369	1.10277	0.335878	-0.0285253	-0.125445
GSM1523834	GSE62254	-0.509076	1.03331	-0.867096	-0.692324	-0.130059	0.514389	-1.00315	0.471636	-0.221793	0.283131	-0.404269	-1.22295	-0.289781	-0.648377	-1.0937	-0.27949	0.460249	0.525168	-0.888369	1.28042	1.15404	1.03281	-0.639498
GSM1523835	GSE62254	1.25599	-1.04236	-0.668779	-0.692324	-0.130059	0.96116	-1.00315	0.522604	-0.221793	-1.06736	-0.404269	-0.272709	-0.289781	2.96756	-0.658993	0.438923	-0.390502	-0.542726	-0.888369	0.251825	-0.855204	-0.214563	0.726801
GSM1523836	GSE62254	-0.0638553	-0.849239	-0.759367	-0.692324	-0.130059	1.20052	-0.699648	-0.407428	-0.221793	-0.246305	-0.404269	-0.782707	0.81574	0.184949	-0.42065	-1.35642	-0.687212	0.546311	-0.888369	1.71679	1.22447	1.6129	0.540212
GSM1523837	GSE62254	-0.509076	-0.616006	0.454013	-0.393649	-0.130059	0.748761	-0.0313239	1.16254	-0.221793	-0.917351	-0.404269	0.47604	-0.289781	0.38115	-0.736491	-1.25514	2.28551	-0.499386	-0.0353995	-0.661455	1.2664	-0.92917	-0.639498
GSM1523838	GSE62254	-0.509076	1.86039	-1.05833	2.61388	-0.130059	-1.81623	0.533781	1.49472	-0.221793	-0.0279765	-0.404269	0.081817	-0.289781	-0.474684	1.0148	-0.874049	-0.405372	0.150626	-0.888369	0.819472	-0.6835	0.832738	0.177877
GSM1523839	GSE62254	1.10924	-1.04236	-0.378511	-0.692324	-0.130059	0.805877	-1.00315	-1.29239	-0.221793	-0.595099	-0.404269	-0.828151	0.016308	2.00346	-2.05863	0.538126	-0.687212	0.0879296	-0.888369	0.410859	1.3853	1.44166	-0.639498
GSM1523840	GSE62254	-0.448513	-0.975611	0.176813	-0.692324	-0.130059	0.493534	0.154471	-0.106586	-0.221793	-0.311925	-0.404269	1.05695	-0.289781	0.958453	0.120055	-0.353965	-0.687212	-1.08651	0.343401	-0.661455	1.15779	0.0925318	-0.146641
GSM1523841	GSE62254	-0.509076	0.448425	0.0696619	-0.175008	-0.130059	-0.190341	0.0295372	0.225716	-0.221793	-0.682128	-0.404269	-0.832684	-0.289781	-0.518411	0.122832	1.47619	1.68161	-0.0969278	-0.551202	-0.564143	0.926068	-0.515081	0.387936
GSM1523842	GSE62254	1.1121	-1.04236	0.985082	0.215262	-0.130059	0.274503	-1.00315	1.52628	-0.221793	0.0197044	-0.404269	1.08801	-0.289781	-0.690743	-0.316914	-0.237078	0.0730909	0.236231	-0.888369	0.0608982	-0.14541	-1.02017	-0.408721
GSM1523843	GSE62254	0.80017	-0.910273	0.15599	-0.43655	-0.130059	-0.160129	-0.448031	-0.618638	-0.221793	-0.599652	-0.404269	0.698672	-0.289781	-0.398351	-0.632521	0.194428	1.15118	-0.579714	2.79566	-0.661455	2.79409	-1.27984	0.0712842
GSM1523844	GSE62254	-0.509076	1.31528	-1.19163	-0.692324	-0.130059	0.537364	-0.432855	0.32596	0.330529	-1.06736	0.52253	-1.14173	-0.289781	-1.15623	0.0406378	2.57825	-0.587824	-0.507976	-0.888369	1.23507	-1.2386	1.2868	1.14543
GSM1523845	GSE62254	-0.509076	-0.101409	0.886191	-0.692324	-0.130059	0.512892	-1.00315	0.350371	-0.221793	-1.06736	-0.404269	-1.22295	-0.289781	-0.481307	0.336194	0.00758085	1.26323	-0.271061	-0.888369	1.88248	-0.276424	0.14744	-0.639498
GSM1523846	GSE62254	0.894043	-1.04236	0.498896	-0.104275	-0.130059	-1.3822	0.482588	0.901269	-0.221793	1.74738	-0.404269	0.0161533	0.468876	0.185617	0.66329	-0.0141885	-0.687212	-0.883161	0.916407	-0.661455	0.874769	-1.06059	0.391102
GSM1523847	GSE62254	-0.509076	0.346679	-0.966368	-0.692324	-0.130059	-0.405224	-0.018783	1.045	-0.221793	-0.504077	-0.404269	2.38469	-0.289781	0.13041	1.43586	-0.00172496	-0.474644	0.884553	-0.474064	-0.661455	-0.670688	0.384562	-0.639498
GSM1523848	GSE62254	-0.509076	1.77576	-0.316147	2.54043	-0.130059	-2.16677	1.78792	0.293459	-0.221793	2.72066	-0.404269	-0.745238	-0.289781	-1.06177	1.21225	-0.264984	1.40418	-0.628284	-0.496258	-0.623825	-1.00005	-0.382338	0.00710762
GSM1523849	GSE62254	-0.509076	-0.240445	-1.37569	-0.654592	-0.130059	0.558768	0.69096	-1.04402	-0.221793	-0.0353621	-0.404269	-0.700951	-0.289781	1.93494	-0.428381	0.862992	-0.687212	0.0619201	-0.888369	-0.0359448	1.39592	0.00413948	1.3955
GSM1523850	GSE62254	0.0525654	-1.04236	0.950215	1.74263	-0.130059	0.436411	-1.00315	-0.962581	-0.221793	1.37597	-0.404269	0.182489	-0.289781	-1.16744	-0.683745	0.196513	1.36095	-0.634999	0.968086	-0.661455	1.22069	-1.57706	1.87959
GSM1523851	GSE62254	-0.509076	1.6019	-0.879531	-0.692324	-0.130059	-1.29712	0.432678	-0.185305	-0.221793	-0.545581	-0.404269	0.600831	-0.289781	-0.178531	0.183087	-1.00675	-0.687212	3.0248	-0.888369	0.192708	1.25645	2.06175	-0.202686
GSM1523852	GSE62254	-0.509076	3.50179	-0.878697	-0.692324	-0.130059	0.328977	-1.00315	0.869481	-0.221793	1.9301	0.137009	-1.17947	-0.289781	-0.457786	-0.484655	-1.93926	-0.487806	0.531429	-0.888369	1.81023	-0.124087	-0.476716	-0.639498
GSM1523853	GSE62254	-0.509076	-0.643279	0.0282616	-0.692324	-0.130059	0.678623	0.563617	-0.339344	-0.221793	0.927406	-0.404269	1.74906	-0.289781	0.18025	-0.576115	0.157135	-0.687212	-0.482838	0.746112	-0.661455	0.256413	-1.10104	-0.110793
GSM1523854	GSE62254	-0.509076	0.734324	0.676552	-0.692324	-0.130059	0.533265	-1.00315	0.721378	-0.221793	0.225052	-0.404269	0.641268	-0.289781	-1.16744	-0.0436872	0.092595	0.520619	0.876101	-0.888369	-0.0876002	-1.0677	0.0283165	-0.0805936
GSM1523855	GSE62254	-0.509076	0.110969	0.289422	0.277214	-0.130059	0.142184	-0.334485	-0.339248	-0.221793	-1.06736	0.806839	-0.163825	1.49063	0.934798	-1.47288	-1.89346	0.0160963	0.786009	-0.888369	1.42149	0.553962	1.26795	-0.331035
GSM1523856	GSE62254	0.603912	-1.04236	0.239567	1.76301	-0.130059	-1.55218	1.48357	0.553666	-0.221793	-0.472407	-0.404269	0.711127	-0.289781	0.460391	0.601007	-0.40411	-0.687212	0.015422	0.27201	-0.661455	0.504325	-0.0318068	0.786527
GSM1523857	GSE62254	-0.0438533	-0.824749	-0.675023	-0.379222	-0.130059	0.729048	-0.911698	-0.326776	-0.221793	-0.168238	-0.404269	0.216358	-0.289781	-1.16744	1.38881	1.23426	-0.687212	-0.815468	0.883314	-0.661455	0.527332	1.08294	1.10671
GSM1523858	GSE62254	-0.509076	0.176237	-1.72908	0.146347	-0.130059	1.43746	-0.771511	-0.657126	-0.221793	1.28326	-0.404269	-0.788246	-0.289781	-1.16744	0.378064	1.49014	0.341425	-1.48547	3.14703	-0.661455	-0.458848	-0.89599	4.66388
GSM1523859	GSE62254	-0.509076	-0.460769	1.30412	-0.254629	-0.130059	-0.950861	-0.111279	-1.42825	-0.221793	-0.102647	-0.404269	-0.495634	-0.289781	0.89847	0.495522	-0.0474729	0.0750849	-0.412892	-0.888369	1.21552	1.60203	0.252728	-0.639498
GSM1523860	GSE62254	-0.509076	-0.43448	-1.14723	0.582031	-0.130059	-0.243591	0.406719	0.84363	-0.221793	-1.06736	-0.404269	2.61598	-0.289781	-1.16744	0.883251	-0.686247	-0.438163	2.12294	-0.888369	-0.197059	-0.970501	2.25543	-0.0773456
GSM1523861	GSE62254	-0.509076	-0.744665	-0.479439	-0.692324	-0.130059	0.445302	0.341387	-1.04906	-0.221793	-0.67366	2.33348	-0.352909	-0.289781	1.24381	0.295877	-0.602825	-0.687212	-0.581813	-0.888369	1.10062	1.48807	0.742332	-0.639498
GSM1523862	GSE62254	0.580054	0.191909	-0.474661	-0.692324	-0.130059	1.38517	-0.583458	-0.715468	-0.221793	2.23676	-0.404269	-1.22295	-0.289781	-1.16744	0.85662	1.14186	0.53024	-1.31113	0.6945	-0.661455	-0.415465	-1.28558	2.82276
GSM1523863	GSE62254	-0.509076	1.18787	-2.19548	3.59788	-0.130059	-2.16677	1.793	1.68351	-0.221793	0.351363	0.496747	-0.114539	-0.289781	-1.16744	2.42895	-0.617666	0.879926	-0.131221	-0.888369	0.218776	-1.2386	0.93062	0.103971
GSM1523864	GSE62254	-0.509076	-0.81942	0.851465	-0.692324	-0.130059	2.1343	0.841075	-0.729951	-0.221793	-0.527675	-0.404269	0.673873	-0.289781	0.00544368	0.0865603	-0.0225001	-0.687212	-0.934683	-0.0722923	-0.661455	-0.705519	-0.750611	-0.496035
GSM1523865	GSE62254	-0.509076	-1.04236	0.88928	0.44089	-0.130059	-0.375121	-0.0103103	0.45253	-0.221793	-0.653012	-0.404269	-0.00436793	-0.289781	1.08798	0.0431031	1.73073	-0.687212	-1.48547	-0.34148	-0.661455	0.159667	-0.425327	-0.639498
GSM1523866	GSE62254	-0.509076	0.342095	1.04469	0.297611	-0.130059	-0.347053	-0.329163	1.21613	-0.221793	-0.513986	-0.404269	-0.141266	-0.289781	-0.381869	0.526517	0.0204099	0.0358324	-0.239682	-0.497322	-0.345853	-0.510001	0.0956712	1.30398
GSM1523867	GSE62254	1.17581	-1.04236	0.506475	-0.692324	-0.130059	0.314416	0.503592	-0.393461	-0.221793	0.723524	-0.404269	-0.439335	-0.289781	-0.179454	-0.864609	-0.125716	-0.216343	-0.566511	0.0562988	-0.661455	1.67534	0.262484	-0.460269
GSM1523868	GSE62254	-0.509076	-0.114718	-1.28532	1.23395	-0.130059	-1.40041	0.954948	-0.233007	-0.221793	1.01286	0.499908	-1.22295	-0.289781	-1.10146	0.252022	1.35686	-0.687212	1.31984	-0.824622	-0.661455	1.16602	2.17371	-0.551006
GSM1523869	GSE62254	-0.509076	0.526406	0.0664558	-0.28264	-0.130059	0.323519	-0.154989	-0.780666	-0.221793	-0.701835	-0.404269	-0.504236	-0.289781	1.44535	-0.401542	-0.694702	1.22049	-0.947425	-0.317246	-0.661455	1.79274	0.372163	-0.639498
GSM1523870	GSE62254	-0.509076	0.319507	-0.572154	1.44678	-0.130059	-1.49659	3.12586	-0.26446	-0.221793	-0.216117	-0.404269	0.425023	-0.289781	-0.429848	1.73574	0.0651776	-0.385972	0.315751	0.0813088	-0.661455	0.12916	-0.266204	0.043153
GSM1523871	GSE62254	-0.509076	1.26263	-0.349518	-0.692324	-0.130059	0.963089	-1.00315	1.0068	-0.221793	-1.06736	2.82936	-0.642992	-0.289781	-0.61663	-1.03965	-0.325136	-0.687212	1.28975	-0.888369	2.00004	-0.294978	-0.558272	-0.393025
GSM1523872	GSE62254	-0.509076	0.223717	-0.489148	-0.692324	-0.130059	-0.189189	-0.888536	-0.114248	-0.221793	1.06946	-0.404269	-0.660676	-0.289781	1.65485	-0.39213	1.06893	-0.144194	-0.968374	-0.476865	-0.534974	0.794377	0.189377	-0.639498
GSM1523873	GSE62254	3.69351	-1.04236	0.58233	1.07491	-0.130059	-2.11027	1.4323	1.2773	2.18938	1.64398	-0.404269	-1.03537	-0.289781	0.0167495	0.607062	-0.999512	1.23741	-0.250732	-0.681142	-0.661455	-1.00527	-0.24315	-0.639498
GSM1523874	GSE62254	-0.509076	-0.0588567	-1.08551	-0.692324	-0.130059	0.360042	-0.0751359	-0.400211	-0.221793	-0.88155	-0.404269	-0.543682	-0.289781	1.89994	0.556764	0.544006	-0.687212	0.582496	-0.888369	0.738118	-0.299551	0.345362	-0.639498
GSM1523875	GSE62254	-0.509076	-0.719756	-1.5251	-0.692324	-0.130059	0.376283	1.86667	0.170227	2.77952	-1.06736	-0.404269	0.22597	-0.289781	-0.500184	-0.0929346	0.522582	-0.687212	0.519822	-0.888369	2.49471	-0.162834	0.0700475	-0.56929
GSM1523876	GSE62254	-0.509076	-0.116477	0.307696	-0.618197	-0.130059	-0.526907	1.80749	-0.675917	-0.221793	1.03663	-0.404269	-0.934902	-0.289781	0.0671885	0.0502387	0.329837	-0.687212	-0.477102	-0.888369	-0.123828	1.45135	0.450818	-0.100582
GSM1523877	GSE62254	-0.509076	-1.04236	-1.72737	-0.692324	-0.130059	2.35338	-1.00315	-0.555745	1.25711	-1.06736	-0.404269	0.0406333	0.346418	-0.190442	-1.71946	1.05174	-0.687212	0.476967	-0.888369	2.5361	-1.2386	1.50674	-0.639498
GSM1523878	GSE62254	0.983037	-1.04236	-0.109477	-0.692324	-0.130059	-0.196523	1.05608	-0.0617319	-0.221793	0.854401	-0.404269	-0.053317	-0.289781	-1.03688	1.07384	-0.386014	1.43951	-0.818147	1.93073	-0.661455	0.231332	-0.444948	-0.639498
GSM1523879	GSE62254	-0.509076	1.59699	-0.33463	-0.594728	-0.130059	1.23461	-1.00315	0.200375	-0.221793	0.231528	-0.404269	0.793555	-0.289781	1.08161	-1.03343	-1.8011	-0.143964	1.0693	-0.888369	0.605699	-1.2386	-0.170124	-0.368076
GSM1523880	GSE62254	1.11463	-1.02707	-0.236123	1.61775	-0.130059	-0.538065	2.13587	-0.215859	-0.221793	0.657684	-0.404269	-0.718408	-0.289781	-0.725974	0.894689	0.435753	-0.687212	-0.822539	-0.234613	-0.661455	0.266711	0.11052	-0.639498
GSM1523881	GSE62254	-0.509076	1.00659	-0.179738	1.57012	-0.130059	-0.700884	-0.322412	-0.972748	-0.221793	-1.06736	-0.404269	2.91404	-0.289781	0.520877	-0.431896	0.205445	-0.687212	-0.631683	0.979202	-0.661455	-0.473643	0.819718	0.444876
GSM1523882	GSE62254	-0.509076	-1.02707	-1.22111	2.1956	-0.130059	-0.583676	2.25348	-0.0882896	-0.221793	0.256578	-0.404269	-0.473506	-0.289781	-0.566971	1.21129	-0.0166926	0.876037	-0.334716	-0.688887	-0.661455	1.39738	0.156567	-0.639498
GSM1523883	GSE62254	-0.509076	-0.899882	-0.0377929	2.65685	-0.130059	-0.744103	2.3036	-0.230684	-0.221793	0.204102	-0.404269	-0.697034	-0.289781	-0.498207	1.90684	-0.395788	-0.575642	-0.549968	0.122994	-0.661455	-0.213844	0.23121	-0.639498
GSM1523884	GSE62254	-0.509076	1.21365	-0.214702	-0.692324	-0.130059	1.01194	-0.655316	-0.870414	-0.221793	-0.0279677	-0.404269	-0.383815	2.06857	0.159733	-0.626551	-0.0545513	-0.687212	-0.222233	1.09287	-0.385774	0.290265	-0.160559	0.161554
GSM1523885	GSE62254	-0.475194	-0.294971	-1.95097	2.09664	-0.130059	-2.08325	2.21044	1.63734	-0.221793	1.0045	-0.404269	0.602049	-0.289781	-1.16744	1.00459	-0.741372	-0.687212	1.73392	-0.888369	-0.484412	0.140132	2.19442	-0.356417
GSM1523886	GSE62254	-0.509076	-0.223251	-0.854425	-0.692324	-0.130059	-0.315764	0.903177	-1.16129	-0.221793	0.600322	-0.404269	-0.677104	-0.289781	1.04816	0.226897	-0.528073	-0.687212	0.532093	-0.888369	1.12329	0.932205	1.38256	0.846613
GSM1523887	GSE62254	-0.509076	-0.261399	-0.235074	-0.692324	-0.130059	0.1357	1.34701	-0.142821	-0.221793	0.563096	0.965328	-1.1866	-0.289781	1.12739	1.47398	-0.45522	-0.525667	-0.425621	-0.888369	-0.403592	-0.713592	0.614597	-0.639498
GSM1523888	GSE62254	-0.509076	-0.695781	-1.3252	1.84509	-0.130059	-1.94242	2.63576	1.97482	-0.221793	1.59679	-0.404269	0.191171	-0.289781	-0.460839	1.92067	-0.473815	-0.300915	-0.265049	0.363371	-0.661455	-0.995096	0.150836	-0.272239
GSM1523889	GSE62254	0.332446	-0.751722	0.995355	0.0343981	-0.130059	1.22595	-1.00315	-0.394974	-0.221793	-0.911041	-0.404269	1.2737	0.864365	-0.542288	-0.263337	0.137976	-0.687212	0.632966	-0.272875	-0.00681022	-1.01486	-0.164002	0.219893
GSM1523890	GSE62254	0.478689	-1.04236	0.817765	-0.159666	-0.130059	0.698046	-1.00315	-0.138612	-0.221793	-0.752296	-0.404269	-0.736973	-0.289781	-0.00605583	-1.48702	0.270099	2.04258	-0.747252	-0.117921	-0.298825	1.91215	-0.129859	-0.323607
GSM1523891	GSE62254	-0.509076	-0.15275	-1.02136	-0.692324	-0.130059	-0.29614	-0.401016	-1.68624	-0.221793	-0.807022	2.3952	-1.22295	-0.289781	2.37212	-1.77128	0.662366	-0.687212	0.249476	-0.888369	1.19736	1.45231	2.35915	-0.250075
GSM1523892	GSE62254	-0.509076	1.40455	0.0778846	-0.324902	-0.130059	0.121063	-0.808253	1.19089	-0.221793	-0.301238	-0.404269	1.57369	-0.289781	-0.807615	0.71518	-0.991584	0.0391072	0.13666	1.16373	-0.661455	-0.0513148	-0.968229	-0.423912
GSM1523893	GSE62254	-0.509076	-0.183906	0.75081	0.539789	-0.130059	1.05926	0.283535	-0.834631	-0.221793	0.0312695	-0.404269	-0.808924	-0.289781	-0.18903	-0.742111	-1.24625	2.66015	-0.216888	-0.888369	-0.390027	0.306922	0.318158	0.396233
GSM1523894	GSE62254	-0.509076	0.436049	-0.217138	-0.692324	-0.130059	0.194135	0.656001	-0.00393836	-0.221793	-0.389518	-0.404269	0.136363	-0.289781	0.106183	0.530499	0.399749	-0.687212	0.371923	-0.0720421	-0.661455	-1.10608	1.012	-0.293876
GSM1523895	GSE62254	-0.509076	-1.04236	-1.03305	1.81869	-0.130059	-0.924151	1.3745	1.44659	-0.221793	-1.06736	0.822324	0.685917	-0.289781	1.10349	1.69443	-0.340192	0.77202	-0.764993	-0.807025	-0.661455	-0.699514	0.24688	-0.595791
GSM1523896	GSE62254	0.337705	-0.837837	-0.125354	1.02325	-0.130059	-0.649188	1.46477	-0.790404	-0.221793	0.740358	-0.404269	-0.656596	-0.289781	0.167588	1.26155	0.470857	0.608288	-1.48547	1.17256	-0.661455	0.593916	-1.13703	-0.245473
GSM1523897	GSE62254	-0.509076	0.903364	-0.388019	-0.692324	-0.130059	-0.069597	0.187359	0.410338	-0.221793	-0.562706	-0.404269	-0.556529	-0.289781	-1.16744	-0.893805	0.503208	0.326751	2.06254	-0.888369	2.28661	-0.927704	0.286147	-0.639498
GSM1523898	GSE62254	-0.509076	-1.04236	0.453142	-0.692324	-0.130059	0.468494	0.83643	-0.710121	-0.221793	0.959892	-0.404269	-0.579572	-0.289781	1.09909	-1.02812	-0.675416	-0.687212	-0.908839	-0.888369	0.717662	0.86072	0.815828	0.0238998
GSM1523899	GSE62254	-0.509076	0.782041	-0.779238	-0.692324	-0.130059	1.29745	0.565925	-0.63539	-0.221793	1.53123	-0.404269	1.57164	-0.289781	-0.173675	0.223896	-1.69923	-0.0422088	0.692366	0.941409	-0.661455	-0.822541	-1.03838	-0.639498
GSM1523901	GSE62254	-0.509076	-0.758658	-1.72991	0.909807	-0.130059	-1.37662	1.7095	-0.0933455	-0.221793	-0.13835	-0.404269	1.09772	-0.289781	0.847933	1.74297	0.131824	-0.687212	-0.401061	1.64744	-0.661455	1.13776	-0.230498	0.24661
GSM1523903	GSE62254	-0.509076	-1.04236	-1.24247	-0.692324	-0.130059	3.11264	0.275156	-0.895665	-0.221793	-1.06736	-0.372921	-0.0167234	-0.289781	1.03684	-0.0147428	0.268807	-0.687212	-0.0430266	-0.888369	-0.351766	-0.715674	0.140746	0.19095
GSM1523904	GSE62254	-0.509076	-0.0182737	-0.294085	-0.692324	-0.130059	0.420988	0.654012	-1.18441	-0.221793	0.713704	-0.404269	-0.0730145	-0.289781	-0.55285	0.0831346	0.475155	-0.205146	-0.955703	1.0529	-0.661455	1.8522	-0.115882	0.0271418
GSM1523905	GSE62254	-0.489715	-0.47587	1.06538	-0.175027	-0.130059	0.53499	-0.267713	-1.63582	0.612595	-1.06736	2.81778	-1.22295	0.964743	-1.16744	-0.445281	-0.443136	2.8421	0.739049	0.542427	-0.661455	0.960309	0.718051	-0.0111491
GSM1523906	GSE62254	-0.509076	0.642123	0.1469	0.0383391	-0.130059	-0.863219	0.257071	1.9287	-0.221793	0.410961	-0.404269	-0.262933	-0.289781	-0.10594	1.52543	-0.603271	-0.0253323	-0.331762	0.718548	-0.661455	-0.981063	-0.451242	0.119782
GSM1523908	GSE62254	-0.509076	1.56368	-0.657192	-0.692324	-0.130059	-1.52198	1.18331	0.0340339	-0.221793	0.309339	-0.404269	1.1373	-0.289781	-1.16744	0.731518	0.378295	-0.201567	2.59973	0.136338	-0.661455	-0.551529	0.822744	-0.639498
GSM1523909	GSE62254	-0.509076	-0.438308	-0.985077	1.13234	-0.130059	-0.782165	2.07619	-1.12039	-0.221793	1.09885	-0.404269	1.38297	-0.289781	0.311691	1.38464	0.107857	-0.687212	-0.599345	-0.356457	-0.661455	0.649684	-0.112379	0.308422
GSM1523910	GSE62254	1.13857	-1.04236	-0.475223	0.762553	-0.130059	-1.39248	2.06758	1.23049	-0.221793	0.947514	-0.404269	-0.0452789	-0.289781	-0.505924	1.1602	-0.61513	-0.687212	1.00981	0.240895	-0.661455	-0.786133	0.388726	-0.529068
GSM1523911	GSE62254	-0.509076	0.153291	-1.4839	-0.692324	-0.130059	-0.683126	-0.0332914	0.576586	-0.221793	0.284742	0.640954	0.656826	-0.289781	-0.257677	-0.14811	-0.408404	-0.687212	2.69481	-0.888369	2.75618	-0.688534	0.497721	-0.639498
GSM1523918	GSE62254	-0.509076	0.57332	1.13282	0.03376	-0.130059	0.491637	0.254464	-0.148333	-0.221793	-0.758801	-0.404269	0.312753	-0.289781	0.412212	0.0235306	0.211633	-0.687212	-0.914825	0.808889	-0.661455	-0.965738	-0.835078	2.57049
GSM1523919	GSE62254	0.492079	0.505333	-0.465427	-0.692324	-0.130059	-0.199684	-0.676632	-0.497935	3.24746	1.89609	-0.404269	0.188197	-0.289781	-0.427069	0.597619	0.161074	0.0713166	-0.185047	1.98828	-0.661455	0.105098	-1.52901	-0.639498
GSM1523920	GSE62254	-0.509076	0.849613	-0.773863	-0.692324	-0.130059	-0.494945	-0.402891	0.259335	-0.221793	0.540505	-0.404269	-0.341945	-0.289781	-0.166264	-0.734192	1.0514	0.825237	-0.372522	1.15002	-0.661455	2.14176	-0.755908	-0.148272
GSM1523921	GSE62254	-0.509076	-0.0832617	-0.471816	0.515864	-0.130059	-1.55207	1.75187	-0.658923	-0.221793	-0.671615	-0.404269	0.986245	-0.289781	0.591163	1.7989	0.839876	-0.687212	-1.19854	1.5109	-0.661455	0.327312	0.0773967	-0.408367
GSM1523922	GSE62254	-0.509076	-1.04236	-2.25778	-0.692324	-0.130059	0.293288	-0.965375	-0.0417142	-0.221793	-0.564812	-0.404269	-0.0304361	3.9448	1.15641	-0.114084	-1.71783	-0.687212	0.654945	-0.888369	2.58322	2.45534	1.63829	-0.639498
GSM1523923	GSE62254	0.548977	-1.04236	1.37568	-0.692324	-0.130059	0.266093	-1.00315	0.0726337	0.27944	0.273326	-0.404269	0.339973	-0.289781	0.898649	-1.06459	-0.195992	-0.687212	0.2116	-0.888369	0.255013	-1.11798	0.943673	-0.639498
GSM1523924	GSE62254	-0.509076	0.932665	-0.432836	-0.559269	-0.130059	0.0115903	-0.830352	-0.835259	-0.221793	1.90909	-0.404269	-0.34705	-0.289781	-1.16744	-0.0629938	0.00520248	3.95326	-0.442809	0.513527	-0.661455	2.24163	-1.44975	0.124246
GSM1523925	GSE62254	0.0440006	0.641142	0.52158	-0.205896	-0.130059	0.282432	-0.272503	-0.0596009	-0.221793	-1.06736	1.087	-0.837628	0.253148	1.51071	-0.254081	0.448745	-0.0848871	0.477105	-0.888369	-0.413335	-0.820363	-0.669035	-0.430707
GSM1523926	GSE62254	-0.509076	0.431051	1.97263	0.959483	-0.130059	-2.02337	-1.00315	0.842984	-0.221793	-1.06736	-0.404269	1.83287	-0.289781	1.2406	-1.99725	0.411665	-0.687212	2.18467	0.346202	-0.661455	-0.722168	-0.331594	-0.639498
GSM1523927	GSE62254	0.812362	-1.04236	0.990195	-0.692324	-0.130059	1.04638	0.159268	-1.53366	-0.221793	-1.06736	-0.0925092	-1.0323	2.07611	-0.619626	-1.46819	1.34299	-0.687212	0.0254818	1.69802	-0.661455	1.34107	-0.49945	-0.340087
GSM1523928	GSE62254	-0.509076	-0.0625648	-0.888684	-0.692324	-0.130059	0.495775	0.476227	-0.0621675	-0.221793	-1.06736	-0.404269	1.15504	-0.289781	-0.0395786	1.01728	-0.721974	1.90558	-1.10452	-0.888369	0.193771	0.495555	1.11889	-0.639498
GSM1523929	GSE62254	-0.509076	0.00758115	0.0985024	1.7165	-0.130059	-1.00916	1.51062	-0.624044	-0.221793	0.00841643	-0.404269	0.846494	-0.289781	0.50604	0.564878	-0.288387	-0.552186	-0.108443	0.529097	-0.661455	-0.548078	0.1003	-0.639498
GSM1523930	GSE62254	-0.509076	-1.04236	1.75518	0.158351	-0.130059	-0.988691	0.805323	0.576102	-0.221793	-1.06736	1.02459	-0.276575	-0.289781	2.9736	0.265554	-1.50032	-0.687212	0.145423	0.0956086	-0.661455	0.0680925	-0.735176	-0.639498
GSM1523931	GSE62254	-0.509076	2.48158	-0.228977	1.17121	-0.130059	-2.16677	1.38448	1.86198	-0.221793	1.98344	-0.404269	-0.46781	-0.289781	-0.753469	0.593215	-0.396572	-0.314948	-0.221736	0.007384	-0.661455	-1.2386	-0.0711336	-0.639498
GSM1523932	GSE62254	-0.509076	1.76597	0.271884	-0.0257405	-0.130059	-0.574864	-0.867166	1.11074	-0.221793	-1.06736	-0.404269	0.501234	-0.289781	0.32341	-0.549976	-0.612995	-0.687212	0.854565	-0.888369	1.17799	-0.437454	0.368895	-0.639498
GSM1523933	GSE62254	-0.509076	-0.0895918	0.192283	0.86417	-0.130059	-0.694249	0.117225	-0.637664	-0.221793	-1.06736	1.00122	-0.688908	1.20712	1.58812	-0.369948	-1.24414	-0.687212	0.00406126	-0.888369	3.1322	-0.901322	0.992237	-0.639498
GSM1523934	GSE62254	-0.509076	0.692733	1.39687	-0.692324	-0.130059	-0.327526	-1.00315	0.369562	-0.221793	-0.868643	0.340865	-0.230177	-0.289781	2.21171	-0.357335	-0.503193	-0.687212	-0.588812	0.190936	-0.661455	-0.574667	0.459917	-0.639498
GSM1523935	GSE62254	-0.509076	-0.0503995	-0.729484	-0.692324	-0.130059	-0.40179	-0.303189	-0.494018	-0.221793	-1.06736	3.06377	-1.22295	-0.289781	2.53256	-1.79027	0.530074	-0.687212	0.801096	-0.888369	0.083135	1.39999	1.5364	1.45961
GSM1523936	GSE62254	-0.509076	1.08179	0.0272876	0.378678	-0.130059	0.088881	-1.00315	-0.330395	-0.221793	-0.569608	-0.404269	-0.13922	-0.289781	-0.640598	-1.095	0.0549134	3.03436	-0.775573	1.00966	-0.661455	1.35894	-0.0677357	0.426372
GSM1523937	GSE62254	-0.509076	0.852894	-0.29549	0.971802	-0.130059	-1.21534	1.30144	-1.30186	-0.221793	0.144231	0.356796	-1.039	-0.289781	0.122144	0.634159	-0.337134	-0.148339	-0.965453	0.0657162	-0.661455	0.220165	3.15732	-0.639498
GSM1523938	GSE62254	-0.509076	-0.384717	-0.596868	-0.692324	-0.130059	0.375309	-0.344899	0.0357949	-0.221793	0.89648	-0.404269	0.00166247	-0.203965	-0.625098	1.20437	1.93521	-0.274837	-1.48547	1.34257	-0.661455	0.507033	-1.35694	2.22459
GSM1523939	GSE62254	-0.509076	1.12953	-0.161146	-0.554547	-0.130059	0.0247605	-1.00315	0.137612	-0.221793	0.526959	-0.404269	-0.390465	0.897016	-1.16744	-0.290051	1.23585	0.756676	-0.568617	2.76969	-0.661455	0.386528	-1.51966	3.42671
GSM1523940	GSE62254	-0.509076	1.28645	1.48392	2.91647	-0.130059	-1.11349	-0.621427	0.327955	-0.221793	-1.06736	-0.404269	-0.848795	-0.289781	1.80786	-0.226351	-0.357068	-0.687212	0.167216	-0.888369	-0.261583	-1.13284	-0.418734	-0.639498
GSM1523941	GSE62254	-0.509076	-0.537397	-0.179073	2.03507	-0.130059	-1.70455	3.61726	-0.526593	-0.221793	1.05024	-0.404269	-0.217135	-0.289781	0.181021	0.601249	0.571856	-0.687212	-0.192091	0.653363	-0.661455	-0.143877	-1.05166	0.0362439
GSM1523942	GSE62254	-0.509076	-0.511525	1.13584	-0.550229	-0.130059	0.0990223	0.0927957	-1.34939	-0.221793	-1.06736	-0.404269	-0.12665	-0.289781	1.51558	-0.39838	-0.102775	-0.687212	-0.203562	0.515593	-0.661455	0.944726	0.801759	-0.639498
GSM1523943	GSE62254	-0.509076	0.623845	-0.654154	1.05833	-0.130059	-0.855012	0.282067	-0.477821	-0.221793	-0.923859	1.97779	-0.312536	-0.289781	0.950025	0.456446	-0.0970937	-0.136886	0.775404	-0.0313865	-0.661455	0.534451	0.613161	-0.639498
GSM1523944	GSE62254	0.867876	-0.598914	0.790807	1.15684	-0.130059	-0.396513	0.412966	1.1301	-0.221793	-0.411787	-0.404269	0.874985	-0.289781	-0.00174983	1.25042	-1.4723	-0.566927	-0.0949667	-0.843694	-0.661455	-0.891539	0.534536	-0.592568
GSM1523945	GSE62254	-0.509076	-0.709969	-1.92005	-0.692324	-0.130059	1.00803	-0.462337	-1.68624	-0.221793	-1.06736	2.75162	-0.834604	0.727532	2.70993	-1.78549	0.0841864	-0.687212	0.623451	-0.888369	2.43013	0.306561	1.16225	0.256488
GSM1523946	GSE62254	-0.443273	-1.04236	0.000962168	-0.645789	-0.130059	0.329723	-0.449264	-0.657325	1.1006	-0.479945	-0.404269	0.353336	-0.289781	0.853422	-0.305445	-0.209326	-0.687212	-0.244367	-0.888369	0.142564	-0.277303	3.11891	-0.639498
GSM1523947	GSE62254	-0.509076	0.275514	-0.096665	0.371369	-0.130059	0.00438219	1.28048	0.594763	-0.221793	-0.213117	-0.404269	-0.219801	-0.289781	-0.0835954	0.0190742	-0.532609	-0.687212	-0.231928	-0.888369	0.271038	0.728284	-0.0724711	-0.639498
GSM1523948	GSE62254	-0.509076	0.46433	-0.217523	0.401315	-0.130059	0.170429	-0.443538	-1.27224	-0.221793	0.449827	-0.404269	-1.22295	-0.289781	0.426925	-0.447508	0.931624	2.42416	-1.22781	-0.134931	-0.447657	0.473258	0.215281	1.15305
GSM1523949	GSE62254	1.11157	0.0527939	-0.750666	-0.692324	-0.130059	1.10424	-1.00315	0.467241	-0.221793	1.74717	-0.404269	-0.848147	-0.289781	-1.16744	0.708039	-0.537465	1.83658	-0.351211	0.550112	-0.18744	-0.727408	-0.705647	2.04293
GSM1523950	GSE62254	3.42382	-1.04236	-0.182642	2.88066	-0.130059	-1.43979	0.519037	1.00525	-0.221793	-1.06736	-0.404269	0.328285	-0.289781	-0.164484	0.388436	0.308711	-0.687212	0.801716	-0.888369	-0.479493	-1.2386	0.643724	-0.580294
GSM1523951	GSE62254	-0.509076	1.25811	0.153513	1.33657	-0.130059	-0.656205	0.0965046	0.444362	-0.221793	0.894509	-0.404269	-0.0704235	-0.289781	1.09986	0.974516	-2.13531	0.707324	-0.680512	1.70322	-0.661455	-1.2386	-1.11828	-0.115284
GSM1523952	GSE62254	0.372171	0.2572	0.203088	-0.543947	-0.130059	0.440697	-1.00315	1.48427	-0.221793	1.48968	0.501582	-1.22295	-0.289781	-1.16744	-0.693357	-0.979174	-0.687212	1.09028	-0.888369	0.554564	-0.767922	1.11896	-0.181923
GSM1523953	GSE62254	4.62243	-1.04236	1.73971	-0.692324	-0.130059	-0.482258	-1.00315	2.64434	-0.221793	-1.06736	-0.404269	2.03783	-0.289781	0.0415366	-1.96414	-2.50874	-0.687212	0.612979	4.23443	-0.661455	-1.2386	-1.79211	-0.639498
GSM1523954	GSE62254	-0.509076	1.69129	2.28046	0.570345	-0.130059	2.52951	-1.00315	-1.47778	6.85797	-1.06736	-0.404269	2.14934	-0.289781	-0.744248	-1.99154	-1.81433	-0.687212	1.39032	-0.888369	-0.588461	-1.2386	-1.79211	-0.639498
GSM1523955	GSE62254	-0.509076	1.95107	1.28746	-0.692324	-0.130059	1.98761	-0.627243	0.200698	-0.221793	1.17418	-0.404269	-0.592024	-0.289781	-1.10084	-0.651865	-1.23723	-0.687212	-0.700017	-0.0658117	-0.661455	0.160472	-1.494	0.778895
GSM1523956	GSE62254	-0.509076	-0.558337	0.223433	-0.692324	-0.130059	-1.10401	1.25476	0.465539	-0.221793	-0.307469	-0.404269	1.24222	-0.289781	0.910802	1.10898	0.160314	-0.687212	1.7255	-0.888369	-0.642229	-1.2386	0.544352	-0.639498
GSM1523957	GSE62254	-0.509076	-1.04236	3.64713	-0.692324	-0.130059	1.39155	-1.00315	-0.634805	0.666916	-1.06736	-0.404269	1.1428	-0.289781	-0.519844	1.24275	-1.72794	0.370897	0.172058	1.26761	-0.661455	-1.2386	-1.6938	-0.639498
GSM1523958	GSE62254	-0.509076	-0.0537561	0.856808	-0.178477	-0.130059	-0.165254	-0.13991	1.65742	-0.221793	0.476325	-0.404269	0.273819	-0.289781	-1.16744	0.798039	-1.11263	-0.536692	1.44201	-0.103503	-0.136346	-1.02272	0.0187835	-0.639498
GSM1523959	GSE62254	-0.509076	-1.04236	2.68366	-0.692324	2.98862	-0.761041	-1.00315	0.449854	-0.221793	-0.786071	-0.404269	0.994779	-0.289781	0.406047	-1.75452	-0.951588	0.845194	-0.112889	-0.888369	1.60351	0.426616	0.421557	-0.639498
GSM1523960	GSE62254	-0.509076	4.8561	0.215426	0.400341	-0.130059	0.966342	-1.00315	-0.272976	0.379209	-1.06736	0.656696	-0.71086	-0.289781	0.634893	-1.43691	-2.09519	-0.576699	1.82343	-0.888369	1.67626	-1.2386	-1.75768	-0.288911
GSM1523961	GSE62254	-0.509076	-1.03013	1.30085	0.821469	-0.130059	-1.54258	-0.986444	2.28093	-0.221793	-1.06736	-0.404269	2.31763	-0.289781	0.599245	2.64114	-0.461391	-0.687212	1.00697	-0.604416	-0.661455	-1.2386	-0.783294	-0.473867
GSM1523962	GSE62254	1.61028	-0.0860736	0.406426	-0.136938	-0.130059	1.20873	-1.00315	-0.1216	-0.221793	0.486095	-0.404269	-0.892454	-0.289781	-1.16744	-1.23033	-0.873222	3.28215	-0.251568	0.0995548	0.157905	0.0249466	-0.640635	2.24823
GSM1523963	GSE62254	0.538742	-1.04236	0.783612	-0.0445102	-0.130059	0.196506	-1.00315	-1.11821	-0.221793	0.771165	-0.404269	-0.581351	-0.289781	-0.330272	-0.33613	1.45475	-0.121743	-0.393261	0.576217	-0.661455	-0.580067	1.05726	-0.568867
GSM1523964	GSE62254	-0.509076	2.06011	-0.42557	-0.692324	-0.130059	0.918057	0.27049	-0.0101759	-0.221793	0.121068	-0.404269	-0.181626	-0.289781	0.0443438	1.53551	-0.821933	-0.687212	0.332117	0.0840889	-0.661455	-1.2386	-0.627329	-0.11457
GSM1523965	GSE62254	-0.509076	1.20828	-0.93307	-0.692324	3.20788	-0.242147	-0.130813	-0.889339	-0.221793	-1.06736	4.40113	-1.22295	2.0637	-0.00712281	-1.18286	-0.731906	-0.687212	1.89747	-0.888369	2.27648	0.364346	1.42944	-0.639498
GSM1523966	GSE62254	1.56583	-0.182591	-0.0611577	0.223751	-0.130059	-0.915962	0.0155538	0.26822	-0.221793	0.251377	-0.404269	0.14954	-0.289781	-0.333071	0.993399	0.121782	2.17877	-1.07178	0.769765	-0.661455	1.0794	-1.44589	-0.299062
GSM1523967	GSE62254	-0.509076	1.06452	1.19858	0.560969	-0.130059	0.445188	-1.00315	2.6954	-0.221793	-1.06736	0.111267	0.292266	0.593497	-0.543385	-0.127647	-1.65491	-0.460338	0.543267	-0.226698	-0.300509	-1.2386	-0.683539	-0.639498
GSM1523968	GSE62254	-0.509076	-0.331728	-2.27164	0.719063	-0.130059	1.4441	-0.86242	-1.68624	-0.221793	0.802271	-0.404269	-1.22295	10.1363	-1.16744	0.360282	2.42066	2.02035	-1.04733	0.840901	-0.429434	0.130447	-1.79211	3.29841
GSM1523969	GSE62254	-0.509076	2.64071	1.14325	0.386208	-0.130059	0.529361	-1.00315	0.0725879	-0.221793	1.09038	-0.404269	-1.17584	-0.289781	-1.16744	-0.901753	0.190788	0.351231	-0.911066	2.21428	-0.661455	-1.2386	-1.79211	1.33566
GSM1523970	GSE62254	-0.231483	-0.933029	1.75273	-0.692324	13.0876	-0.823402	-1.00315	-0.433785	-0.221793	-1.06736	0.375527	-1.16723	-0.289781	-1.16744	-1.25791	0.643439	0.320329	-1.06842	-0.888369	3.78658	1.72821	0.0402426	-0.639498
GSM1523971	GSE62254	5.03426	-0.471343	0.42043	-0.692324	-0.130059	1.23813	-1.00315	0.276076	-0.221793	0.266702	-0.404269	-0.518476	0.368861	-1.16744	-0.68113	-0.346634	0.347435	-0.147259	0.846097	-0.234732	-1.20032	-1.10871	2.15662
GSM1523972	GSE62254	-0.509076	-0.693859	1.63084	1.63021	-0.130059	-2.05783	-1.00315	0.760613	-0.221793	-0.6872	-0.404269	0.761995	-0.289781	1.32928	0.0972423	1.20347	0.326081	-0.0336711	-0.888369	-0.201558	-1.2386	0.253243	-0.639498
GSM1523973	GSE62254	-0.258305	-1.04236	0.760206	-0.274049	-0.130059	0.356328	-0.306021	-1.38024	-0.221793	-0.760302	-0.404269	-0.418473	-0.289781	-0.415215	-1.06572	0.49202	0.118974	-0.786966	2.20878	-0.106254	1.90283	0.556617	-0.0231748
GSM1523974	GSE62254	1.713	-1.04236	0.119806	-0.692324	-0.130059	1.75767	0.347109	0.778707	0.474766	-1.06736	-0.0830653	-0.760718	-0.289781	1.51827	0.517644	-2.50852	-0.0455105	-0.35323	-0.888369	1.18098	-1.16422	-0.810208	-0.639498
GSM1523975	GSE62254	-0.509076	1.18595	-1.61128	0.302257	-0.130059	-1.29961	-0.237157	1.68974	-0.221793	2.68978	-0.404269	1.72771	-0.289781	-1.16744	2.51076	0.890579	-0.503931	-1.06722	0.970826	-0.661455	-1.2386	-1.37619	1.64294
GSM1523976	GSE62254	2.36944	-1.04236	0.685135	-0.692324	-0.130059	1.19816	-1.00315	1.53409	-0.221793	-0.772778	-0.404269	2.76707	-0.289781	-0.921695	-0.0335039	-1.47131	-0.687212	0.877825	1.51186	-0.661455	-1.2386	-1.50783	-0.639498
GSM1523977	GSE62254	-0.419132	-1.04236	2.06623	-0.692324	-0.130059	0.610163	-1.00315	0.109847	4.55483	-0.944707	-0.404269	1.4122	-0.289781	-0.108146	-2.04103	0.740165	-0.668843	0.971924	-0.888369	0.94694	-0.948322	-0.883391	-0.639498
GSM1523978	GSE62254	1.15624	-1.04236	-0.541886	-0.692324	-0.130059	0.297857	-0.585016	0.45359	-0.221793	-0.254733	-0.404269	0.557938	-0.289781	0.211832	-0.0129468	-1.19284	-0.687212	-0.804774	-0.888369	2.05181	0.387981	1.5937	-0.639498
GSM1523979	GSE62254	-0.509076	0.778249	-0.671704	-0.692324	-0.130059	-0.987933	2.21551	0.783962	-0.221793	0.485077	-0.404269	-0.206729	-0.289781	0.0223354	1.15369	-0.352402	-0.687212	1.46505	-0.508297	-0.661455	0.164598	-0.169694	-0.0934296
GSM1523980	GSE62254	2.53644	0.198716	-0.320537	-0.692324	-0.130059	1.22402	-0.347873	-0.340355	-0.221793	1.69689	-0.404269	-1.22295	-0.289781	-1.05494	-0.627529	-0.687241	1.25684	-0.415098	0.239064	-0.108595	0.227012	-0.827914	0.0467368
GSM1523981	GSE62254	-0.509076	-0.448779	-1.13959	-0.692324	-0.130059	0.553224	0.497832	-1.49107	-0.221793	-0.880611	1.43083	-0.894548	-0.167187	0.652206	-0.111978	0.587088	-0.687212	0.387934	-0.888369	0.872298	1.55855	1.28772	0.198892
GSM1523982	GSE62254	-0.509076	-0.0967488	-0.925736	-0.692324	-0.130059	-0.267349	-0.22414	-1.22185	-0.221793	0.20025	1.76726	-1.22295	2.51343	3.06519	-1.3661	0.967719	-0.687212	-0.991156	-0.888369	0.30962	-0.376514	1.86046	1.20764
GSM1523983	GSE62254	-0.509076	3.06993	-0.167494	-0.665106	-0.130059	-1.17034	0.844603	1.17524	-0.221793	-0.095807	-0.404269	0.299173	-0.0288696	-0.546827	0.282367	-1.01723	-0.687212	0.845484	-0.888369	-0.661455	0.358639	1.08321	-0.179175
GSM1523984	GSE62254	2.89669	-1.04236	1.19334	-0.692324	-0.130059	-0.647205	-0.271876	1.83131	-0.221793	-1.05294	-0.0976907	-0.638735	-0.289781	-0.802542	0.585368	-0.632232	-0.687212	0.237657	-0.888369	0.914664	-0.719033	1.16385	-0.542218
GSM1523985	GSE62254	0.473157	-0.800182	0.637697	-0.692324	-0.130059	-0.813003	0.814761	1.01643	-0.221793	-0.225274	2.88287	-0.152317	-0.289781	0.456132	0.726209	-0.498796	-0.687212	1.00246	0.261346	-0.661455	-1.2386	0.18352	-0.639498
GSM1523986	GSE62254	-0.509076	0.695756	0.165843	-0.692324	-0.130059	-1.04492	-0.634938	-0.388516	-0.221793	2.31656	-0.404269	0.436379	-0.289781	-0.269341	0.889063	0.654726	1.51417	-1.09711	1.60894	-0.661455	-0.278144	-1.08867	0.272147
GSM1523987	GSE62254	0.318908	1.51487	1.21229	-0.692324	-0.130059	1.82701	-1.00315	-0.884309	3.90701	0.010793	4.86878	-1.22295	0.692042	-1.16744	-1.45793	-1.15654	-0.687212	0.9082	-0.888369	1.2053	-0.638681	-1.51835	-0.639498
GSM1523988	GSE62254	-0.207985	-0.0936908	-2.56975	1.45162	-0.130059	0.439187	-0.999809	1.11441	-0.221793	3.07248	-0.404269	-0.252124	-0.289781	-1.16744	2.53193	2.11846	-0.687212	-0.646904	-0.240814	-0.661455	-1.2386	-1.79211	3.61613
GSM1523989	GSE62254	0.156535	0.0712261	0.416155	-0.395992	-0.130059	-0.795095	-0.518773	-0.0711461	-0.221793	-0.0811345	1.74416	-0.796558	-0.289781	-0.315771	0.47817	1.65955	-0.0353222	-0.864373	0.973372	-0.661455	1.38236	-0.819405	0.230768
GSM1523990	GSE62254	-0.509076	0.574212	-0.435821	2.02498	8.51901	-1.32359	-1.00315	-1.20842	-0.221793	-1.06736	0.795551	-0.892181	-0.289781	1.16299	0.330527	1.98598	0.477048	0.396521	0.727384	0.0226617	-0.740551	-0.895313	1.21499
GSM1523991	GSE62254	-0.509076	-1.04236	0.798479	3.53328	-0.130059	-1.25549	0.617163	0.011033	-0.221793	-0.0947325	-0.404269	2.09654	-0.289781	-1.10441	0.509283	-1.05801	1.75071	-0.649434	3.12596	-0.661455	-0.412769	-1.79211	1.08024
GSM1523992	GSE62254	-0.509076	0.140806	1.15313	1.46611	-0.130059	0.171071	-1.00315	-0.881901	0.0610983	-0.958401	-0.404269	1.13293	-0.289781	-1.13203	0.5116	1.87607	1.79325	-1.41839	1.54908	-0.661455	-1.2386	-1.66235	0.312553
GSM1523993	GSE62254	1.79321	-1.04236	0.00629977	-0.692324	-0.130059	1.13421	1.59333	-1.02945	-0.221793	0.310757	0.303339	-0.451697	-0.289781	-0.922829	0.815143	-0.377177	-0.481842	-0.791682	0.897015	-0.661455	0.827867	-0.751327	-0.639498
GSM1523994	GSE62254	1.24535	-0.956706	1.19969	-0.692324	-0.130059	-0.164263	-0.436291	-0.502809	1.16597	0.922032	-0.404269	0.0879804	-0.289781	-0.50421	-0.1555	0.377571	0.605458	-0.400277	1.70192	-0.661455	0.243577	-1.31027	-0.123318
GSM1523995	GSE62254	-0.509076	0.790762	-0.773385	-0.692324	-0.130059	0.949013	-0.375878	-0.25988	-0.221793	-0.748984	0.0834448	-0.00798334	-0.289781	2.41998	2.55634	-0.921843	-0.687212	0.406512	-0.888369	-0.661455	-1.2386	-0.588823	0.158459
GSM1523996	GSE62254	-0.509076	1.53059	-0.528159	-0.692324	-0.130059	0.825777	-1.00315	-1.68624	-0.221793	2.0486	-0.404269	0.252008	-0.289781	-1.16744	-0.515689	0.969767	-0.0546144	0.608022	-0.888369	0.795598	-1.08093	0.492308	-0.247791
GSM1523997	GSE62254	-0.509076	-0.125453	0.790063	-0.692324	-0.130059	-0.858727	1.26921	-0.711378	-0.221793	-0.829552	-0.27094	-0.251507	-0.289781	1.44133	0.496867	0.239595	-0.687212	-0.171959	1.21058	-0.661455	-0.529448	0.540286	0.40177
GSM1523998	GSE62254	-0.509076	0.451035	0.738016	-0.692324	-0.130059	2.06282	-1.00315	-1.12863	4.24004	-1.06736	0.627852	-0.124228	-0.289781	-1.16744	-0.397345	1.06167	-0.687212	-0.822566	-0.381343	0.286915	-1.06978	0.283359	-0.491028
GSM1523999	GSE62254	NA	NA	NA	NA	NA	NA	NA	NA	NA	NA	NA	NA	NA	NA	NA	NA	NA	NA	NA	NA	NA	NA	-0.639498
GSM1524000	GSE62254	-0.509076	1.47198	0.664104	-0.692324	-0.130059	0.098347	-1.00315	0.431897	-0.221793	-0.0593508	0.212899	0.531847	-0.289781	-1.02811	-0.555913	-0.220254	0.801893	-0.149825	-0.0477386	-0.255013	-1.2386	1.47531	0.0506632
GSM1524001	GSE62254	2.36707	-1.04236	0.75643	-0.692324	-0.130059	-0.45551	-0.227796	1.01727	-0.221793	-0.263503	-0.404269	1.84342	-0.289781	1.04355	0.0243855	-0.345033	-0.687212	-0.456894	1.24241	-0.661455	-0.987302	-1.29381	-0.639498
GSM1524002	GSE62254	-0.509076	-1.04236	0.573678	0.0191322	-0.130059	-1.96266	1.95124	2.45189	-0.221793	1.57595	-0.404269	0.746381	-0.289781	-1.16744	0.931468	-1.02012	-0.687212	0.590078	0.403459	-0.661455	-0.61283	0.736153	-0.639498
GSM1524003	GSE62254	-0.509076	-1.04236	2.01661	-0.692324	-0.130059	1.45173	-1.00315	-1.09585	0.655082	-1.06736	-0.404269	1.40596	-0.289781	-1.16744	-1.20708	1.865	2.0369	-1.33405	0.583177	-0.661455	-0.37982	-1.00548	-0.639498
GSM1524004	GSE62254	1.60669	-1.04236	0.430423	-0.692324	-0.130059	0.694767	-0.747453	0.236285	-0.221793	0.388823	-0.404269	0.749798	-0.289781	-1.16744	-0.134194	-0.154326	-0.433873	-0.0469115	1.15273	-0.661455	0.699669	-0.43465	-0.639498
GSM1524005	GSE62254	-0.315023	-1.04236	1.52863	-0.692324	-0.130059	0.658769	0.110376	0.214856	-0.221793	0.338225	-0.404269	0.737521	-0.289781	0.267046	-0.328002	0.559543	-0.687212	-0.591074	0.327371	-0.661455	-1.2386	-0.91872	-0.251055
GSM1524006	GSE62254	-0.509076	1.35803	-1.97311	-0.692324	-0.130059	1.5405	-0.669671	-0.873964	-0.221793	2.33989	-0.404269	-0.804716	-0.289781	-1.16744	-0.284982	0.879334	2.3491	-0.872304	2.26244	-0.661455	-0.686438	-1.35775	3.83877
GSM1524007	GSE62254	2.37131	-0.611167	0.74855	-0.692324	-0.130059	0.619383	-1.00315	2.51637	-0.221793	-0.564184	-0.404269	1.40987	0.699872	-0.883828	-0.448224	-1.42041	-0.1235	0.156358	-0.888369	0.825519	-1.16831	-0.61593	-0.438628
GSM1524008	GSE62254	-0.509076	0.81622	-1.04293	-0.692324	0.66542	-1.58654	0.209557	0.411079	-0.221793	0.317152	-0.404269	-0.980135	-0.289781	0.171693	0.234254	0.380179	0.231971	3.3796	-0.888369	0.00226205	0.039363	1.44834	-0.639498
GSM1524009	GSE62254	-0.509076	1.49177	-0.130962	-0.692324	-0.130059	1.49233	-0.454623	-0.580887	-0.221793	0.448323	-0.404269	-1.15817	-0.289781	0.0154267	-0.469432	-0.893199	1.63646	-0.184794	0.107949	-0.661455	1.06577	-1.13536	-0.287054
GSM1524010	GSE62254	2.06695	0.996836	-0.823803	-0.692324	-0.130059	0.616563	-0.697125	-0.447334	-0.221793	2.68325	-0.404269	-1.22295	-0.289781	-1.16744	-0.64732	0.232475	1.15061	-1.48547	0.676763	-0.384017	1.70433	-1.45665	1.56875
GSM1524011	GSE62254	1.6318	-1.04236	1.62364	-0.692324	-0.130059	1.71409	-1.00315	0.271544	-0.221793	-1.06736	-0.139994	0.972518	-0.289781	0.435502	-1.59327	-1.67444	-0.363822	1.04275	-0.633588	0.268759	-1.2386	-0.0817048	-0.639498
GSM1524012	GSE62254	0.172708	0.0907236	0.106821	-0.692324	-0.130059	0.0416297	0.120797	0.72	-0.221793	-1.06736	-0.352023	-0.215335	-0.289781	0.641728	-0.0400394	-1.40986	-0.655065	-0.0522501	-0.888369	0.507367	0.747577	1.59914	-0.639498
GSM1524013	GSE62254	-0.509076	-0.162915	0.494542	-0.692324	-0.130059	0.0175228	0.481274	-0.782677	-0.221793	-0.260081	-0.404269	0.157215	-0.289781	1.78252	0.748895	0.474303	-0.687212	-1.02958	-0.888369	-0.661455	-0.193602	0.451914	-0.639498
GSM1524014	GSE62254	-0.333796	-1.04236	-0.491579	0.968936	-0.130059	-0.0396106	-1.00315	2.94388	-0.221793	-0.505385	-0.404269	1.58033	-0.289781	-1.16744	-0.460316	1.86203	0.0193903	0.892519	0.44181	-0.661455	-1.2386	-1.47407	-0.620854
GSM1524015	GSE62254	-0.509076	2.72293	1.3528	-0.692324	-0.130059	-0.342082	-1.00315	2.20571	8.45421	0.535553	-0.404269	-0.538976	-0.289781	0.960458	-2.18387	-2.63773	0.58939	0.58881	-0.888369	1.00072	-1.2386	-1.79211	-0.639498
GSM1524016	GSE62254	-0.509076	2.41592	-0.0933721	-0.692324	-0.130059	1.00178	-1.00315	1.7385	-0.221793	0.579113	-0.404269	-0.584683	-0.0715985	-1.16744	-1.17513	-1.09303	0.894814	1.29916	-0.888369	0.280913	-0.567691	-0.856587	-0.639498
GSM1524017	GSE62254	-0.299752	-0.0346512	-0.263291	0.198199	-0.130059	-0.922509	0.987512	1.14911	-0.221793	-0.346544	-0.404269	0.537713	-0.289781	-0.493851	1.19325	0.181141	-0.687212	-0.29686	0.552402	-0.661455	-0.677072	0.951019	-0.639498
GSM1524018	GSE62254	0.0546745	-1.04236	0.455967	0.101878	-0.130059	0.896399	0.442304	-0.332297	-0.221793	-0.879633	-0.362472	-0.367772	1.54521	1.10449	0.0310794	0.774351	-0.687212	-0.379635	-0.428748	-0.661455	-1.2386	-0.138674	-0.639498
GSM1524019	GSE62254	-0.285311	-0.0216462	1.38578	-0.692324	-0.130059	0.946756	-1.00315	0.804688	-0.221793	-0.00420204	-0.404269	-0.805271	-0.289781	-0.957901	-1.43225	-0.494475	0.237705	0.332897	-0.888369	1.39767	-1.2289	0.810851	-0.639498
GSM1524020	GSE62254	2.17407	-0.244826	0.745176	-0.692324	-0.130059	1.06168	-1.00315	1.18461	-0.221793	-1.06736	2.32386	-1.22295	1.73512	-0.838571	-0.873004	-1.13096	-0.687212	0.787558	-0.888369	1.34443	-0.410712	-0.23813	-0.639498
GSM1524021	GSE62254	-0.343834	-0.0421789	0.271479	-0.692324	-0.130059	0.352341	-0.334981	-0.774683	-0.221793	-0.0737842	-0.404269	-0.23574	-0.289781	0.143379	0.0421105	0.227889	-0.687212	-0.0750692	1.80723	-0.661455	-0.159789	0.579027	-0.638575
GSM1524022	GSE62254	2.60396	0.559001	-1.75719	-0.692324	1.49057	-0.59655	-0.756693	1.00578	-0.221793	1.00384	-0.404269	0.145702	-0.289781	-1.16744	1.51105	1.39596	0.305496	-0.445706	0.135882	-0.661455	0.916561	-1.11097	1.16937
GSM1524023	GSE62254	-0.509076	-0.600433	0.77094	1.80795	-0.130059	-0.801756	0.921308	0.617042	-0.221793	0.112761	-0.404269	0.0499084	-0.289781	0.663175	0.414478	-0.614994	-0.687212	0.282629	0.625534	-0.661455	-1.2386	-0.477104	-0.348607
GSM1524024	GSE62254	-0.509076	0.176619	1.03884	-0.692324	-0.130059	1.94633	-1.00315	-1.68624	-0.221793	0.226289	-0.404269	-0.387918	-0.289781	1.24645	-0.776211	0.225334	-0.687212	-0.47368	-0.254855	-0.203496	-1.2386	-0.280519	-0.318026
GSM1524025	GSE62254	-0.509076	1.39603	-0.949863	-0.692324	-0.130059	-0.915373	-0.401051	1.58139	-0.221793	-1.01061	0.7215	0.14586	1.01413	-0.282983	0.251033	-0.410669	-0.687212	2.57172	-0.888369	1.16322	-1.2386	1.37097	-0.532573
GSM1524026	GSE62254	0.432637	-1.04236	0.952868	-0.574083	-0.130059	-0.0746554	0.112311	-0.170883	-0.221793	-1.06736	-0.404269	0.715768	2.50186	-0.216297	1.15725	-0.403202	1.51568	-0.338538	0.681343	-0.661455	-0.119808	-0.395242	0.132038
GSM1524027	GSE62254	-0.509076	1.35245	0.595244	-0.692324	-0.130059	0.689055	-1.00315	-0.539543	-0.221793	-0.749285	-0.404269	1.49134	0.0355812	-0.333352	-0.862765	0.433237	0.0364446	-0.175086	0.30509	-0.661455	-0.662443	0.475979	-0.639498
GSM1524028	GSE62254	-0.27679	-0.21454	0.875282	0.283934	-0.130059	0.504647	0.592907	-0.646548	-0.221793	-0.574273	-0.404269	0.13524	-0.289781	0.179574	-0.698549	-0.898523	0.330918	-0.242289	0.8846	-0.661455	0.628168	-0.202197	-0.639498
GSM1524029	GSE62254	2.22387	-1.04236	1.45777	2.77495	-0.130059	0.421431	-1.00315	0.673428	-0.221793	0.0927143	-0.404269	-1.22295	1.56771	-1.16744	0.581952	0.119516	-0.66425	-1.48547	1.32792	-0.661455	-1.17479	-1.72698	2.94987
GSM1524030	GSE62254	0.531395	1.5159	-1.70447	-0.692324	-0.130059	1.53767	-0.364013	-0.743806	-0.221793	1.7508	-0.404269	-1.22295	-0.289781	-1.16744	-0.617483	0.686036	-0.687212	-0.34055	1.54796	-0.661455	1.46334	-1.27377	3.91935
GSM1524031	GSE62254	-0.509076	-0.531123	-0.0376307	-0.692324	-0.130059	0.923971	0.888341	-1.40628	-0.221793	-1.06736	3.22444	-0.258271	-0.289781	1.6525	-0.400897	-0.2049	-0.687212	0.862515	-0.888369	0.898142	-1.19345	0.126906	0.0102587
GSM1524032	GSE62254	-0.509076	0.438967	-0.332362	-0.692324	-0.130059	0.539344	-1.00315	-1.6391	-0.221793	-1.02663	2.18337	-1.22295	-0.289781	2.02563	-0.9701	-1.14684	-0.687212	-0.464997	-0.888369	3.66072	-0.107795	1.49654	-0.639498
GSM1524033	GSE62254	2.18168	-0.835511	0.58666	-0.692324	-0.130059	-1.20536	2.02143	0.295079	-0.221793	-0.0428826	3.47362	0.199885	-0.289781	-0.163343	0.865796	-0.830595	-0.650473	1.10029	1.08856	-0.661455	-1.2386	-0.416544	-0.639498
GSM1524034	GSE62254	1.35468	-0.673707	-0.0582819	-0.692324	-0.130059	1.41309	-1.00315	-0.406743	-0.221793	1.13563	-0.404269	-0.921025	0.0236057	-0.875526	-0.799362	-0.695277	1.85079	-0.552754	0.847447	-0.312232	1.5064	-0.910958	-0.133527
GSM1524035	GSE62254	1.16836	-1.04236	-0.122393	-0.03972	-0.130059	-0.124195	0.249607	-0.797572	-0.221793	1.42093	-0.404269	-0.258886	-0.289781	-1.16744	0.887973	1.39184	0.723254	-1.39759	1.65073	-0.661455	0.568353	-1.17735	2.01725
GSM1524036	GSE62254	-0.509076	-1.0393	0.936105	-0.692324	-0.130059	0.672257	-1.00315	-0.70059	-0.221793	-0.876108	-0.404269	1.40956	-0.289781	1.07846	-0.234228	0.474835	1.03862	-0.215624	1.509	-0.661455	-1.2386	-0.709067	-0.639498
GSM1524037	GSE62254	-0.509076	0.312701	0.648456	-0.692324	-0.130059	0.321458	-1.00315	-0.400243	-0.221793	-0.858144	-0.404269	-1.21487	-0.289781	1.09808	-0.787938	0.693233	1.00426	-1.48547	-0.888369	1.19377	0.804428	0.0665845	0.170667
GSM1524038	GSE62254	-0.509076	-0.163341	-1.83543	-0.692324	-0.130059	0.245393	-0.356559	0.0340606	-0.221793	0.446315	-0.404269	0.184751	1.60482	0.790822	-0.743275	-1.10906	-0.687212	1.32218	-0.888369	2.87866	-0.060284	0.824328	-0.639498
GSM1524039	GSE62254	-0.509076	-0.522051	-0.879751	-0.692324	-0.130059	0.250238	-1.00315	-1.49089	-0.221793	-1.06736	3.19928	-1.22295	4.60532	1.84798	-1.76065	-0.691011	-0.587187	0.494504	-0.888369	2.99705	1.407	1.08763	-0.474076
GSM1524040	GSE62254	-0.509076	0.412465	-0.566544	-0.692324	-0.130059	0.491413	-1.00315	-0.619542	0.853365	1.09633	-0.404269	-0.520039	-0.289781	-1.16744	-0.127666	-0.834097	-0.128337	-0.229044	-0.888369	1.71009	1.63847	1.5376	-0.639498
GSM1524041	GSE62254	-0.509076	0.381508	-0.77849	1.0476	-0.130059	-0.838116	-0.193428	-0.625524	-0.221793	-1.06736	-0.404269	2.11881	-0.228484	0.635497	-0.747459	0.5771	-0.687212	1.6953	-0.888369	1.28445	0.190634	-0.0609046	0.164984
GSM1524042	GSE62254	2.31698	-1.04236	0.812673	-0.692324	-0.130059	0.307868	0.275838	1.65443	-0.221793	-0.410927	-0.404269	-1.22295	-0.289781	-0.435607	-1.03004	-2.73804	-0.687212	1.0316	-0.888369	2.53997	-1.17904	1.52579	-0.639498
GSM1524043	GSE62254	-0.509076	-0.653565	-0.685302	-0.692324	-0.130059	-0.709137	1.1457	1.99988	-0.221793	0.968386	0.956539	-0.131771	-0.289781	-0.553157	1.40525	1.13989	-0.285605	0.0953576	0.120814	-0.661455	-0.395636	-1.3092	-0.639498
GSM1524044	GSE62254	-0.509076	-0.545294	0.959527	-0.692324	-0.130059	0.147056	0.573242	-0.18184	-0.221793	0.315449	-0.404269	-0.240608	-0.289781	1.48	0.206564	-0.220555	-0.14523	-0.362025	0.58985	-0.661455	-0.700314	-0.932696	-0.605872
GSM1524045	GSE62254	-0.509076	3.55216	0.650715	-0.692324	-0.130059	-0.0683427	-0.485426	0.830782	-0.221793	0.0124521	-0.404269	-0.884487	-0.289781	-0.852249	0.202862	-0.508005	0.351781	0.355424	0.496381	-0.661455	-0.656598	-0.890679	-0.60677
GSM1524046	GSE62254	-0.0842076	1.88318	0.718809	-0.692324	-0.130059	-0.300254	-1.00315	2.1951	-0.221793	-0.465956	-0.404269	-0.472068	-0.289781	-0.651669	-0.218915	-0.796022	1.17945	-0.569898	-0.25742	-0.106249	-0.762026	0.557991	0.51677
GSM1524047	GSE62254	0.0821322	-1.04236	1.50474	1.47317	-0.130059	-0.589854	-0.776214	-0.0629153	-0.221793	-1.06736	-0.404269	-0.205487	-0.289781	-0.129506	-0.85647	0.6379	1.99129	-0.627995	-0.0222927	-0.661455	0.0494531	0.862965	-0.639498
GSM1524048	GSE62254	-0.509076	-1.04236	-0.755542	1.95726	-0.130059	-0.169813	0.521929	-0.439444	-0.221793	-0.0839537	-0.404269	-0.050106	-0.289781	1.66621	0.542139	1.31519	-0.523564	-1.48547	0.0436322	-0.661455	-0.0729063	-0.647533	0.766343
GSM1524049	GSE62254	-0.509076	0.276257	-0.176183	1.7793	-0.130059	-1.62493	1.05226	-0.863666	-0.0322684	-1.06736	-0.404269	1.59108	-0.289781	0.3594	0.565138	1.18719	-0.687212	-0.629216	2.17724	-0.661455	-0.412577	-0.225996	-0.114644
GSM1524050	GSE62254	-0.509076	1.13857	1.22767	-0.160176	-0.130059	0.0818726	-1.00315	-1.2238	2.85197	-1.06736	-0.404269	0.289976	-0.289781	0.590356	-1.20703	0.419071	-0.623234	0.378412	-0.888369	1.32243	0.321983	-0.670168	-0.0787999
GSM1524051	GSE62254	0.820213	-1.04236	0.528623	-0.692324	-0.130059	0.383541	0.395236	-0.409418	-0.221793	1.20288	-0.404269	-0.657153	-0.289781	-0.239418	0.440939	0.0225199	-0.687212	0.195638	0.0461402	-0.661455	0.225936	-0.1384	-0.639498
GSM1524052	GSE62254	-0.0940069	-1.04236	-1.77808	-0.437512	-0.130059	0.870136	-1.00315	-0.59898	-0.221793	0.987515	-0.404269	0.248535	-0.289781	-0.960388	-0.404893	4.40015	-0.25951	-0.992612	1.57508	-0.661455	-0.596064	-0.544968	1.95024
GSM1524053	GSE62254	-0.509076	0.225377	0.0238995	1.80668	-0.130059	-1.14378	0.134257	-0.351526	-0.221793	-0.641422	-0.404269	0.781973	-0.289781	-0.82961	0.287518	0.4895	2.492	0.952813	0.913614	-0.661455	-0.643288	-0.252081	-0.639498
GSM1524054	GSE62254	-0.509076	-1.04236	-0.610889	-0.692324	-0.130059	1.17812	1.53354	-0.399496	-0.221793	-0.706547	-0.404269	0.667256	-0.289781	0.561814	0.611838	0.445951	-0.687212	0.440939	-0.0263879	-0.661455	-0.660479	-0.405806	-0.639498
GSM1524055	GSE62254	-0.509076	-0.886602	-0.718531	-0.604835	-0.130059	-0.152598	-0.20404	-1.11464	-0.221793	-1.06736	6.11507	-1.22295	-0.289781	1.56411	-0.16243	-0.450089	-0.687212	0.576627	-0.888369	2.31181	0.0308218	1.65658	-0.639498
GSM1524056	GSE62254	-0.509076	0.831232	0.276903	1.48697	3.27828	-1.81033	-0.976421	-0.0736552	-0.221793	-0.41325	-0.404269	1.89721	-0.289781	-0.296637	0.433654	-0.643131	1.05642	-0.671603	-0.888369	0.259277	1.19968	1.23113	-0.639498
GSM1524057	GSE62254	-0.509076	-1.04236	-1.88094	0.390053	-0.130059	0.738233	-0.278433	-0.491	-0.221793	0.710643	-0.404269	0.860512	-0.289781	-1.16744	1.16988	3.1371	-0.687212	-1.09197	2.49147	-0.661455	-1.2386	-0.845445	3.74634
GSM1524058	GSE62254	-0.509076	0.681084	0.282561	-0.364918	4.05202	-1.69208	-0.250414	2.1298	-0.221793	-0.203892	4.9606	-1.08951	-0.289781	0.758942	0.113021	-1.82004	-0.687212	2.57315	-0.888369	0.577821	-0.9089	0.53218	-0.639498
GSM1524059	GSE62254	-0.204773	0.0493946	-1.35414	-0.692324	-0.130059	0.321636	1.46436	-1.38231	-0.221793	-0.764963	0.81831	-1.22295	3.0823	-0.681225	-1.91266	-0.322478	0.175288	1.37351	-0.644307	1.20597	2.35669	1.82511	1.03659
GSM1524060	GSE62254	-0.509076	-0.387556	-0.371511	-0.692324	-0.130059	-0.512796	-1.00315	1.13021	-0.221793	-1.06736	-0.404269	2.05561	-0.289781	1.39907	-0.713795	-0.30277	-0.687212	0.92332	-0.888369	1.6564	-1.01838	0.974076	-0.639498
GSM1524061	GSE62254	-0.509076	1.42697	0.039335	2.40203	-0.130059	-0.598563	0.604806	0.457036	-0.221793	-0.949428	-0.404269	0.912909	-0.289781	-1.16744	0.985108	0.989756	-0.586553	-0.396813	-0.0518783	-0.661455	-1.2386	-0.561084	0.436104
GSM1524062	GSE62254	1.36462	0.321407	-1.54973	-0.692324	-0.130059	1.9356	-1.00315	-0.81795	-0.221793	2.084	-0.404269	-1.22295	-0.289781	-1.16744	-1.14472	1.00239	0.881188	-0.358093	0.831473	-0.661455	1.20441	-1.38097	4.15788
GSM1524068	GSE62254	-0.509076	1.8464	0.194412	2.61868	-0.130059	-1.65062	-0.566734	1.50941	-0.221793	-0.297426	0.222442	1.19388	-0.289781	0.957859	0.626159	-0.601668	-0.687212	0.0733171	0.445042	-0.661455	-1.2386	-1.48165	-0.374417
GSM1524069	GSE62254	-0.509076	-1.04236	0.374124	0.666552	-0.130059	1.01005	0.0573093	-1.68624	1.58461	-0.247293	-0.404269	0.465684	-0.289781	0.370619	-0.280682	-0.281542	0.501542	-0.642704	1.02868	-0.661455	-0.000557848	0.030512	-0.639498
GSM1524070	GSE62254	-0.509076	1.05363	2.02097	0.899578	-0.130059	0.722546	-0.758043	-1.44589	-0.221793	-0.163675	-0.404269	-0.811584	0.360039	-0.0357777	-0.814161	-1.25854	2.16876	-0.523661	-0.162613	-0.231239	-0.307557	-0.358822	-0.425697
GSM1524071	GSE62254	3.67678	-1.04236	2.88473	-0.692324	-0.130059	-2.12924	-1.00315	3.04387	1.01676	2.77354	-0.404269	-1.22295	1.67842	-0.646865	-1.55235	-2.01022	-0.687212	0.813587	-0.888369	2.57171	-1.04943	-1.61075	-0.639498
GSM1524072	GSE62254	0.867872	-0.321246	2.00625	2.3198	-0.130059	-0.498415	-0.953258	0.175141	-0.221793	-0.746984	-0.404269	-0.325493	3.6785	0.112678	-1.38971	0.295542	-0.118587	-0.0313183	-0.283313	-0.38394	-0.120137	-1.36677	-0.528015
TCGA-3M-AB46	TCGA-STAD	-0.918078	-0.375745	-0.449456	-0.677038	-0.0531719	1.12356	-0.499788	-0.763708	0.977775	-0.0517088	0.00127817	-0.448597	-0.60788	1.31685	0.964352	-0.295892	-0.323186	-0.545938	-0.68773	-0.539865	-0.173362	-0.437604	-0.539077
TCGA-3M-AB47	TCGA-STAD	0.833544	-0.375745	1.11023	-0.156482	-0.0531719	1.56122	-0.27325	-0.763708	-0.547013	-0.0517088	0.469922	-0.448597	-0.289348	-0.679519	-0.855203	-0.115543	-0.323186	-0.22794	-0.68773	-0.125674	-0.173362	-0.437604	0.9424
TCGA-B7-5818	TCGA-STAD	-0.774362	-0.375745	-0.449456	0.846927	-0.0531719	-1.36775	1.90503	-0.470705	0.594777	-0.0517088	-0.428014	-0.360166	0.452241	-0.0374153	1.54799	0.925662	0.263451	-0.717824	0.279857	-0.58399	-0.173362	-0.433966	-0.649279
TCGA-B7-A5TI	TCGA-STAD	0.1947	-0.375745	-0.449456	-0.099816	-0.0531719	-0.00856076	0.02168	-0.101427	0.838261	-0.0517088	0.158763	-0.448597	-0.486481	-0.0911476	0.422763	0.902315	-0.323186	-0.622677	-0.263576	-0.47314	-0.173362	-0.437604	-0.273679
TCGA-B7-A5TJ	TCGA-STAD	-0.449837	-0.375745	-0.449456	-1.06416	-0.0531719	-0.0561681	-0.877005	-0.763708	0.454179	-0.0517088	-0.0983787	-0.448597	-0.820417	2.78272	-0.377837	0.0956959	-0.323186	-0.717824	-0.419566	-0.58399	-0.173362	-0.437604	-0.319646
TCGA-B7-A5TK	TCGA-STAD	-0.124515	-0.375745	-0.264779	2.40977	-0.0531719	-1.33682	3.10285	-0.270285	-0.775251	-0.0517088	-0.628192	1.61496	0.61072	-0.896763	1.70841	-0.655098	-0.206383	-0.5685	0.276741	-0.58399	-0.173362	-0.437604	0.526287
TCGA-B7-A5TN	TCGA-STAD	-0.388925	0.0645685	-0.449456	-0.590501	-0.0531719	0.35421	-0.31976	-0.763708	3.40505	-0.0517088	-1.45677	1.45029	-0.470414	-1.01828	0.802112	1.09424	2.01737	-0.717824	0.911937	-0.58399	-0.173362	-0.230086	0.653528
TCGA-BR-4187	TCGA-STAD	-0.451579	-0.375745	-0.449456	-0.318969	-0.0531719	-0.498014	-0.14138	-0.763708	-0.775251	-0.0517088	0.241907	-0.448597	1.16221	-1.01828	-0.958188	1.54593	-0.323186	-0.448075	5.75847	-0.58399	-0.173362	0.757965	2.21104
TCGA-BR-4191	TCGA-STAD	-0.896202	-0.375745	-0.449456	-0.749264	-0.0531719	0.178745	0.297906	-0.763708	-0.775251	-0.0517088	0.893826	-0.448597	0.282986	-0.516793	0.185394	1.97649	5.00815	-0.717824	0.0433248	-0.58399	0.821837	0.117514	-0.219503
TCGA-BR-4201	TCGA-STAD	-0.398606	-0.375745	-0.35237	-1.13925	-0.0531719	0.259484	0.213143	-0.763708	-0.775251	-0.0517088	1.35585	-0.448597	-0.54225	-0.388863	0.415495	1.49688	-0.323186	-0.717824	-0.68773	0.976481	-0.173362	1.22775	0.0518237
TCGA-BR-4253	TCGA-STAD	-0.787774	-0.375745	-0.416452	0.995432	-0.0531719	-1.88832	4.04054	-0.338482	-0.775251	-0.0517088	1.86534	-0.448597	-0.514306	-0.668131	2.58487	0.235919	-0.323186	-0.512378	0.404334	-0.58399	-0.173362	-0.154448	-0.972451
TCGA-BR-4256	TCGA-STAD	-0.299212	-0.375745	-0.327171	-1.13925	-0.0531719	-0.221449	-0.150657	0.206568	-0.775251	-0.0517088	0.364183	-0.448597	6.76783	-0.665187	0.277148	0.692829	-0.323186	0.850694	-0.31994	-0.470806	-0.173362	0.977734	1.28525
TCGA-BR-4257	TCGA-STAD	-0.767973	-0.375745	-0.417359	-0.39777	-0.0531719	-0.741779	0.825164	0.63727	-0.775251	-0.0517088	1.44081	-0.448597	-0.820417	0.186026	0.0267133	1.5262	0.779099	-0.717824	-0.68773	-0.244271	-0.173362	1.65075	-0.521315
TCGA-BR-4267	TCGA-STAD	-0.317224	-0.375745	0.823665	-1.07561	-0.0531719	0.302728	-0.385205	-0.763708	-0.775251	-0.0517088	0.548368	-0.448597	-0.820417	-0.118258	-0.653336	0.364029	-0.323186	0.660198	-0.68773	1.79878	-0.173362	2.69171	-0.675619
TCGA-BR-4279	TCGA-STAD	0.131388	-0.375745	0.661549	-0.63625	-0.0531719	0.0961324	-0.417404	-0.763708	-0.775251	-0.0517088	0.267596	-0.448597	2.02884	0.125979	-0.711953	0.171662	-0.0138444	-0.345707	-0.68773	0.810397	-0.173362	1.35188	1.46743
TCGA-BR-4280	TCGA-STAD	0.963538	-0.375745	1.48823	-0.437975	-0.0531719	0.632805	-0.0948522	-0.0958402	-0.775251	-0.0517088	-0.334612	-0.448597	-0.650555	-0.431145	0.739316	0.0798499	-0.323186	-0.717824	-0.68773	-0.58399	-0.173362	0.00466807	-0.972451
TCGA-BR-4294	TCGA-STAD	-0.460543	-0.375745	-0.449456	0.142239	-0.0531719	-0.506444	-0.0182052	-0.763708	-0.775251	-0.0517088	0.215393	-0.448597	4.97121	-0.504661	-1.16735	0.836294	-0.323186	0.0895346	-0.65709	-0.58399	15.8577	0.616928	-0.972451
TCGA-BR-4357	TCGA-STAD	-0.221243	-0.375745	0.24794	-0.761768	-0.0531719	-0.372885	0.503764	0.233483	-0.775251	-0.0517088	1.17725	-0.448597	-0.820417	0.423695	0.833512	1.11633	-0.323186	-0.717824	-0.633071	-0.58399	-0.173362	-0.23765	-0.410819
TCGA-BR-4361	TCGA-STAD	-0.708663	-0.375745	-0.371549	-0.555463	-0.0531719	1.30781	0.953688	0.549135	-0.775251	-0.0517088	-0.193635	-0.448597	-0.181781	-1.01828	0.899514	1.39369	0.303047	-0.69082	0.122664	-0.58399	-0.173362	-0.437604	-0.296938
TCGA-BR-4363	TCGA-STAD	-0.319142	-0.375745	-0.288033	-0.0794382	-0.0531719	0.40103	0.0665633	0.465034	-0.775251	-0.0517088	0.932301	-0.448597	-0.249007	-0.528394	2.11203	0.689251	-0.228314	-0.717824	-0.68773	-0.58399	-0.173362	-0.356531	0.0833308
TCGA-BR-4366	TCGA-STAD	-1.24413	0.0574346	-0.449456	-1.13925	-0.0531719	1.69725	-0.877005	1.04636	-0.394863	-0.0517088	2.58083	-0.448597	1.26545	1.31678	-0.966379	-0.902513	-0.323186	-0.558536	-0.68773	-0.318261	-0.173362	-0.437604	-0.972451
TCGA-BR-4367	TCGA-STAD	-0.456847	-0.375745	-0.374605	-0.829743	-0.0531719	-0.273829	0.331197	0.1811	-0.060845	-0.0517088	-0.0025334	-0.448597	-0.806594	0.061872	1.44018	1.63069	-0.323186	-0.717824	-0.557725	-0.543416	-0.173362	0.721073	0.0811007
TCGA-BR-4368	TCGA-STAD	-0.0497003	-0.375745	-0.449456	-0.612473	-0.0531719	0.331804	2.49178	1.81609	-0.617958	-0.0517088	-0.985914	-0.448597	-0.453454	-0.573234	0.90533	0.520794	-0.323186	-0.717824	0.270691	-0.58399	-0.173362	-0.278536	0.578165
TCGA-BR-4369	TCGA-STAD	0.171992	-0.375745	1.84891	-0.613141	-0.0531719	1.50444	0.0700779	-0.607802	-0.775251	-0.0517088	0.335163	-0.448597	-0.1666	-0.969333	-0.699718	0.436085	3.28728	-0.248734	-0.68773	-0.321176	-0.173362	-0.437604	-0.972451
TCGA-BR-4370	TCGA-STAD	-0.309917	-0.375745	-0.355662	-0.966315	-0.0531719	0.868493	0.171837	-0.216323	-0.775251	-0.0517088	0.141344	-0.448597	-0.820417	-0.0662632	1.26608	0.141604	-0.323186	-0.717824	-0.538305	-0.228805	0.280304	2.40913	0.632772
TCGA-BR-4371	TCGA-STAD	-1.24413	0.0935763	-0.449456	0.919402	-0.0531719	1.22522	0.546471	-0.763708	-0.775251	-0.0517088	0.34262	-0.448597	2.00988	-0.438704	-0.434425	-1.09339	1.41783	0.170412	-0.68773	2.02875	0.491279	-0.437604	-0.972451
TCGA-BR-6452	TCGA-STAD	-0.485675	-0.375745	-0.449456	-0.0474807	-0.0531719	0.163782	0.0434032	-0.459033	0.622639	-0.0517088	1.26512	-0.448597	-0.820417	0.663448	0.398138	0.190195	-0.314666	-0.717824	-0.68773	-0.033764	-0.173362	-0.437604	-0.227908
TCGA-BR-6453	TCGA-STAD	4.34043	-0.375745	0.484327	-0.0316617	-0.0531719	-1.26986	-0.152875	-0.563314	0.460772	-0.0517088	-0.909923	-0.448597	-0.561475	-0.532788	-1.00855	-0.531446	-0.323186	0.452346	-0.220577	-0.58399	-0.173362	-0.437604	0.92322
TCGA-BR-6454	TCGA-STAD	-0.0677694	-0.375745	-0.449456	2.28033	-0.0531719	0.706031	-0.177805	0.674881	-0.450057	-0.0517088	-0.0889144	-0.448597	1.71154	-0.588115	1.15365	-1.69037	-0.323186	-0.121165	-0.68773	-0.279922	0.927003	-0.437604	-0.0954914
TCGA-BR-6455	TCGA-STAD	-0.265403	-0.375745	-0.449456	2.53916	-0.0531719	-1.80228	1.13748	0.977255	-0.688434	-0.0517088	-1.45677	2.09101	2.65467	0.490311	0.113688	-0.810513	-0.0104271	-0.319408	0.222987	-0.58399	-0.128664	-0.437604	0.111865
TCGA-BR-6456	TCGA-STAD	-0.669819	-0.375745	-0.449456	-0.0441632	-0.0531719	1.0204	-0.877005	-0.763708	1.59313	-0.0517088	-0.815573	0.164821	-0.0698734	-0.0514609	0.742363	0.5568	0.15586	-0.717824	0.441974	-0.58399	-0.173362	-0.437604	1.07228
TCGA-BR-6457	TCGA-STAD	1.78522	-0.375745	3.06615	0.92774	-0.0531719	-1.00013	-0.538855	-0.763708	0.287754	-0.0517088	-0.532267	-0.421797	0.518387	-1.01828	-0.415816	-0.109864	1.16865	-0.668738	0.774248	-0.58399	-0.173362	-0.437604	2.8512
TCGA-BR-6458	TCGA-STAD	-0.360485	-0.375745	-0.449456	1.0049	-0.0531719	-0.409538	-0.110063	0.55884	-0.247851	-0.0517088	0.340267	-0.448597	-0.0997601	-0.00900763	0.616572	0.971015	0.619524	-0.717824	-0.606666	-0.58399	-0.173362	-0.437604	0.598428
TCGA-BR-6563	TCGA-STAD	0.555416	-0.375745	-0.341549	1.9747	-0.0531719	-0.842264	0.686778	-0.763708	-0.311483	-0.0517088	0.488329	-0.448597	1.03356	-0.310527	0.0590511	-0.402047	-0.16989	-0.717824	0.701096	-0.58399	-0.173362	-0.437604	2.06887
TCGA-BR-6564	TCGA-STAD	0.20853	-0.375745	-0.449456	0.821007	-0.0531719	0.121994	-0.192385	-0.731388	1.44866	-0.0517088	-0.00970786	-0.448597	0.843507	-1.01828	-0.211934	1.14773	-0.323186	-0.398292	0.237849	-0.58399	-0.173362	-0.437604	2.3151
TCGA-BR-6565	TCGA-STAD	-0.65198	-0.276081	-0.449456	-0.847914	-0.0531719	-0.559424	1.18681	0.89518	-0.252055	-0.0517088	-0.70203	1.60275	0.924861	0.990012	0.872353	-0.810649	-0.323186	-0.717824	2.21514	-0.58399	-0.173362	-0.437604	0.391899
TCGA-BR-6566	TCGA-STAD	-0.734621	-0.375745	-0.449456	-0.271751	-0.0531719	0.553548	-0.877005	-0.51675	1.96887	-0.0517088	-1.45677	3.87408	-0.387022	0.553397	0.413696	0.348225	0.731232	-0.717824	-0.68773	-0.58399	-0.173362	-0.29311	0.122486
TCGA-BR-6705	TCGA-STAD	0.883687	-0.375745	-0.449456	0.345752	-0.0531719	0.274674	-0.329388	-0.763708	-0.331081	-0.0517088	1.80104	-0.448597	-0.191835	-0.569131	0.161363	0.072283	-0.323186	-0.211744	-0.387414	-0.188807	-0.173362	-0.437604	2.33668
TCGA-BR-6707	TCGA-STAD	0.540669	-0.375745	0.842262	1.96959	-0.0531719	-1.34903	0.46661	1.98806	0.769955	-0.0517088	-0.131799	-0.298426	-0.570057	-0.601024	0.283046	0.053363	-0.323186	-0.647423	-0.277822	-0.58399	-0.173362	-0.437604	-0.0735964
TCGA-BR-6709	TCGA-STAD	-0.710804	-0.375745	-0.330589	1.61653	-0.0531719	-0.159111	0.750137	-0.763708	-0.465249	-0.0517088	-0.260424	-0.448597	0.086288	-0.35899	-0.366533	1.1104	-0.323186	0.70988	-0.166449	-0.58399	-0.173362	-0.287739	0.406033
TCGA-BR-6801	TCGA-STAD	-0.840154	-0.375745	-0.449456	-1.13925	-0.0531719	0.210564	-0.544727	-0.4068	1.5628	-0.0517088	2.39935	-0.448597	-0.820417	1.01916	-0.392459	0.559735	-0.323186	-0.313867	-0.68773	0.31675	-0.173362	-0.437604	0.164192
TCGA-BR-6802	TCGA-STAD	-0.455232	-0.375745	-0.449456	2.69892	-0.0531719	-2.29377	1.83604	1.51117	0.887313	-0.0517088	1.82669	-0.27934	0.0384156	-0.803832	-0.326909	-0.390144	-0.323186	2.5896	0.415399	-0.58399	-0.173362	-0.279599	-0.391737
TCGA-BR-6803	TCGA-STAD	2.52188	-0.375745	1.52808	0.482359	-0.0531719	-0.10887	-0.270636	-0.740623	-0.0337586	-0.0517088	-0.210152	-0.448597	0.101023	-0.96251	-0.507917	-0.381819	-0.323186	-0.717824	0.0175005	-0.58399	-0.173362	-0.437604	2.21734
TCGA-BR-6852	TCGA-STAD	-0.266488	-0.375745	-0.238949	1.7749	-0.0531719	-0.780242	1.33636	-0.134965	0.372839	-0.0517088	1.31883	0.138493	-0.820417	0.0123314	0.279021	-0.498498	-0.0663033	-0.717824	0.127087	-0.58399	-0.173362	-0.437604	-0.177309
TCGA-BR-7196	TCGA-STAD	1.42473	-0.375745	4.03191	1.04214	-0.0531719	-0.88762	-0.324962	-0.763708	-0.71671	-0.0517088	-0.11574	-0.448597	0.510189	-0.777518	0.175431	-0.429494	-0.323186	-0.213439	-0.301935	-0.58399	-0.173362	-0.437604	1.92782
TCGA-BR-7197	TCGA-STAD	0.106263	-0.375745	-0.374735	-1.13925	-0.0531719	-1.021	-0.877005	-0.605738	0.596888	-0.0517088	-0.150233	-0.448597	-0.820417	2.70379	-0.232089	0.713468	-0.323186	-0.717824	-0.68773	-0.58399	-0.173362	-0.437604	0.48048
TCGA-BR-7704	TCGA-STAD	-0.402498	-0.375745	-0.436896	1.14578	-0.0531719	0.0500346	1.26758	0.19151	2.402	-0.0517088	0.175371	-0.448597	0.0090724	-0.17324	0.591744	-0.599448	-0.272067	-0.717824	-0.68773	-0.58399	-0.173362	-0.437604	-0.872606
TCGA-BR-7707	TCGA-STAD	-0.458626	-0.375745	-0.267429	0.564657	-0.0531719	-0.744889	3.52572	-0.160488	-0.775251	-0.0517088	1.50829	-0.234848	0.323563	-0.0559361	0.405284	-0.583518	-0.323186	0.82961	-0.68773	-0.58399	-0.173362	-0.271937	-0.419859
TCGA-BR-7715	TCGA-STAD	-0.301725	-0.375745	-0.449456	-0.518044	-0.0531719	-1.13272	-0.309312	-0.215157	0.274396	-0.0517088	-0.484201	-0.448597	-0.820417	2.55596	-0.262622	0.679979	-0.323186	-0.717824	-0.278103	-0.58399	-0.173362	-0.437604	0.642282
TCGA-BR-7716	TCGA-STAD	-0.167827	-0.375745	-0.449456	1.42552	-0.0531719	-0.179989	0.452029	0.132435	1.37422	-0.0517088	0.376851	-0.448597	0.518869	-0.487319	0.549761	-0.237631	-0.323186	-0.717824	0.251952	-0.58399	-0.173362	-0.437604	-0.414633
TCGA-BR-7717	TCGA-STAD	0.716625	0.797454	-0.449456	-0.172257	-0.0531719	-0.427033	-0.54183	-0.763708	-0.0381366	-0.0517088	0.0076078	-0.448597	1.0958	0.409187	-0.142345	-0.681526	-0.323186	-0.717824	-0.68773	1.80675	-0.173362	-0.437604	0.234065
TCGA-BR-7722	TCGA-STAD	-0.332488	-0.375745	-0.449456	-0.94099	-0.0531719	0.813522	-0.877005	-0.763708	3.45571	-0.0517088	-1.45677	3.19065	-0.0815254	-0.579813	-1.06097	0.551997	-0.323186	-0.233036	3.16308	-0.58399	-0.173362	-0.437604	-0.072315
TCGA-BR-7723	TCGA-STAD	-0.0233029	-0.375745	0.18532	0.269806	-0.0531719	-0.531888	0.313627	0.234478	-0.638454	-0.0517088	-0.278357	-0.448597	0.0531798	1.20395	0.160866	-0.0398445	-0.323186	-0.717824	-0.325513	-0.58399	-0.173362	-0.437604	0.00496047
TCGA-BR-7851	TCGA-STAD	0.45568	-0.375745	-0.449456	-0.0309582	-0.0531719	0.155862	0.214333	0.692522	-0.775251	-0.0517088	0.310215	-0.448597	0.327529	-0.0892509	0.657678	0.0499619	-0.0186847	-0.717824	-0.68773	0.159263	-0.173362	-0.437604	0.473395
TCGA-BR-7901	TCGA-STAD	-0.70474	-0.375745	-0.449456	0.266869	-0.0531719	-0.913829	-0.447704	-0.763708	1.50013	-0.0517088	-0.658395	-0.448597	-0.347553	2.30752	0.156207	-0.0828856	-0.323186	0.146158	-0.68773	-0.58399	-0.173362	-0.396532	0.758113
TCGA-BR-7957	TCGA-STAD	0.00848061	-0.375745	-0.449456	-0.825641	-0.0531719	0.859985	-0.578493	-0.763708	-0.775251	-0.0517088	-0.251151	-0.448597	-0.266268	-0.261426	-0.296373	0.816686	-0.323186	-0.391485	2.89377	-0.58399	-0.173362	0.10461	2.33183
TCGA-BR-7958	TCGA-STAD	0.0306352	-0.375745	-0.174321	1.67454	-0.0531719	-1.39694	1.15469	2.15695	0.4054	-0.0517088	-1.05625	1.66808	0.844764	-0.688881	1.76406	-0.96461	2.54694	-0.293523	0.141002	-0.58399	-0.173362	-0.437604	0.100661
TCGA-BR-7959	TCGA-STAD	-0.347558	-0.375745	-0.443176	-0.48837	-0.0531719	0.131795	-0.442354	-0.763708	-0.775251	-0.0517088	0.304331	-0.448597	0.523879	-0.40891	0.058862	1.71143	-0.323186	0.687968	1.28253	-0.58399	-0.173362	-0.437604	1.56321
TCGA-BR-8058	TCGA-STAD	-0.495691	-0.0370436	-0.449456	0.707064	-0.0531719	0.738699	1.10396	-0.740623	-0.775251	-0.0517088	0.402783	-0.448597	1.54827	-0.410916	-0.0954672	-0.550203	-0.323186	-0.64255	1.43812	-0.58399	-0.0392667	-0.437604	0.468817
TCGA-BR-8059	TCGA-STAD	-0.63147	-0.375745	-0.449456	-0.52497	-0.0531719	0.348509	-0.248574	-0.421996	1.41066	-0.0517088	1.64184	-0.448597	-0.545689	0.0708471	0.359861	0.613509	-0.323186	-0.375525	-0.68773	0.475753	-0.173362	-0.437604	0.838281
TCGA-BR-8060	TCGA-STAD	-0.152827	-0.375745	1.17132	-0.227275	-0.0531719	-0.950719	-0.0554856	-0.383286	-0.775251	-0.0517088	0.0589572	-0.448597	0.295563	0.735534	0.398461	0.447303	-0.323186	0.0936485	-0.68773	0.784716	-0.173362	-0.437604	0.79863
TCGA-BR-8077	TCGA-STAD	0.214961	-0.375745	-0.119455	0.74132	-0.0531719	-0.173134	1.2036	-0.763708	-0.256131	-0.0517088	-0.249117	-0.448597	0.0378246	-0.121196	0.0756062	0.230436	0.522386	0.331328	-0.68196	-0.58399	-0.173362	-0.437604	-0.345562
TCGA-BR-8080	TCGA-STAD	-0.547268	1.47241	-0.350746	-0.442155	-0.0531719	0.311892	-0.520996	-0.763708	-0.195891	-0.0517088	1.437	-0.448597	0.208081	-0.0233572	-0.47734	0.0689484	-0.323186	-0.387651	-0.68773	1.46063	-0.173362	-0.437604	2.09702
TCGA-BR-8081	TCGA-STAD	-0.0610503	-0.375745	-0.449456	-0.0608513	-0.0531719	0.135088	0.0201078	0.900504	0.102062	-0.0517088	0.569065	-0.448597	-0.1513	-0.412272	1.6505	0.247581	-0.323186	-0.6077	-0.68773	0.214745	-0.173362	-0.437604	0.765529
TCGA-BR-8284	TCGA-STAD	-0.308762	-0.375745	-0.443176	1.31858	-0.0531719	1.28257	0.318844	-0.162927	-0.249225	-0.0517088	0.387682	-0.448597	-0.0478426	-0.76064	-0.465711	0.461666	-0.323186	-0.572176	-0.68773	-0.565349	-0.173362	-0.437604	0.604193
TCGA-BR-8286	TCGA-STAD	-1.00917	-0.277684	-0.449456	1.1763	-0.0531719	-1.87524	-0.259134	-0.118977	3.46261	-0.0517088	-1.45677	0.823583	-0.448991	-0.256943	0.83976	1.74408	1.13735	-0.206472	1.35138	-0.58399	-0.173362	-0.437604	-0.314087
TCGA-BR-8289	TCGA-STAD	-0.323516	-0.375745	-0.449456	-0.373468	-0.0531719	-1.53625	-0.708941	-0.763708	1.48142	-0.0517088	0.211965	-0.448597	-0.820417	2.13188	-0.464591	0.718904	-0.323186	-0.717824	1.29705	-0.58399	-0.173362	-0.437604	0.907893
TCGA-BR-8291	TCGA-STAD	-0.658286	-0.375745	-0.449456	0.679399	-0.0531719	0.0247046	-0.361647	-0.763708	-0.199792	-0.0517088	-0.766752	-0.448597	0.837306	-0.548524	-0.82038	2.18088	1.00306	-0.343565	1.38255	-0.58399	-0.173362	-0.437604	2.14598
TCGA-BR-8295	TCGA-STAD	4.88081	-0.375745	-0.151984	-0.371866	-0.0531719	-1.61469	-0.877005	1.14173	-0.775251	-0.0517088	-1.45677	3.11245	0.482387	0.207302	-1.20245	-1.56794	-0.323186	-0.499915	0.332635	-0.58399	-0.173362	-0.437604	-0.972451
TCGA-BR-8296	TCGA-STAD	0.435156	3.37333	-0.449456	-0.00527908	-0.0531719	0.673782	-0.0602238	-0.763708	-0.775251	-0.0517088	0.655927	-0.448597	0.0770999	-0.80649	-0.498041	-0.995563	-0.323186	0.564152	-0.377799	-0.58399	-0.173362	-0.437604	-0.179248
TCGA-BR-8297	TCGA-STAD	1.79931	-0.103914	-0.449456	-0.144999	-0.0531719	1.16211	-0.519114	-0.361904	-0.775251	-0.0517088	-0.531511	-0.448597	-0.0710024	-1.01828	0.311657	-0.134038	-0.323186	-0.467506	0.294306	-0.58399	-0.173362	-0.437604	1.76238
TCGA-BR-8361	TCGA-STAD	-0.548355	-0.375745	-0.433756	2.06185	-0.0531719	-1.54445	0.114969	3.65937	3.22574	-0.0517088	-1.37653	0.905484	-0.491365	-1.01828	0.176091	0.20367	-0.323186	2.30571	-0.163925	-0.58399	-0.173362	0.148742	-0.0561334
TCGA-BR-8364	TCGA-STAD	0.206606	-0.375745	-0.449456	-0.321195	-0.0531719	1.20193	-0.776764	-0.763708	-0.775251	-0.0517088	-0.50913	-0.273293	0.0666609	-0.869228	-0.830727	1.19843	-0.323186	0.317708	2.30124	-0.58399	-0.173362	-0.437604	2.99151
TCGA-BR-8365	TCGA-STAD	0.223835	-0.375745	-0.449456	0.250126	-0.0531719	1.93549	-0.877005	-0.763708	-0.775251	-0.0517088	-0.408301	-0.448597	0.581638	-1.01828	-0.235083	0.457521	-0.323186	-0.440963	1.1374	-0.58399	-0.173362	-0.437604	2.72918
TCGA-BR-8366	TCGA-STAD	-0.360308	-0.236662	-0.0808672	1.27662	-0.0531719	-1.37872	0.962561	0.491201	-0.18578	-0.0517088	0.784394	-0.448597	-0.446414	-0.271007	1.77202	0.642927	-0.323186	-0.443092	-0.420437	-0.58399	-0.173362	-0.437604	0.735836
TCGA-BR-8367	TCGA-STAD	0.407316	-0.375745	-0.34365	0.56137	-0.0531719	0.665348	-0.796938	-0.451306	-0.775251	-0.0517088	0.0776608	-0.448597	1.97996	-0.517821	-1.07168	-0.220184	-0.323186	-0.381063	2.77887	-0.58399	-0.173362	-0.437604	1.34555
TCGA-BR-8368	TCGA-STAD	0.054318	-0.375745	-0.274138	0.718905	-0.0531719	1.08103	0.175462	1.15616	3.42722	-0.0517088	-0.320508	-0.448597	-0.0103816	-0.439697	-0.558854	-0.853751	-0.323186	-0.543046	-0.68773	-0.570675	-0.173362	-0.437604	-0.886619
TCGA-BR-8369	TCGA-STAD	1.79545	1.09296	-0.449456	-1.13925	-0.0531719	0.721175	-0.877005	-0.763708	-0.775251	-0.0517088	1.39879	-0.448597	-0.820417	-0.457352	-0.305186	-0.253889	-0.323186	-0.47943	-0.68773	0.332899	-0.173362	-0.437604	1.25878
TCGA-BR-8371	TCGA-STAD	4.38678	0.0844719	-0.449456	-0.367638	-0.0531719	-0.226402	-0.378001	-0.763708	-0.46865	-0.0517088	-0.488947	-0.448597	-0.267097	-1.00188	-0.90842	-0.531007	-0.323186	0.465219	-0.421121	-0.58399	-0.173362	-0.437604	2.27184
TCGA-BR-8372	TCGA-STAD	-1.09586	-0.375745	-0.449456	0.827928	-0.0531719	-1.23236	1.45461	1.28039	-0.0132162	-0.0517088	1.02169	-0.448597	-0.405369	-0.350339	2.03097	0.594748	2.53031	-0.717824	0.144808	-0.58399	-0.173362	-0.437604	-0.441129
TCGA-BR-8373	TCGA-STAD	-0.595706	-0.375745	-0.449456	-1.00059	-0.0531719	1.79313	-0.65731	-0.763708	-0.775251	-0.0517088	0.716992	-0.448597	0.765317	0.677688	-0.364693	-0.388962	-0.246507	1.02507	-0.68773	-0.0523097	-0.173362	-0.340798	0.14889
TCGA-BR-8380	TCGA-STAD	0.50204	-0.375745	-0.219911	-0.322567	-0.0531719	0.482464	-0.877005	0.127917	-0.775251	-0.0517088	-1.13136	-0.448597	0.499865	-0.0509687	0.112689	0.739829	-0.123145	-0.717824	1.30884	-0.58399	-0.173362	-0.437604	2.29666
TCGA-BR-8381	TCGA-STAD	-0.224959	-0.375745	-0.449456	1.01229	-0.0531719	0.413928	0.841696	1.22708	0.164617	-0.0517088	0.543188	-0.448597	0.629555	-0.271829	0.423095	-1.08058	-0.306146	-0.380873	0.287945	-0.58399	-0.173362	-0.437604	0.282021
TCGA-BR-8382	TCGA-STAD	-1.1295	0.365663	-0.449456	-0.496222	-0.0531719	-0.58743	0.0209887	1.729	-0.389109	-0.0517088	2.2319	-0.275607	-0.122995	-0.264697	2.79734	0.353334	-0.323186	-0.661657	-0.188884	-0.58399	-0.173362	0.218616	0.331875
TCGA-BR-8384	TCGA-STAD	-0.200623	-0.375745	-0.449456	0.279869	-0.0531719	1.47108	-0.877005	-0.763708	-0.775251	-0.0517088	-1.05226	-0.120712	0.79391	-1.01828	0.101846	0.463412	-0.323186	0.113217	2.60236	-0.58399	-0.173362	-0.437604	3.12184
TCGA-BR-8483	TCGA-STAD	0.617741	-0.375745	0.662445	-0.54059	-0.0531719	-1.67154	-0.519952	-0.593939	1.66383	-0.0517088	-0.208098	-0.448597	-0.820417	2.19124	1.15455	-0.794522	-0.323186	-0.717824	-0.216753	-0.58399	-0.173362	-0.437604	-0.156817
TCGA-BR-8484	TCGA-STAD	0.0431859	-0.375745	-0.174235	-0.604804	-0.0531719	1.24867	-0.133507	0.631478	-0.775251	-0.0517088	-0.127811	-0.448597	-0.820417	0.440702	0.232647	0.0908149	-0.323186	-0.527314	-0.604161	-0.58399	-0.173362	-0.437604	-0.0303774
TCGA-BR-8485	TCGA-STAD	-0.576088	-0.375745	0.559742	1.22256	-0.0531719	1.62342	-0.0438084	-0.763708	-0.775251	-0.0517088	0.474848	-0.448597	1.13118	0.000762896	-0.500531	-1.18128	0.00594409	-0.453036	-0.0736039	-0.58399	-0.173362	-0.437604	-0.298242
TCGA-BR-8486	TCGA-STAD	0.195016	-0.375745	0.0812231	-1.13925	-0.0531719	0.888404	0.817809	-0.674121	0.330034	-0.0517088	1.05709	-0.448597	-0.820417	0.943234	-0.672306	-1.28018	-0.323186	-0.00237102	-0.68773	0.907207	-0.173362	-0.437604	-0.481582
TCGA-BR-8487	TCGA-STAD	-0.83888	-0.375745	-0.393055	-0.326283	-0.0531719	-0.144148	0.211493	0.839025	1.18913	-0.0517088	0.193536	-0.448597	-0.820417	0.33083	1.34669	0.90343	-0.323186	-0.717824	-0.326691	-0.58399	-0.173362	-0.437604	-0.618642
TCGA-BR-8588	TCGA-STAD	-0.141845	0.135993	-0.449456	0.665342	-0.0531719	-0.423258	0.349257	0.256676	-0.775251	-0.0517088	0.28233	-0.448597	-0.820417	0.00285673	-0.325696	0.580973	-0.323186	-0.14522	0.567121	-0.58399	-0.173362	0.484704	0.806417
TCGA-BR-8589	TCGA-STAD	-0.468813	-0.375745	-0.288694	2.05364	-0.0531719	-1.3152	0.399416	2.4231	0.937781	-0.0517088	-0.0732	-0.448597	-0.0920041	-1.01828	2.50934	-0.0679295	2.63949	-0.409364	-0.313701	-0.58399	-0.173362	-0.437604	-0.972451
TCGA-BR-8590	TCGA-STAD	1.50442	-0.375745	0.432562	-0.311959	-0.0531719	0.889483	-0.13465	-0.763708	-0.775251	-0.0517088	-0.240015	-0.448597	0.297455	-0.481478	-0.724538	-0.283599	-0.323186	-0.0264271	0.588835	-0.58399	-0.173362	-0.437604	1.02525
TCGA-BR-8591	TCGA-STAD	-0.764766	0.293837	-0.411036	-0.591299	-0.0531719	-1.10918	0.209175	1.55981	-0.775251	-0.0517088	-1.45677	2.31935	-0.820417	0.777781	1.82182	0.262037	-0.323186	0.27086	0.861128	-0.58399	-0.173362	-0.112002	0.00919317
TCGA-BR-8592	TCGA-STAD	0.582098	1.19402	-0.449456	0.274918	-0.0531719	0.925251	-0.159214	-0.763708	-0.775251	-0.0517088	0.073628	-0.448597	0.241562	-1.01828	-0.822026	0.61375	-0.323186	-0.649476	0.201652	-0.58399	-0.173362	-0.437604	2.58731
TCGA-BR-8676	TCGA-STAD	-0.874578	-0.375745	-0.33738	2.38791	-0.0531719	-1.51867	1.639	-0.763708	2.09462	-0.0517088	-0.728508	-0.448597	0.0859054	-1.01828	0.412532	2.07764	-0.0120521	-0.717824	-0.68773	-0.453601	-0.173362	0.129099	-0.582305
TCGA-BR-8677	TCGA-STAD	-0.617761	-0.375745	-0.22396	1.57358	-0.0531719	0.825043	-0.0232719	1.38319	-0.0552081	-0.0517088	-1.45677	1.31218	1.47266	-1.01828	2.65231	-1.10323	-0.185668	-0.717824	-0.10203	-0.58399	-0.173362	-0.437604	1.38858
TCGA-BR-8678	TCGA-STAD	-0.0786483	-0.375745	-0.440036	0.676891	-0.0531719	-2.93226	-0.0775845	1.42974	0.432174	-0.0517088	0.435831	-0.448597	-0.820417	1.66393	2.01756	-0.217348	-0.323186	1.39726	-0.68773	-0.547422	-0.173362	-0.437604	-0.640916
TCGA-BR-8679	TCGA-STAD	-1.24413	-0.232431	-0.449456	-1.13925	-0.0531719	0.295152	-0.877005	-0.302396	-0.775251	-0.0517088	-1.45677	2.16977	0.533304	-0.430453	0.310926	3.02095	-0.323186	0.854193	0.911944	-0.58399	-0.173362	-0.437604	0.274019
TCGA-BR-8680	TCGA-STAD	-0.845374	2.62356	-0.449456	1.43338	-0.0531719	-1.56519	-0.877005	0.702582	-0.775251	-0.0517088	0.337699	-0.448597	1.13284	1.27293	0.0291405	-1.27509	0.780728	-0.717824	-0.68773	0.743784	-0.173362	-0.437604	-0.744176
TCGA-BR-8682	TCGA-STAD	-0.601547	0.56775	-0.449456	-1.13925	-0.0531719	-0.288915	-0.877005	-0.61561	0.60275	-0.0517088	-0.381579	1.47615	-0.820417	3.01855	-1.22992	-0.88853	-0.323186	-0.717824	0.991149	-0.58399	-0.173362	-0.437604	1.68582
TCGA-BR-8683	TCGA-STAD	-0.828827	0.4115	-0.449456	-0.0339865	-0.0531719	0.373387	0.427377	-0.763708	-0.775251	-0.0517088	-1.45677	1.92133	1.03793	0.638179	-0.645206	-1.37942	-0.323186	1.30994	2.75451	-0.58399	1.67816	-0.437604	0.298378
TCGA-BR-8686	TCGA-STAD	0.778716	-0.375745	-0.427476	0.999317	-0.0531719	0.353514	0.117435	0.282792	-0.775251	-0.0517088	0.0538749	-0.448597	0.460185	-1.01828	0.303681	0.281401	-0.323186	-0.404981	0.0866512	-0.58399	-0.173362	-0.437604	1.54285
TCGA-BR-8687	TCGA-STAD	-0.509463	-0.375745	-0.351916	-0.766602	-0.0531719	2.15452	-0.877005	-0.763708	-0.775251	-0.0517088	-0.218932	-0.448597	-0.014406	-1.01828	-0.147899	1.85848	2.44748	-0.286754	-0.128504	-0.58399	-0.173362	-0.437604	-0.305805
TCGA-BR-8690	TCGA-STAD	-0.915125	-0.375745	-0.449456	1.57941	-0.0531719	-0.219988	1.94773	-0.0456994	-0.43693	-0.0517088	-1.45677	1.74918	0.649439	-0.44541	0.837964	-0.744189	-0.0099605	-0.717824	2.20116	-0.58399	1.4316	-0.437604	0.0972021
TCGA-BR-A44T	TCGA-STAD	4.19127	1.54222	-0.120334	-0.275313	-0.0531719	-0.254219	-0.472796	-0.763708	-0.700706	-0.0517088	-0.557639	-0.448597	-0.290344	-0.656589	-0.913682	-1.25119	-0.323186	-0.473381	-0.68773	-0.58399	-0.173362	-0.437604	1.69955
TCGA-BR-A44U	TCGA-STAD	-0.109195	-0.375745	-0.449456	-1.07807	-0.0531719	0.357491	-0.877005	-0.0711482	0.524304	-0.0517088	-1.45677	2.7786	-0.543107	-0.488185	0.77917	0.542094	8.77689	-0.717824	0.912376	-0.58399	-0.173362	-0.437604	-0.279711
TCGA-BR-A4CR	TCGA-STAD	-0.505819	-0.375745	-0.449456	-1.13925	-0.0531719	0.423887	-0.218343	-0.763708	-0.775251	-0.0517088	0.275841	-0.448597	-0.820417	-0.118462	-1.22992	1.73112	-0.323186	4.03389	-0.68773	0.47701	-0.173362	-0.237719	-0.972451
TCGA-BR-A4CS	TCGA-STAD	-1.10495	-0.375745	-0.433756	-1.11284	-0.0531719	-0.343063	1.03463	-0.763708	-0.775251	-0.0517088	1.02548	-0.448597	-0.275006	0.30584	-1.13485	-0.496554	-0.323186	4.50852	-0.68773	2.28237	-0.173362	2.51775	-0.422861
TCGA-BR-A4IV	TCGA-STAD	-0.414461	-0.188986	-0.449456	-0.669045	-0.0531719	1.26984	-0.777039	-0.763708	-0.775251	-0.0517088	0.0283188	-0.448597	0.930322	-1.01828	-1.14456	2.49387	-0.323186	0.122039	-0.474037	0.87016	-0.173362	-0.437604	2.95497
TCGA-BR-A4J4	TCGA-STAD	-0.406569	-0.375745	-0.449456	-0.0263776	-0.0531719	-0.361459	-0.652061	1.0273	-0.14978	-0.0517088	-1.12527	0.39366	0.178175	-1.01828	0.925358	1.59918	8.40699	0.304527	-0.100273	-0.58399	-0.173362	-0.437604	-0.404293
TCGA-BR-A4J5	TCGA-STAD	-0.0520591	-0.375745	-0.446316	-0.175912	-0.0531719	0.451052	-0.676449	-0.763708	-0.775251	-0.0517088	0.436992	-0.448597	-0.740734	0.37654	-1.02269	0.747935	0.457705	-0.428504	1.71788	-0.268199	-0.173362	-0.437604	1.90771
TCGA-BR-A4J6	TCGA-STAD	2.18331	-0.375745	8.52498	0.778906	-0.0531719	-0.59014	-0.489541	-0.763708	-0.572538	-0.0517088	-1.00173	-0.448597	0.458659	-0.926697	-1.22992	-1.61152	-0.323186	-0.290178	-0.68773	-0.424482	-0.173362	-0.437604	0.425595
TCGA-BR-A4J7	TCGA-STAD	-0.403259	-0.375745	-0.421196	4.27167	-0.0531719	-1.40234	-0.70869	0.433232	0.65038	-0.0517088	-1.45677	2.29033	1.71886	-0.79506	0.559343	-0.451327	-0.323186	-0.717824	1.20739	-0.58399	-0.173362	-0.437604	2.68608
TCGA-BR-A4J8	TCGA-STAD	0.198513	0.282316	-0.449456	-0.635083	-0.0531719	-0.690309	-0.877005	-0.428212	0.0450192	-0.0517088	-1.45677	5.15058	-0.426061	-0.120723	-0.0105883	0.814521	-0.323186	-0.717824	2.75103	-0.58399	-0.173362	-0.437604	0.929917
TCGA-BR-A4J9	TCGA-STAD	0.501696	2.48138	0.128384	-0.597208	-0.0531719	1.51332	-0.677148	-0.763708	-0.775251	-0.0517088	-0.580095	-0.448597	0.125485	-1.01828	-0.267364	0.0973198	-0.323186	-0.215836	-0.591007	-0.58399	-0.173362	-0.437604	2.28116
TCGA-BR-A4PF	TCGA-STAD	-0.708921	-0.375745	-0.37	-1.11299	-0.0531719	0.281496	0.501001	0.0586329	-0.591776	-0.0517088	-0.847276	-0.16182	-0.820417	-0.344422	1.00979	1.97354	-0.323186	-0.717824	-0.0355427	-0.58399	-0.173362	2.11958	-0.811022
TCGA-BR-A4QL	TCGA-STAD	-1.24413	0.224854	-0.449456	1.04858	-0.0531719	-0.198642	0.696359	-0.763708	2.9706	-0.0517088	-1.45677	4.88016	-0.294612	-0.199527	-0.118169	-0.248132	0.866353	-0.717824	0.689903	-0.58399	-0.173362	-0.437604	-0.708783
TCGA-CD-5798	TCGA-STAD	-1.06579	-0.375745	-0.449456	0.491941	-0.0531719	-0.658729	-0.877005	-0.763708	2.749	-0.0517088	-1.45677	2.03452	1.07014	-0.882294	-0.853323	2.81631	2.24181	0.102068	-0.207032	0.270627	-0.173362	-0.324037	1.55595
TCGA-CD-5799	TCGA-STAD	-0.30496	-0.375745	-0.399568	0.665529	-0.0531719	-1.22022	-0.877005	0.120488	-0.263235	-0.0517088	-1.45677	1.2502	-0.820417	1.1458	-0.888376	1.31505	-0.323186	-0.717824	-0.68773	1.43059	-0.173362	0.461276	-0.252037
TCGA-CD-5800	TCGA-STAD	0.938907	-0.375745	-0.449456	-0.0554218	-0.0531719	-1.24174	-0.762143	0.624926	1.44859	-0.0517088	-0.0876962	-0.448597	-0.820417	1.94679	-0.837042	-0.424124	-0.323186	-0.144655	-0.68773	-0.253501	-0.173362	-0.437604	-0.55008
TCGA-CD-5801	TCGA-STAD	0.203643	-0.375745	-0.133631	3.04838	-0.0531719	-0.796819	1.91368	-0.576481	0.69741	-0.0517088	0.65023	-0.448597	0.150292	-1.01828	0.222062	-0.527029	-0.280587	-0.381438	-0.557411	-0.58399	-0.173362	-0.437604	-0.184458
TCGA-CD-5803	TCGA-STAD	0.304581	-0.375745	-0.449456	2.6639	-0.0531719	-0.478967	0.420053	-0.303399	0.646704	-0.0517088	-0.512171	-0.448597	0.56058	-0.920538	0.789464	-0.177964	-0.272067	-0.0258114	-0.45884	-0.58399	-0.173362	-0.437604	1.79748
TCGA-CD-5804	TCGA-STAD	0.913258	-0.375745	0.58824	-0.150674	-0.0531719	-1.04611	-0.216507	-0.573061	0.209229	-0.0517088	-0.0400123	-0.448597	-0.345956	0.561715	-0.000718299	0.642504	-0.323186	-0.717824	-0.357242	-0.58399	-0.173362	0.427557	0.308455
TCGA-CD-5813	TCGA-STAD	0.930642	-0.375745	0.227735	0.943498	-0.0531719	-1.30862	-0.663147	0.718181	1.41558	-0.0517088	-1.25868	-0.448597	1.09479	-0.794665	0.124375	1.32405	2.39929	-0.717824	-0.68773	-0.125569	-0.173362	-0.437604	1.62914
TCGA-CD-8524	TCGA-STAD	1.71384	-0.375745	-0.449456	0.810871	-0.0531719	-0.525012	-0.507622	-0.412618	1.79393	-0.0517088	0.823728	-0.448597	-0.466835	-0.907645	0.459568	-0.0447701	0.10056	-0.615542	-0.68773	-0.0377439	-0.173362	-0.437604	0.67573
TCGA-CD-8525	TCGA-STAD	-0.628795	0.678224	-0.449456	1.93031	-0.0531719	-2.2136	1.05861	0.13514	2.11329	-0.0517088	-0.467292	0.118405	-0.341735	0.665857	1.73858	-0.60995	-0.323186	-0.717824	-0.319303	-0.58399	-0.173362	-0.437604	-0.112424
TCGA-CD-8526	TCGA-STAD	1.35844	-0.375745	-0.241482	0.0487852	-0.0531719	0.250786	0.686227	0.746323	1.28295	-0.0517088	-1.42306	0.852515	0.411625	0.197285	-1.0065	-1.52599	-0.323186	0.904571	-0.184968	-0.58399	-0.173362	-0.437604	0.0663742
TCGA-CD-8527	TCGA-STAD	0.280631	-0.375745	-0.449456	2.25003	-0.0531719	-2.73456	1.17408	1.78854	1.88236	-0.0517088	-1.45677	2.21519	-0.170271	-0.546744	-0.651846	0.529676	-0.323186	1.846	0.370879	-0.58399	-0.173362	-0.226411	-0.428259
TCGA-CD-8528	TCGA-STAD	-0.849383	-0.375745	-0.449456	-1.13925	-0.0531719	-0.327362	-0.877005	-0.763708	0.705183	-0.0517088	0.552899	-0.448597	-0.820417	1.20121	-0.121533	1.9083	-0.323186	-0.717824	-0.68773	-0.555051	-0.173362	1.56318	-0.318131
TCGA-CD-8529	TCGA-STAD	1.33504	-0.375745	2.89572	-0.684459	-0.0531719	-0.623553	0.265696	-0.137508	0.120261	-0.0517088	-0.308556	-0.448597	-0.30583	-0.0490525	-0.316904	0.150277	-0.323186	-0.611029	-0.110765	-0.58399	-0.173362	-0.437604	0.471301
TCGA-CD-8530	TCGA-STAD	0.46035	-0.375745	-0.449456	-0.295973	-0.0531719	-0.087954	-0.877005	-0.763708	0.637157	-0.0517088	0.186517	-0.448597	-0.346647	-0.785638	-1.08039	0.626406	3.60996	0.373659	1.15609	1.83843	-0.173362	-0.437604	1.74513
TCGA-CD-8531	TCGA-STAD	0.531717	5.83522	3.03432	-1.0316	-0.0531719	-2.29943	-0.549818	3.13895	-0.264589	-0.0517088	-1.45677	-0.448597	-0.820417	-0.799361	-1.22992	-0.518186	-0.323186	3.93608	-0.642114	-0.58399	-0.173362	-0.437604	-0.489522
TCGA-CD-8532	TCGA-STAD	-0.559637	-0.375745	0.250159	0.259172	-0.0531719	1.24139	-0.443992	0.788711	1.33116	-0.0517088	-0.127102	-0.448597	-0.689204	-0.0515834	0.0168737	-0.270738	-0.323186	-0.0570692	-0.68773	-0.223674	-0.173362	-0.437604	-0.101495
TCGA-CD-8533	TCGA-STAD	1.3755	-0.375745	0.288912	-0.587049	-0.0531719	0.151612	0.0117072	-0.763708	1.09384	-0.0517088	-0.732804	-0.448597	-0.24153	-0.548069	-0.513851	0.52254	1.9556	-0.717824	0.585467	-0.58399	-0.173362	-0.437604	0.0530295
TCGA-CD-8534	TCGA-STAD	1.11696	-0.375745	-0.449456	0.0256315	-0.0531719	-0.223319	-0.822479	0.238534	-0.0168545	-0.0517088	-0.254099	-0.448597	-0.70899	-0.415033	0.57394	0.685927	-0.323186	-0.717824	1.24141	-0.58399	-0.173362	-0.437604	0.588269
TCGA-CD-8535	TCGA-STAD	-1.24413	-0.327584	-0.449456	-1.13925	-0.0531719	-2.03129	-0.877005	-0.763708	1.38846	19.2874	-1.45677	0.398641	-0.820417	4.66096	0.0714143	-0.167016	-0.323186	-0.717824	0.630008	-0.58399	-0.173362	-0.437604	-0.654653
TCGA-CD-A486	TCGA-STAD	-0.959136	-0.302647	-0.449456	-0.346547	-0.0531719	-0.973891	-0.877005	0.641106	0.144094	-0.0517088	-0.723257	0.459155	-0.820417	2.86904	-1.22992	0.376022	-0.323186	-0.400129	-0.68773	1.05822	-0.173362	-0.437604	-0.59283
TCGA-CD-A487	TCGA-STAD	-1.13504	0.165819	-0.449456	-0.0736544	-0.0531719	-0.602688	-0.112774	-0.763708	0.209856	-0.0517088	-1.45677	3.4476	-0.820417	-0.920725	-1.13519	-0.286879	-0.323186	2.66869	3.85123	-0.58399	-0.173362	5.70483	0.346903
TCGA-CD-A489	TCGA-STAD	1.5249	-0.375745	-0.449456	0.332244	-0.0531719	0.503295	0.121685	-0.763708	-0.775251	-0.0517088	0.333224	-0.448597	0.1441	-0.966882	-0.754827	0.938957	-0.323186	-0.545276	-0.347949	-0.58399	-0.173362	-0.437604	1.33743
TCGA-CD-A48A	TCGA-STAD	0.12192	-0.375745	-0.449456	-0.456159	-0.0531719	-1.12822	-0.853541	0.803925	0.694589	-0.0517088	-0.830107	-0.448597	-0.820417	0.899713	0.142253	2.29495	-0.323186	-0.717824	-0.68773	-0.487278	-0.173362	-0.437604	-0.473707
TCGA-CD-A48C	TCGA-STAD	-0.227348	-0.375745	-0.411138	-0.542397	-0.0531719	-0.00660247	0.0172022	0.732412	1.7239	-0.0517088	-0.995439	-0.308459	-0.231897	0.160619	0.944984	-0.0156443	2.39593	-0.645733	-0.68773	0.95377	-0.173362	-0.437604	0.0400732
TCGA-CD-A4MG	TCGA-STAD	0.810264	-0.375745	-0.449456	-0.721308	-0.0531719	0.616861	-0.877005	0.0337044	-0.775251	-0.0517088	-0.262907	-0.448597	-0.274479	0.169346	-0.331834	0.826815	-0.323186	-0.717824	-0.68773	0.664183	-0.173362	-0.35828	0.0697417
TCGA-CD-A4MH	TCGA-STAD	1.8108	-0.375745	6.40933	0.123225	-0.0531719	-0.223825	-0.869183	0.260373	-0.775251	-0.0517088	-1.45677	1.53753	0.0353818	-1.01828	-0.32859	-0.802961	-0.323186	-0.717824	-0.304965	-0.58399	-0.173362	-0.437604	-0.581002
TCGA-CG-4301	TCGA-STAD	0.181745	-0.375745	-0.18467	-1.13925	-0.0531719	0.310809	-0.624915	-0.20331	-0.775251	-0.0517088	-0.127161	-0.448597	-0.788162	-0.0606423	-0.633913	2.04987	0.727797	0.501065	0.0943448	-0.341213	-0.0839653	-0.303746	-0.682029
TCGA-CG-4304	TCGA-STAD	0.667547	-0.375745	2.63196	-0.942767	-0.0531719	-0.612716	0.0127467	0.34761	-0.775251	-0.0517088	0.288113	-0.448597	-0.820417	-0.487728	-0.220464	0.915061	-0.323186	-0.582714	-0.68773	-0.310501	-0.173362	2.55977	-0.490342
TCGA-CG-4305	TCGA-STAD	-0.0640842	-0.375745	-0.449456	0.457126	-0.0531719	0.0698181	1.10807	-0.763708	-0.775251	-0.0517088	0.575409	-0.448597	-0.438349	-0.204615	0.275682	0.789859	-0.146747	-0.717824	-0.305677	-0.58399	-0.173362	0.00343338	-0.132592
TCGA-CG-4306	TCGA-STAD	-0.521346	-0.375745	0.553396	-1.13925	-0.0531719	0.75726	-0.128255	-0.763708	-0.775251	-0.0517088	1.35701	-0.448597	-0.203735	-0.269031	-0.627192	0.0964057	-0.323186	0.392718	-0.68773	2.26729	-0.173362	1.46896	-0.632121
TCGA-CG-4436	TCGA-STAD	-0.649062	-0.375745	-0.345484	-1.13925	-0.0531719	0.316421	0.588092	-0.763708	-0.775251	-0.0517088	-1.01681	-0.35338	-0.79277	0.362122	0.19596	-0.207289	-0.323186	-0.717824	-0.68773	1.93291	4.56445	3.97981	-0.972451
TCGA-CG-4437	TCGA-STAD	0.0561887	-0.375745	-0.449456	0.732702	-0.0531719	-0.783114	0.66053	0.324195	0.565767	-0.0517088	0.711469	-0.364959	-0.61621	0.0411283	-0.109993	0.606907	-0.323186	-0.637673	-0.435622	-0.58399	-0.173362	0.623202	0.0133165
TCGA-CG-4438	TCGA-STAD	-0.96812	-0.375745	-0.3419	-0.688558	-0.0531719	0.227293	0.718159	1.41499	-0.663316	-0.0517088	-1.45677	0.92838	0.442001	-0.475364	1.52711	0.878657	-0.0956966	-0.717824	1.68936	-0.58399	2.48677	-0.437604	-0.724501
TCGA-CG-4440	TCGA-STAD	-1.19943	0.052095	-0.449456	-1.13925	-0.0531719	0.18287	-0.112505	-0.763708	-0.775251	-0.0517088	0.627576	-0.448597	-0.820417	-0.521369	0.249776	2.11719	-0.323186	-0.0250211	0.360082	-0.58399	-0.173362	3.74733	-0.972451
TCGA-CG-4441	TCGA-STAD	-0.153974	-0.375745	-0.0578398	-0.941778	-0.0531719	-0.630216	-0.877005	-0.763708	0.43247	-0.0517088	-0.640333	0.316526	-0.820417	0.904755	0.60864	0.367833	-0.323186	-0.717824	-0.68773	1.57243	-0.173362	2.10926	-0.251762
TCGA-CG-4442	TCGA-STAD	-0.779885	-0.375745	-0.436896	-0.810968	-0.0531719	-0.102346	1.01117	-0.763708	-0.775251	-0.0517088	1.35331	-0.448597	-0.422772	-0.426034	1.36075	1.20493	-0.323186	-0.63049	-0.68773	-0.280791	-0.173362	2.68939	-0.972451
TCGA-CG-4443	TCGA-STAD	-1.24413	-0.375745	-0.449456	-0.546436	-0.0531719	1.14557	-0.748723	0.0628678	-0.775251	-0.0517088	0.484151	-0.448597	5.49605	-0.22593	-1.22992	1.65787	-0.323186	-0.717824	-0.137657	-0.58399	0.0242098	-0.437604	-0.972451
TCGA-CG-4444	TCGA-STAD	0.189808	-0.375745	-0.138704	-0.873234	-0.0531719	0.194805	0.810125	-0.763708	-0.775251	-0.0517088	0.948135	-0.448597	0.21858	-0.352937	-0.279154	1.08773	-0.306146	-0.538282	-0.68773	0.308892	-0.173362	0.783391	-0.696221
TCGA-CG-4460	TCGA-STAD	0.613014	-0.375745	0.338997	-0.9448	-0.0531719	0.136803	-0.789757	-0.763708	-0.775251	-0.0517088	0.0216296	-0.448597	-0.582243	-0.376788	1.05911	1.24246	-0.323186	-0.717824	-0.68773	0.63092	2.42376	-0.201649	-0.928228
TCGA-CG-4462	TCGA-STAD	-0.753629	-0.375745	-0.399274	-1.13925	-0.0531719	-0.733836	-0.690242	-0.763708	-0.775251	-0.0517088	0.0865099	-0.448597	0.0594904	-0.171269	-1.22992	1.82487	-0.323186	1.43795	-0.68773	0.545989	-0.173362	6.99174	1.83076
TCGA-CG-4465	TCGA-STAD	-0.646068	-0.375745	-0.3727	-1.00946	-0.0531719	-0.303381	-0.398958	-0.474933	-0.0654629	-0.0517088	-0.871406	0.478631	-0.820417	-0.615654	0.612134	3.46871	0.0273889	-0.717824	-0.191143	-0.58399	-0.173362	1.84238	-0.842905
TCGA-CG-4466	TCGA-STAD	-0.55091	-0.375745	-0.210723	-1.13925	-0.0531719	1.26843	1.38705	-0.763708	-0.775251	-0.0517088	2.43101	-0.448597	-0.820417	-0.195123	0.500563	-0.480205	-0.323186	-0.555624	-0.68773	-0.21579	-0.173362	1.84831	-0.972451
TCGA-CG-4469	TCGA-STAD	-1.24413	-0.363552	-0.449456	-1.00682	-0.0531719	-0.767499	-0.279319	-0.763708	-0.775251	-0.0517088	0.849225	-0.448597	-0.0350697	-0.203211	-0.751745	2.09613	-0.323186	1.20532	-0.68773	3.14115	-0.173362	2.1666	-0.972451
TCGA-CG-4475	TCGA-STAD	-0.730203	-0.375745	-0.217734	-1.13925	-0.0531719	0.413816	-0.747117	-0.763708	-0.775251	-0.0517088	0.867372	-0.448597	0.178828	0.14777	-1.22992	0.497927	-0.323186	1.36321	-0.68773	2.40889	0.1599	2.13552	0.347236
TCGA-CG-4476	TCGA-STAD	0.74524	-0.375745	-0.353976	-0.766525	-0.0531719	1.07339	-0.372269	-0.763708	-0.775251	-0.0517088	-0.0450713	-0.448597	0.0513689	-0.959521	-1.15702	1.25571	0.574879	-0.309591	1.41073	-0.364093	2.36345	-0.437604	0.484091
TCGA-CG-4477	TCGA-STAD	-0.704784	-0.375745	-0.427476	-0.788621	-0.0531719	0.467017	1.02406	-0.763708	-0.775251	-0.0517088	1.06484	-0.448597	-0.806594	-0.60312	0.989687	0.178344	-0.323186	3.16884	-0.288215	-0.58399	-0.173362	1.23445	-0.938088
TCGA-CG-5716	TCGA-STAD	-0.16782	2.60268	3.7841	-0.18713	-0.0531719	0.736609	-0.637419	-0.0771109	0.00844038	-0.0517088	0.259434	-0.448597	-0.306593	-0.824125	-1.16225	-1.34431	-0.323186	0.0569188	-0.68773	0.786276	-0.173362	-0.437604	-0.776698
TCGA-CG-5717	TCGA-STAD	0.150581	0.550258	-0.449456	-1.13925	-0.0531719	0.628814	-0.377247	0.783678	-0.577694	-0.0517088	1.31736	-0.448597	2.74399	-0.890674	0.470607	-1.3328	0.151813	0.572557	2.69536	-0.58399	-0.173362	-0.0337859	-0.451265
TCGA-CG-5718	TCGA-STAD	-0.713613	-0.375745	-0.449456	-0.374219	-0.0531719	0.0970085	-0.171544	-0.168351	1.25593	-0.0517088	0.177768	-0.448597	-0.756709	0.127713	0.221909	0.699226	-0.323186	-0.717824	0.114341	-0.58399	-0.173362	2.5053	-0.539195
TCGA-CG-5719	TCGA-STAD	-0.72563	-0.375745	1.91473	-0.953969	-0.0531719	-0.462678	-0.877005	-0.763708	1.41287	-0.0517088	-0.0562832	-0.448597	0.167263	1.97517	-0.900133	0.160158	-0.323186	-0.132837	-0.187084	-0.58399	-0.173362	-0.146531	1.46275
TCGA-CG-5720	TCGA-STAD	0.0316034	-0.375745	-0.446316	0.0593465	-0.0531719	-0.497032	-0.288028	-0.763708	-0.224763	-0.0517088	0.455821	-0.448597	1.37806	0.482374	-0.557949	-0.554237	-0.323186	0.274086	-0.68196	1.52851	-0.173362	1.8053	-0.328991
TCGA-CG-5721	TCGA-STAD	-0.932574	-0.258005	-0.449456	2.12245	-0.0531719	-2.04569	4.33428	-0.712437	-0.775251	-0.0517088	1.50968	-0.448597	0.00330607	-0.544461	1.9405	-0.0846233	-0.323186	-0.659838	0.424507	-0.58399	-0.173362	-0.437604	0.153142
TCGA-CG-5722	TCGA-STAD	0.265442	-0.375745	0.545199	1.86411	-0.0531719	0.415474	0.588736	0.394864	0.0324016	-0.0517088	0.278995	0.767849	0.729064	-0.698896	-0.414582	-1.54832	-0.323186	-0.183822	0.394198	-0.58399	-0.173362	-0.419415	0.480029
TCGA-CG-5723	TCGA-STAD	-0.900755	-0.375745	-0.449456	1.48229	-0.0531719	-1.6394	3.65115	-0.763708	-0.775251	-0.0517088	-0.176994	-0.448597	0.293209	-0.516494	1.65926	0.629672	-0.323186	0.287197	-0.68773	0.165332	-0.173362	0.178688	-0.247129
TCGA-CG-5724	TCGA-STAD	-1.11157	0.239001	-0.449456	0.157202	-0.0531719	-1.27521	0.0716663	-0.740623	0.422618	-0.0517088	0.0603267	-0.448597	1.45656	0.503839	1.72471	1.14167	-0.323186	-0.360565	-0.68773	-0.58399	-0.173362	0.470495	-0.688102
TCGA-CG-5725	TCGA-STAD	0.0659912	-0.375745	-0.321002	1.57743	-0.0531719	-1.4486	-0.338467	-0.763708	0.706309	-0.0517088	-0.704961	-0.448597	-0.820417	1.3231	0.429456	0.342331	-0.323186	-0.577473	-0.68773	-0.405128	-0.173362	-0.437604	-0.686603
TCGA-CG-5726	TCGA-STAD	-0.534234	-0.375745	-0.117373	-0.1391	-0.0531719	1.2654	-0.614803	-0.763708	0.193958	-0.0517088	-0.528543	-0.448597	1.09947	0.343181	-0.189733	-0.508211	0.769245	-0.335204	-0.68773	1.29292	-0.173362	-0.437604	-0.972451
TCGA-CG-5732	TCGA-STAD	-0.364458	1.12933	1.69464	1.04015	-0.0531719	-0.0635978	-0.791239	-0.332361	1.3483	-0.0517088	0.154282	-0.448597	-0.655459	-0.438526	-0.766278	-0.398394	-0.323186	-0.260475	-0.68773	0.922817	-0.173362	-0.130326	-0.805657
TCGA-CG-5734	TCGA-STAD	0.115703	-0.375745	1.07654	0.0208686	-0.0531719	-0.389415	0.423312	-0.754474	0.648517	-0.0517088	1.19986	-0.448597	-0.820417	0.870154	-0.72478	-1.14892	-0.323186	-0.339733	-0.68773	1.69595	-0.173362	-0.437604	-0.577037
TCGA-D7-5577	TCGA-STAD	0.0744397	-0.375745	-0.333619	0.422518	-0.0531719	-0.285493	0.269428	-0.18622	0.95756	-0.0517088	-0.153845	-0.174399	0.102199	-0.78076	2.10803	0.319242	1.49696	-0.717824	-0.0834084	-0.58399	-0.173362	-0.437604	-0.613854
TCGA-D7-5578	TCGA-STAD	-0.20886	-0.375745	0.761105	0.922021	-0.0531719	-0.44491	-0.457161	-0.311963	0.818449	-0.0517088	0.64508	-0.448597	1.46313	-0.108434	-0.343322	0.0397654	0.191163	0.0767917	-0.68773	0.257073	-0.173362	-0.437604	0.17946
TCGA-D7-6519	TCGA-STAD	-1.20343	-0.194116	-0.449456	1.45689	-0.0531719	-1.1905	-0.877005	0.649019	2.16407	-0.0517088	-0.350916	4.40306	0.817478	-0.792375	-0.490512	0.979733	-0.323186	-0.551453	2.76682	-0.58399	-0.173362	-0.437604	-0.838399
TCGA-D7-6520	TCGA-STAD	0.136195	-0.375745	-0.407417	-0.534856	-0.0531719	-0.175367	-0.535933	1.53973	1.15877	-0.0517088	-0.103568	-0.448597	0.193907	-0.0800513	1.18089	0.463171	-0.323186	-0.574924	0.262524	-0.58399	-0.173362	-0.437604	0.375617
TCGA-D7-6521	TCGA-STAD	1.18031	-0.375745	-0.449456	-0.175907	-0.0531719	0.018962	0.725419	0.0942478	-0.563547	-0.0517088	0.155295	-0.448597	1.42813	-0.360977	-0.492847	-0.230794	-0.323186	-0.717824	1.18902	-0.58399	0.0568671	-0.437604	0.626642
TCGA-D7-6522	TCGA-STAD	0.45053	0.96813	-0.382574	0.66472	-0.0531719	-2.06187	-0.260518	0.694979	4.46622	-0.0517088	-1.45677	-0.115586	0.136003	-0.206986	-0.385338	0.865248	1.03955	-0.717824	0.360272	-0.58399	-0.173362	-0.437604	2.00009
TCGA-D7-6524	TCGA-STAD	-0.735441	-0.375745	-0.449456	-1.13925	-0.0531719	-0.0913706	-0.635519	-0.763708	-0.35324	-0.0517088	0.707474	-0.448597	0.188975	0.506851	-1.11559	-0.606597	1.33672	0.547053	-0.68773	3.73453	-0.173362	3.72358	0.90926
TCGA-D7-6525	TCGA-STAD	0.856213	-0.375745	0.220537	-1.0475	-0.0531719	-0.974994	-0.877005	-0.763708	1.81736	-0.0517088	-1.06392	1.10145	-0.701838	0.177187	-0.963529	2.09614	-0.323186	0.335923	0.184055	-0.58399	-0.173362	-0.0749071	-0.0856768
TCGA-D7-6526	TCGA-STAD	0.457129	-0.375745	-0.201715	-1.13925	-0.0531719	0.163869	-0.877005	-0.763708	1.91722	-0.0517088	1.23175	-0.448597	-0.820417	0.0613068	-1.21025	0.199516	-0.323186	0.142767	-0.68773	1.0267	-0.173362	1.96446	-0.145703
TCGA-D7-6527	TCGA-STAD	1.26655	-0.375745	3.88243	-0.287583	-0.0531719	-0.854947	0.478656	-0.763708	-0.0650863	-0.0517088	-0.169058	-0.448597	-0.820417	0.209517	-0.63728	-1.13535	-0.323186	-0.118614	-0.261587	-0.0264786	-0.173362	1.20043	-0.250393
[truncated: 187 more rows]

## Sheet: S4
Table-S4: Statistical results of cellular interaction between IS and IE/IA subtypes
[truncated: 170 more rows]

## Sheet: S5
Table-S5: Statistical results of ligand-receptor interaction between IS and IE/IA subtypes
[truncated: 762 more rows]

[truncated: 1 more sheets: S6]
